# Supplementary material for: Countrywide Corchorus olitorius L. core collection shows an adaptive potential for future climate in Benin
Source: Front Plant Sci. 2025 Sep 30;16:1634672. doi: 10.3389/fpls.2025.1634672 (PMC12518283; doi:10.3389/fpls.2025.1634672)
Supplement: Supplementary file 1 [file DataSheet1.xlsx]

## Sheet: Table S1
Supplementray Table S1 | List of the 305 accessions investigated and associated origin population. GC: Guineo-congolian, SG: Sudano-guinean and Su: Sudanian
Accession	Population	Latitute	Longitude
T4-COO-BOU-44	Su	10.28	0.92
T4-COO-DAS-01	SG	7.74	2.2
T4-COO-COP-04	Su	9.83	1.53
CO-MAL-03	Su	11.86	3.39
T4-COO-TCH-40	SG	9.1	2.55
T4-COO-ZOG-27	GC	7.12	2.07
CO-PER-15	SG	6.81	1.75
F2-COO-TOF-03	GC	6.87	2.25
232	GC	6.98	2.07
T4-COO-DJI-05	GC	7.55	2.12
T4-COO-SAV-41	SG	8.07	1.78
T4-COO-SAV-43	SG	8.03	1.62
T4-COO-PER-05	SG	9.58	3.14
T4-COO-SAVe-30	SG	7.82	2.58
T4-COO-MAT-43	Su	10.73	1.09
T4-COO-SAVE-12	SG	8.09	2.47
T4-COO-BAN-01	SG	8.5	1.73
T4-COO-SAV-70	SG	8	2.08
T4-COO-SAV-44	SG	8.16	1.66
T4-COO-NAT-20	Su	10.14	1.39
T4-COO-TCH-03	SG	8.98	2.49
T4-COO-NAT-24	Su	10.16	1.4
T4-COO-SAV-90	SG	7.92	1.97
CO-COB-03	Su	10.5	1.01
T4-COO-SAV-44	SG	8.16	1.66
F2-COO-COB-10	Su	10.46	0.96
T4-COO-SAK-17	GC	6.85	2.68
T4-COO-BOU-52	Su	10.36	1.1
T4-COO-DJO-08	Su	9.46	1.87
T4-COO-ZOG-17	GC	6.94	2.03
T4-COO-SAVe-31	SG	7.81	1.69
F1-COO-NIK-64	SG	9.94	3.21
T4-COO-SAV-43	SG	8.03	1.62
T4-COO-PAR-27	SG	9.38	2.64
T4-COO-TCH-23	SG	9.26	2.39
T4-COO-SAK-01	GC	6.83	2.61
T4-COO-BOU-52	Su	10.36	1.1
T4-COO-DJI-15	GC	7.26	2.01
T4-COO-DOG-05	GC	6.73	1.76
T4-COO-TCH-12	SG	8.95	2.46
T4-COO-TCH-47	SG	9.33	2.76
T4-COO-COP-02	Su	9.81	1.57
T4-COO-TCH-48	SG	9.29	2.73
T4-COO-SAV-90	SG	7.92	1.97
T4-COO-COP-03	Su	9.8	1.57
T4-COO-DJA-10	GC	6.94	1.77
T4-COO-BEM-06	Su	10.05	2.66
T4-COO-DAS-08	SG	7.76	2.42
T4-COO-SAVe-10	SG	8	2.08
T4-COO-TCH-36	SG	9.28	2.43
T4-COO-DJA-26	GC	6.81	1.66
T4-COO-NIK-02	SG	9.94	3.21
T4-COO-KOU-06	Su	10.56	1.73
T4-COO-BAN-05	Su	11.38	2.53
T4-COO-BOU-47	Su	10.29	0.94
T4-COO-ZOG-05	GC	7.12	2.08
T4-COO-TCH-25	SG	9.2	2.27
T4-COO-BOU-14	Su	10.4	1.09
F1-COO-KLO-02	GC	6.94	1.87
T4-COO-DJO-05	Su	9.48	2
T4-COO-TCH-47	SG	9.33	2.76
T4-COO-PAR-23	SG	9.32	2.6
T4-COO-TCH-44	SG	9.1	2.53
T4-COO-COP-07	Su	9.94	1.6
T4-COO-BOU-52	Su	10.36	1.1
T4-COO-SAV-88	SG	7.9	1.95
T4-COO-BAS-04	SG	9.22	1.53
T4-COO-DAS-03	SG	7.7	2.21
T4-COO-GLA-08	SG	7.87	2.24
F1-COO-NDA-63	SG	9.87	2.71
CO-PER-11	SG	9.8	2.99
T4-COO-MAT-39	Su	10.8	1.13
T4-COO-SAV-50	SG	7.77	2.01
T4-COO-DJA-10	GC	6.94	1.77
T4-COO-TCH-36	SG	9.28	2.43
T4-COO-TCH-07	SG	8.97	2.51
T4-COO-SAV-86	SG	7.89	1.95
F2-COO-ZAN-05	GC	7.27	2.37
F1-COO-KER-02	Su	10.73	2.13
F2-COO-DOG-02	GC	6.81	1.79
T4-COO-SAVe-01	SG	8.03	2.48
T4-COO-MAT-10	Su	10.73	1
T4-COO-OUE-05	SG	8.59	2.55
T4-COO-BOU-33	Su	10.28	0.9
CO-PER-10	SG	9.79	2.99
T4-COO-BOU-37	Su	10.27	0.9
T4-COO-BAN-04	Su	11.23	2.4
T4-COO-SAV-59	SG	8.11	2.03
T4-COO-SAV-49	SG	8.08	1.64
T4-COO-COP-02	Su	9.81	1.57
T4-COO-SEG-04	SG	10.85	3.43
T4-COO-GLA-15	SG	7.98	2.23
T4-COO-SAV-21	SG	7.83	1.69
T4-COO-PER-04	SG	9.58	3.18
T4-COO-KAN-28	Su	11.09	2.78
T4-COO-KER-10	Su	10.81	2.11
T4-COO-DJO-03	Su	9.88	1.77
T4-COO-SAVE-31	SG	8.21	2.63
T4-COO-PER-04	SG	9.58	3.18
T4-COO-TCH-45	SG	9.29	2.78
F2-COO-Zè-09	GC	6.74	2.29
T4-COO-COP-02	Su	9.81	1.57
T4-COO-DJO-14	Su	9.54	1.92
T4-COO-MAT-24	Su	10.83	1.02
CO-GOG-13	Su	10.8	2.72
T4-COO-MAL-04	Su	11.86	3.29
T4-COO-PAR-25	SG	9.37	2.63
T4-COO-NAT-25	Su	10.15	1.41
F1-COO-NDA-63	SG	9.87	2.71
F2-COO-Zè-09	GC	6.74	2.29
T4-COO-DJI-08	GC	7.28	1.98
T4-COO-KER-04	Su	10.69	2.07
T4-COO-BAS-18	SG	9.37	1.44
T4-COO-TCH-05	SG	8.99	2.49
T4-COO-BOU-19	Su	10.28	1
T4-COO-MAT-40	Su	10.8	1.12
T4-COO-COB-01	Su	10.59	0.96
T4-COO-MAT-41	Su	10.75	1.1
T4-COO-DAS-07	SG	7.76	2.42
T4-COO-DJI-03	GC	7.24	2.04
T4-COO-MAT-11	Su	10.73	0.99
T4-COO-PAR-12	SG	9.33	2.68
T4-COO-BOU-01	Su	10.4	1.05
T4-COO-MAT-41	Su	10.75	1.1
T4-COO-ZOG-28	GC	7	2.23
T4-COO-GLA-03	SG	8.11	2.25
T4-COO-SAV-22	SG	7.87	1.73
T4-COO-DJO-01	Su	9.45	1.89
F1-COO-ADJ-11	GC	6.46	2.69
T4-COO-MAT-41	Su	10.75	#VALUE!
T4-COO-DJA-27	GC	6.81	1.66
T4-COO-DJA-13	GC	6.97	1.78
255A	Su	10.42	1.59
T4-COO-COP-08	Su	9.83	1.51
T4-COO-COP-01	Su	9.84	1.51
T4-COO-PER-04	SG	9.58	3.18
T4-COO-TCH-18	SG	9.02	2.4
T4-COO-ZOG-24	GC	7.06	2.16
T4-COO-APL-23	GC	7.12	1.73
T4-COO-GOG-03	Su	10.81	2.72
T4-COO-DJI-16	GC	7.29	2.02
T4-COO-BAS-07	SG	9.37	1.44
T4-COO-DJI-11	GC	7.38	2.02
T4-COO-SAV-47	SG	8.13	1.66
T4-COO-DJI-18	GC	7.3	2
T4-COO-SAK-13	GC	6.8	2.6
T4-COO-MAL-01	Su	11.7	3.54
T4-COO-ZOG-23	GC	7.06	2.16
T4-COO-BEM-09	Su	10.54	2.73
T4-COO-SAV-21	SG	7.83	1.69
T4-COO-GLA-22	SG	7.86	2.24
T4-COO-MAT-03	Su	10.73	0.95
T4-COO-SAK-09	GC	6.8	2.62
T4-COO-BAN-09	Su	11.21	2.32
T4-COO-APL-02	GC	7.23	1.64
T4-COO-SAK-09	GC	6.8	2.62
F2-COO-APL-09	GC	7.01	1.68
F2-COO-TOF-05	GC	6.86	2.22
T4-COO-COB-08	Su	10.58	0.97
T4-COO-BAN-07	Su	11.21	2.32
T4-COO-SAVe-03	SG	7.97	2.5
T4-COO-NAT-11	Su	10.06	1.4
T4-COO-DJO-10	Su	9.54	2
T4-COO-SAK-16	GC	6.86	2.7
332	GC	7	2.14
F2-COO-ZAN-06	GC	6.97	1.78
T4-COO-SAV-01	SG	7.89	1.83
T4-COO-SAV-57	SG	7.83	2
T4-COO-COB-10	Su	10.56	0.99
T4-COO-TAN-01	Su	10.6	1.3
T4-COO-PAR-21	SG	9.3	2.6
T4-COO-SAV-56	SG	7.81	2.05
T4-COO-TAN-04	Su	10.59	1.3
T4-COO-BOU-04	Su	10.41	1.08
T4-COO-ZOG-21	GC	7.03	2.16
T4-COO-PER-03	SG	9.59	2.93
T4-COO-BOU-03	Su	10.4	1.04
T4-COO-SIN-06	Su	10.2	2.35
T4-COO-DAS-02	SG	7.77	2.2
T4-COO-SAV-09	SG	8.08	2.53
T4-COO-MAT-16	Su	10.72	1
T4-COO-KOU-03	Su	10.47	1.69
T4-COO-DJI-06	GC	7.49	2.01
T4-COO-PAR-16	SG	9.33	2.63
T4-COO-MAL-08	Su	11.84	3.31
T4-COO-PAR-26	SG	9.37	2.63
T4-COO-TCH-32	SG	9.24	2.36
T4-COO-COP-05	Su	9.93	1.62
CO-GRA-05	GC	6.37	1.82
T4-COO-ZOG-02	GC	7.07	2.13
T4-COO-MAT-31	Su	10.83	1.01
T4-COO-DJI-19	GC	7.46	2.11
T4-COO-KOU-18	Su	9.99	1.53
T4-COO-BAS-10	SG	9.31	1.49
T4-COO-SAV-21	SG	7.83	1.69
T4-COO-SAVe-25	SG	8.03	2.56
T4-COO-SAV-33	SG	7.74	1.67
F2-COO-NAT-06	Su	10.27	1.31
T4-COO-OUE-01	SG	8.3	2.41
T4-COO-DAS-06	SG	7.76	2.37
T4-COO-KAN-26	Su	10.94	2.74
T4-COO-DAS-09	SG	7.76	2.44
F2-COO-TOU-08	Su	10.52	1.3
CO-SEG-01	SG	10.96	3.64
F2-COO-OUI-01	GC	6.36	2.1
T4-COO-DJI-12	GC	7.38	2.01
T4-COO-TCH-48	SG	9.29	2.73
T4-COO-BAS-12	SG	9.24	1.55
CO-DOG-07	GC	6.8	1.75
T4-COO-BAN-13	Su	11.34	2.38
T4-COO-SAVe-07	SG	7.96	2.08
T4-COO-KAN-23	Su	11.22	3.06
T4-COO-SAV-54	SG	7.79	2.05
T4-COO-SAV-35	SG	7.72	1.88
T4-COO-SAVe-21	SG	8.07	2.58
255B	Su	10.61	1.69
T4-COO-MAL-04	Su	11.86	3.29
T4-COO-APL-20	GC	7.13	1.73
T4-COO-ZOG-29	GC	7.05	2.08
T4-COO-DJO-04	Su	9.85	1.72
T4-COO-SAV-21	SG	7.83	1.69
T4-COO-NDA-07	SG	9.4	2.8
T4-COO-BOU-45	Su	10.29	0.94
T4-COO-TCH-26	SG	9.21	2.32
T4-COO-KAL-01	Su	10.34	3.27
T4-COO-PAR-18	SG	9.53	1.91
T4-COO-PAR-06	SG	9.28	2.66
T4-COO-COB-03	Su	10.56	0.98
T4-COO-TCH-38	SG	9.29	2.45
T4-COO-KOU-03	Su	10.47	1.69
T4-COO-TCH-15	SG	9	2.42
T4-COO-BAS-06	SG	9.28	1.5
T4-COO-SAV-37	SG	7.74	1.78
T4-COO-DJO-16	Su	9.47	2.01
T4-COO-TCH-38	SG	9.29	2.45
T4-COO-GLA-06	SG	8.13	2.26
CO-ZOG-03	GC	7.07	2.11
T4-COO-TCH-34	SG	9.27	2.41
F1-COO-SEG-01	SG	10.9	3.67
T4-COO-SAVe-24	SG	7.83	1.67
T4-COO-PAR-15	SG	9.33	2.69
F2-COO-BAN-01	Su	8.33	1.95
T4-COO-TCH-28	SG	9.2	2.26
T4-COO-SAV-40	SG	8.07	1.77
T4-COO-DJI-09	GC	7.36	2.03
XY	SG	8.67	2.31
F2-COO-ATH-04	GC	6.59	1.67
T4-COO-DJI-01	GC	7.28	1.99
T4-COO-NIK-01	SG	9.81	3.23
T4-COO-BAN-14	Su	11.33	2.4
T4-COO-KER-02	Su	10.72	2.04
F1-COO-GLA-03	GC	7.95	2.21
CO-COB-07	Su	10.49	1
XX	Su	10.39	1.72
T4-COO-DJO-13	Su	9.42	1.61
T4-COO-KAN-15	Su	11.32	3.05
T4-COO-ZOG-08	GC	7.06	2.27
F2-COO-ADJ-05	GC	6.59	2.55
T4-COO-PAR-08	SG	9.29	2.66
XZ	GC	7.12	2.02
T4-COO-TCH-35	SG	9.27	2.42
T4-COO-BAN-19	Su	11.32	2.49
T4-COO-GOG-06	Su	10.53	2.73
T4-COO-SAK-02	GC	6.81	2.61
CO-DOG-08	GC	6.81	1.75
T4-COO-TOU-01	Su	10.49	1.45
T4-COO-TOU-04	Su	10.36	1.35
T4-COO-KER-13	Su	10.81	2.11
T4-COO-DJI-13	GC	7.37	2.05
T4-COO-DJI-14	GC	7.22	2.03
F2-COO-TOU-01	Su	10.53	1.28
T4-COO-TCH-24	SG	9.16	2.32
T4-COO-NDA-05	SG	9.74	2.44
T4-COO-BOU-53	Su	10.34	1.1
T4-COO-NAT-18	Su	10.15	1.4
T4-COO-NAT-15	Su	10.12	1.43
T4-COO-DJA-24	GC	6.8	1.67
T4-COO-ZOG-14	GC	7.07	2.12
T4-COO-PAR-29	SG	9.39	2.64
T4-COO-DJI-04	SG	7.42	2.07
T4-COO-GLA-12	SG	7.98	2.23
T4-COO-BAN-16	Su	11.32	2.47
T4-COO-SAV-36	SG	7.72	1.78
F2-COO-TOF-02	GC	6.86	2.24
T4-COO-ZOG-20	GC	7.01	2.15
T4-COO-SAV-12	SG	7.93	2.06
T4-COO-SAV-42	SG	7.99	1.76
CO-DOG-01	GC	6.81	1.77
T4-COO-SAVe-04	SG	7.96	2.07
T4-COO-APL-18	GC	7.14	1.73
T4-COO-COB-15	Su	10.37	0.87
T4-COO-SAV-82	SG	7.92	2.05
F1-COO-SEG-01	SG	10.9	3.67
T4-COO-DJO-02	Su	9.42	1.92
T4-COO-DOG-07	GC	6.76	1.72
F2-COO-ZAN-08	GC	6.42	2.34
T4-COO-TAN-05	Su	10.79	1.42
T4-COO-MAT-07	Su	10.73	0.97
T4-COO-NDA-01	SG	9.59	2.93
T4-COO-KAL-02	Su	10.16	1.4
T4-COO-BAS-01	SG	9.33	1.43
F2-COO-ZOG-09	GC	7.1	2.04
F2-COO-TOU-05	Su	10.42	1.35
CO-PER-02	SG	9.8	2.98
T4-COO-NDA-06	SG	9.75	2.43

## Sheet: Table S2
Supplementary Table 2 | Detailed protocol used for the jute mallow DNA extraction.
The DNA extraction was based on NucleoMag® Plant procedure. Indeed, 50 mg of dried leaf sample was homogenized using microtubule strips in a mixer mill. 500 μL of a lysis Buffer MC1 was added to the homogenized leaf sample before shaking for 20 s and spinning at 1,500 x g for 30 s. The homogenized mixture was incubated for 30 min at 56 °C. The lysate was cleared by centrifugation at a full speed …

## Sheet: Table S3
Supplementary Table S3 | List of the final 1,114 SNPs used in the study
AlleleID	AlleleSequence	TrimmedSequence	Chrom_Jute_mallow_Corchorus_olitorius.genomic	ChromPos_Jute_mallow_Corchorus_olitorius.genomic	AlnCnt_Jute_mallow_Corchorus_olitorius.genomic	AlnEvalue_Jute_mallow_Corchorus_olitorius.genomic	SNP	SnpPosition	CallRate	OneRatioRef	OneRatioSnp	FreqHomRef	FreqHomSnp	FreqHets	PICRef	PICSnp	AvgPIC	AvgCountRef	AvgCountSnp	RepAvg	Overall Observed heterozigosity	Overall expected heterozigosity	Gene diversity
100090532|F|0-18:T>C-18:T>C	TGCAGAAGTTCCTAGTGATAGAATGAGAATCAAAGTTGCTATTGCACAACTGCAAGTTGTAAAGAATAA	TGCAGAAGTTCCTAGTGATAGAATGAGAATCAAAGTTGCTATTGCACAACTGCAAGTTGTAAAGAATAA	GWHBCLB00000003 Chromosome 3 Complete=T Circular=F OriSeqID=Chr3 Len=54430697	18584198	1	1.67E-27	18:T>C	18	1	0.396721311	0.718032787	0.281967213	0.603278689	0.114754098	0.478667025	0.40492341	0.441795	6.17273	5.26562	0.947368	0.07	0.27	0.28
100090616|F|0-21:G>A-21:G>A	TGCAGAATTTGTAACGACAATGGAACTTTTGTGTTTCTCTCAATTCTCAACCTGGCATGAAATGGATTT	TGCAGAATTTGTAACGACAATGGAACTTTTGTGTTTCTCTCAATTCTCAACCTGGCATGAAATGGATTT	GWHBCLB00000003 Chromosome 3 Complete=T Circular=F OriSeqID=Chr3 Len=54430697	22726171	1	7.76E-26	21:G>A	21	1	0.895081967	0.193442623	0.806557377	0.104918033	0.08852459	0.187820478	0.31204515	0.249933	7.14815	6.56522	1
100091543|F|0-11:C>A-11:C>A	TGCAGCCATAACGAAATAGATATAGACATCAACCATCAGCCACATGTTACAAAGTTTTTTTTACAGATC	TGCAGCCATAACGAAATAGATATAGACATCAACCATCAGCCACATGTTACAAAGTTTTTTTTAC	GWHBCLB00000136 OriSeqID=tig00000440 Len=14783363	7974146	1	6.90E-26	11:C>A	11	1	0.583606557	0.557377049	0.442622951	0.416393443	0.140983607	0.486019887	0.49341575	0.489718	6.05161	4.66901	0.944444
100092130|F|0-21:G>A-21:G>A	TGCAGGATTGTATGTCTGTATGCATAGAAAGTGTCAATAACCACCTAAGGAAGGAGAAAAACACACTAA	TGCAGGATTGTATGTCTGTATGCATAGAAAGTGTCAATAACCACCTAAGGAAGGAGAAAAACACACTAA	GWHBCLB00000005 Chromosome 5 Complete=T Circular=F OriSeqID=Chr5 Len=50196147	3001469	1	3.58E-29	21:G>A	21	1	0.472131148	0.636065574	0.363934426	0.527868852	0.108196721	0.498446654	0.46297232	0.480709	7.90647	7.34392	0.981481
100092428|F|0-31:G>C-31:G>C	TGCAGGTACTTTTCTTCTCTATATCACTATTGTAAATTTTCCATTGGATTTCATTGTTTATAATGATGA	TGCAGGTACTTTTCTTCTCTATATCACTATTGTAAATTTTCCATTGGATTTCATTGTTTATAATGATGA	GWHBCLB00000003 Chromosome 3 Complete=T Circular=F OriSeqID=Chr3 Len=54430697	7779033	1	1.67E-27	31:G>C	31	1	0.6	0.53442623	0.46557377	0.4	0.13442623	0.48	0.49762967	0.488815	5.29299	4.51079	0.98
100092503|F|0-56:G>A-56:G>A	TGCAGGTGTTCTTTTTGCAATAAAACGCAGAAGGTCATCTTCTAAGATATAGGCGAGTTTGAATGGGAT	TGCAGGTGTTCTTTTTGCAATAAAACGCAGAAGGTCATCTTCTAAGATATAGGCGAGTTTGAATGGGAT	GWHBCLB00000002 Chromosome 2 Complete=T Circular=F OriSeqID=Chr2 Len=59511927	621941	1	1.67E-27	56:G>A	56	1	0.970491803	0.052459016	0.947540984	0.029508197	0.02295082	0.057274926	0.09941414	0.0783445	7.38667	4.26667	1
100093133|F|0-65:T>C-65:T>C	TGCAGTTGGGTATACATCACATGTTTCAAGCTCAAAAGAAAGAGAGGGCATAGATATAAGAAATATGAA	TGCAGTTGGGTATACATCACATGTTTCAAGCTCAAAAGAAAGAGAGGGCATAGATATAAGAAATATGAA	GWHBCLB00000004 Chromosome 4 Complete=T Circular=F OriSeqID=Chr4 Len=53929940	18178720	1	1.67E-27	65:T>C	65	1	0.895081967	0.157377049	0.842622951	0.104918033	0.052459016	0.187820478	0.26521903	0.22652	3.94262	3.53488	1
100118125|F|0-27:T>A-27:T>A	TGCAGAAATCATACAACCTAATTGGCTTTACTTTCTTCTTCCTAAATCCATTGATTGTTACATTCTACT	TGCAGAAATCATACAACCTAATTGGCTTTACTTTCTTCTTCCTAAATCCATTGATTGTTACATTCTACT	GWHBCLB00000007 Chromosome 7 Complete=T Circular=F OriSeqID=Chr7 Len=46487083	46212603	1	1.67E-27	27:T>A	27	1	0.229508197	0.813114754	0.186885246	0.770491803	0.042622951	0.353668369	0.3039183	0.328793	5.86885	5.10612	1
100118330|F|0-38:A>G-38:A>G	TGCAGAATTCGCAGCCAAATCAGCCCATGATTTCCGTGAAGTCATCACAATTCACAACCACCCAGATTC	TGCAGAATTCGCAGCCAAATCAGCCCATGATTTCCGTGAAGTCATCACAATTCACAACCACCCAGATTC	GWHBCLB00000007 Chromosome 7 Complete=T Circular=F OriSeqID=Chr7 Len=46487083	43178665	1	3.58E-29	38:A>G	38	1	0.924590164	0.137704918	0.862295082	0.075409836	0.062295082	0.139446385	0.23748455	0.188465	6.02593	5.04545	0.982759
100118435|F|0-54:C>T-54:C>T	TGCAGACTTCTCCATTTGGTGCTCTCTCTCTCTCTAGTCCCTATGTAATGCTTGCCTCCTTCTCTCTCT	TGCAGACTTCTCCATTTGGTGCTCTCTCTCTCTCTAGTCCCTATGTAATGCTTGCCTCCTTCTCTCTCT	GWHBCLB00000002 Chromosome 2 Complete=T Circular=F OriSeqID=Chr2 Len=59511927	6133408	1	2.16E-26	54:C>T	54	1	0.93442623	0.075409836	0.924590164	0.06557377	0.009836066	0.122547702	0.13944639	0.130997	7.125	6.14286	0.978261
100118496|F|0-32:C>T-32:C>T	TGCAGAGCAAGTTCAAATTTATCCATGCCTTTCGGAATCCACTGTTTAGGATATATACCAAGGACTCCA	TGCAGAGCAAGTTCAAATTTATCCATGCCTTTCGGAATCCACTGTTTAGGATATATACCAAGGACTCCA	GWHBCLB00000007 Chromosome 7 Complete=T Circular=F OriSeqID=Chr7 Len=46487083	39494751	1	1.67E-27	32:C>T	32	1	0.118032787	0.924590164	0.075409836	0.881967213	0.042622951	0.208202096	0.13944639	0.173824	7.72414	6.81185	1
100119164|F|0-41:G>C-41:G>C	TGCAGCCAAAAGCCAAAATGTGACATGAGAAGATATAGCAAGAAGGAACCAGGAGATGAAGGCCAAAGA	TGCAGCCAAAAGCCAAAATGTGACATGAGAAGATATAGCAAGAAGGAACCAGGAGATGAAGGCCAAAGA	GWHBCLB00000003 Chromosome 3 Complete=T Circular=F OriSeqID=Chr3 Len=54430697	17653190	1	3.58E-29	41:G>C	41	1	0.403278689	0.701639344	0.298360656	0.596721311	0.104918033	0.481289976	0.41868315	0.449987	9.24138	7.83871	0.979167
100119187|F|0-68:C>T-68:C>T	TGCAGCCAGACCAATGGTAGCTAGCTGAAACAGATATTGAAACCCTCAATTGGTAATGAAGAAGCAAAC	TGCAGCCAGACCAATGGTAGCTAGCTGAAACAGATATTGAAACCCTCAATTGGTAATGAAGAAGCAAAC	GWHBCLB00000002 Chromosome 2 Complete=T Circular=F OriSeqID=Chr2 Len=59511927	278647	1	1.29E-28	68:C>T	68	1	0.281967213	0.793442623	0.206557377	0.718032787	0.075409836	0.404923408	0.32778285	0.366353	8.14085	6.46903	1
100119570|F|0-40:T>C-40:T>C	TGCAGCTTGACAGTTTCCAACTTTCAAGAACTTGCATACATATCAGAATCATCAGATAAAGAAACTAGA	TGCAGCTTGACAGTTTCCAACTTTCAAGAACTTGCATACATATCAGAATCATCAGATAAAGAAACTAGA	GWHBCLB00000136 OriSeqID=tig00000440 Len=14783363	5622846	1	3.58E-29	40:T>C	40	1	0.881967213	0.144262295	0.855737705	0.118032787	0.026229508	0.208202096	0.24690137	0.227552	6.95	6.71795	1
100119664|F|0-9:A>C-9:A>C	TGCAGGAATAGTTGGCATCCTCAAGAAATTGGGAAGGGACACAGTGAAGGATGGTGAAAAGCAGAAGTC	TGCAGGAATAGTTGGCATCCTCAAGAAATTGGGAAGGGACACAGTGAAGGATGGTGAAAAGCAGAAGTC	GWHBCLB00000007 Chromosome 7 Complete=T Circular=F OriSeqID=Chr7 Len=46487083	44889997	2	1.68E-22	9:A>C	9	1	0.980327869	0.02295082	0.97704918	0.019672131	0.003278689	0.038570277	0.04484816	0.0417092	7.46835	5.85714	1
100119681|F|0-61:C>T-61:C>T	TGCAGGAATTTTCTTTCAGCTGGGGTAAGATAATCCTCAAAGGAACGGGCTTCGCTGCCATCGTTTTCA	TGCAGGAATTTTCTTTCAGCTGGGGTAAGATAATCCTCAAAGGAACGGGCTTCGCTGCCATCGTTTTCA	GWHBCLB00000007 Chromosome 7 Complete=T Circular=F OriSeqID=Chr7 Len=46487083	5146123	1	3.58E-29	61:C>T	61	1	0.678688525	0.495081967	0.504918033	0.321311475	0.173770492	0.436140822	0.49995163	0.468046	7.73333	6.76271	1
100119885|F|0-36:T>A-36:T>A	TGCAGGGCAAGAAACTAGGAAAGCTTTGATGAAAACTAGGTTTTCTTATTCGGTGGAGCGATGCAACAA	TGCAGGGCAAGAAACTAGGAAAGCTTTGATGAAAACTAGGTTTTCTTATTCGGTGGAGCGATGCAACAA	GWHBCLB00000007 Chromosome 7 Complete=T Circular=F OriSeqID=Chr7 Len=46487083	16211952	1	2.79E-25	36:T>A	36	1	0.468852459	0.639344262	0.360655738	0.531147541	0.108196721	0.498059661	0.46116635	0.479613	9.92562	9.56442	0.952381
100119939|F|0-60:A>G-60:A>G	TGCAGGGTCTTCGTCGAGTTTTGATGAGTTACTTACACCAGAAACATTCAGATAATTCAGATGCTGCAT	TGCAGGGTCTTCGTCGAGTTTTGATGAGTTACTTACACCAGAAACATTCAGATAATTCAGATGCTGCAT	GWHBCLB00000001 Chromosome 1 Complete=T Circular=F OriSeqID=Chr1 Len=48772484	4316463	1	1.67E-27	60:A>G	60	1	0.259016393	0.786885246	0.213114754	0.740983607	0.045901639	0.383853803	0.33539371	0.359624	7.95775	7.45909	1
100119967|F|0-38:A>G-38:A>G	TGCAGGTAGCTGAGCTGCGAGAAAATGGGGAGCTTGTCAGAGTAATTAGAGGCTGCATCAAGCATGTGG	TGCAGGTAGCTGAGCTGCGAGAAAATGGGGAGCTTGTCAGAGTAATTAGAGGCTGCATCAAGCATGTGG	GWHBCLB00000004 Chromosome 4 Complete=T Circular=F OriSeqID=Chr4 Len=53929940	745338	1	1.67E-27	38:A>G	38	1	0.154098361	0.91147541	0.08852459	0.845901639	0.06557377	0.260704112	0.16137597	0.21104	9.15	8.96269	1
100120065|F|0-67:A>G-67:A>G	TGCAGGTTGATGTAGAGGGGTATGAACTAAAACCTGTTGTTGTTGGTACTTCTCGCGATTTACGTGTAG	TGCAGGTTGATGTAGAGGGGTATGAACTAAAACCTGTTGTTGTTGGTACTTCTCGCGATTTACGTGTAG	GWHBCLB00000006 Chromosome 6 Complete=T Circular=F OriSeqID=Chr6 Len=47585511	34963880	1	4.64E-28	67:A>G	67	1	0.039344262	0.970491803	0.029508197	0.960655738	0.009836066	0.075592583	0.05727493	0.0664337	15	12.77003	1
100120378|F|0-51:A>G-51:A>G	TGCAGTGAGTGTCCTGATGAATGCAAAGAGGCTATACCATCTCTAATATACACCGCAGCCAGATTCTCT	TGCAGTGAGTGTCCTGATGAATGCAAAGAGGCTATACCATCTCTAATATACACCGCAGCCAGATTCTCT	GWHBCLB00000006 Chromosome 6 Complete=T Circular=F OriSeqID=Chr6 Len=47585511	37888653	1	1.67E-27	51:A>G	51	1	0.118032787	0.931147541	0.068852459	0.881967213	0.049180328	0.208202096	0.1282236	0.168213	8.85294	6.96066	1
100120459|F|0-39:T>C-39:T>C	TGCAGTGGTGAGGTTGGCTAGGAAGGTTCACTCTGCTACTGGTGAATTTGAAGATGTTATTCTTGGGGT	TGCAGTGGTGAGGTTGGCTAGGAAGGTTCACTCTGCTACTGGTGAATTTGAAGATGTTATTCTTGGGGT	GWHBCLB00000001 Chromosome 1 Complete=T Circular=F OriSeqID=Chr1 Len=48772484	48599281	1	3.58E-29	39:T>C	39	1	0.721311475	0.416393443	0.583606557	0.278688525	0.137704918	0.402042462	0.48601989	0.444031	6.81183	6.78351	0.95
100120647|F|0-26:G>A-26:G>A	TGCAGTTTTAGGAAAAAACTAAAATTGGGTTCTTGATATAGTTATGTGTATATTGGTCTTACTTTGCTA	TGCAGTTTTAGGAAAAAACTAAAATTGGGTTCTTGATATAGTTATGTGTATATTGGTCTTACTTTGCTA	GWHBCLB00000004 Chromosome 4 Complete=T Circular=F OriSeqID=Chr4 Len=53929940	36348690	1	1.67E-27	26:G>A	26	1	0.055737705	0.954098361	0.045901639	0.944262295	0.009836066	0.105262026	0.08758936	0.0964257	7.125	6.11803	1
100121070|F|0-44:C>A-44:C>A	TGCAGTGAGAATCTCATTGCAACCTTTCTTGCAGTATAAAATAGCTCAAGTAATGTTGAGTTTATTCCC	TGCAGTGAGAATCTCATTGCAACCTTTCTTGCAGTATAAAATAGCTCAAGTAATGTTGAGTTTATTCCC	GWHBCLB00000007 Chromosome 7 Complete=T Circular=F OriSeqID=Chr7 Len=46487083	9672586	1	3.58E-29	44:C>A	44	1	0.504918033	0.570491803	0.429508197	0.495081967	0.075409836	0.499951626	0.49006181	0.495007	11.21127	10.90798	1
100126566|F|0-7:A>G-7:A>G	TGCAGAAAAAAAAAACAGCAAAATCCGATCCAATTTATCGTAATCGATTAGTTACAGATCGGAAGAGCG	TGCAGAAAAAAAAAACAGCAAAATCCGATCCAATTTATCGTAATCGATTAGTTAC	GWHBCLB00000266 OriSeqID=tig00000102 Len=79871	54971	11	1.95E-15	7:A>G	7	1	0.026229508	1	0	0.973770492	0.026229508	0.051083042	0	0.0255415	19	9.07928	1
100126570|F|0-31:A>G-31:A>G	TGCAGAAGAAAGTTCCAAATTCCAATGGAATAAAAAAAAAAAACATTACAGATCGGAAGAGCGGTTCAG	TGCAGAAGAAAGTTCCAAATTCCAATGGAATAAAAAAAAAAAACATTAC	GWHBCLB00000006 Chromosome 6 Complete=T Circular=F OriSeqID=Chr6 Len=47585511	45555593	1	7.31E-14	31:A>G	31	1	0.045901639	0.980327869	0.019672131	0.954098361	0.026229508	0.087589358	0.03857028	0.0630798	8.70588	7.89796	0.984375
100126589|F|0-6:G>C-6:G>C	TGCAGAGAGAGAGAGAGAGAGAGAGAGAATATCAATTTCTTTACAGATCGGAAGAGCGGTTCAGCAGGA	TGCAGAGAGAGAGAGAGAGAGAGAGAGAATATCAATTTCTTTAC		0	0	9.99E+02	6:G>C	6	1	0.973770492	0.036065574	0.963934426	0.026229508	0.009836066	0.051083042	0.0695297	0.0603064	16.48837	9.66667	1
100126729|F|0-37:A>T-37:A>T	TGCAGTCAAAAAGAGAATCCATTTTAGCAAAAAAAAAAAAAGCTTTTACAGATCGGAAGAGCGGTTCAG	TGCAGTCAAAAAGAGAATCCATTTTAGCAAAAAAAAAAAAAGCTTTTAC	GWHBCLB00000005 Chromosome 5 Complete=T Circular=F OriSeqID=Chr5 Len=50196147	42954582	1	5.65E-15	37:A>T	37	1	0.154098361	0.904918033	0.095081967	0.845901639	0.059016393	0.260704112	0.17208277	0.216393	10.53659	5.04396	0.962963
100128882|F|0-38:A>G-38:A>G	TGCAGAAATCTCAAATTAGATGGAAGCGGAAGGCTTTGATGGCGCTTTTGGCGGCGTTTTGCCTCGCCA	TGCAGAAATCTCAAATTAGATGGAAGCGGAAGGCTTTGATGGCGCTTTTGGCGGCGTTTTGCCTCGCCA	GWHBCLB00000001 Chromosome 1 Complete=T Circular=F OriSeqID=Chr1 Len=48772484	44035217	1	1.67E-27	38:A>G	38	1	0.875409836	0.219672131	0.780327869	0.124590164	0.095081967	0.21813491	0.34283257	0.280484	13.79447	11.36207	0.95
100128917|F|0-56:C>T-56:C>T	TGCAGAACATCCCAAACCTCCTTAGTATTTTCAACTTTGGCTTCCACTAGCCCTGGCACATGATGAAAC	TGCAGAACATCCCAAACCTCCTTAGTATTTTCAACTTTGGCTTCCACTAGCCCTGGCACATGATGAAAC	GWHBCLB00000004 Chromosome 4 Complete=T Circular=F OriSeqID=Chr4 Len=53929940	39846196	1	3.58E-29	56:C>T	56	1	0.986885246	0.016393443	0.983606557	0.013114754	0.003278689	0.025885515	0.0322494	0.0290675	6.93594	4.83333	1
100129237|F|0-58:T>C-58:T>C	TGCAGAGCATATTTTTTCAATAATTCAAGATATCTCCCATTCATAGTTGCTGGCAAAATAAGAAACTAA	TGCAGAGCATATTTTTTCAATAATTCAAGATATCTCCCATTCATAGTTGCTGGCAAAATAAGAAACTAA	GWHBCLB00000007 Chromosome 7 Complete=T Circular=F OriSeqID=Chr7 Len=46487083	39971209	1	1.67E-27	58:T>C	58	1	0.783606557	0.275409836	0.724590164	0.216393443	0.059016393	0.339134641	0.39911852	0.369127	7.83028	7.53947	0.97619
100129330|F|0-6:G>A-6:G>A	TGCAGAGTTTAGATATAGTAGGCTCTGTTATAAGGTGCCAATTTGGGCAAAAAGAAGGCATTCATCAGT	TGCAGAGTTTAGATATAGTAGGCTCTGTTATAAGGTGCCAATTTGGGCAAAAAGAAGGCATTCATCAGT	GWHBCLB00000005 Chromosome 5 Complete=T Circular=F OriSeqID=Chr5 Len=50196147	35494561	1	3.58E-29	6:G>A	6	1	0.947540984	0.091803279	0.908196721	0.052459016	0.039344262	0.099414136	0.16675087	0.133082	7.5283	6.19048	1
100129413|F|0-6:C>T-6:C>T	TGCAGACGAAATTGGAGTTTGCAGTGCCATTGCAACCATTTATGACGATTGAAGCACCAGAAGAGCAAT	TGCAGACGAAATTGGAGTTTGCAGTGCCATTGCAACCATTTATGACGATTGAAGCACCAGAAGAGCAAT	GWHBCLB00000007 Chromosome 7 Complete=T Circular=F OriSeqID=Chr7 Len=46487083	13989209	1	1.67E-27	6:C>T	6	1	0.547540984	0.570491803	0.429508197	0.452459016	0.118032787	0.49547971	0.49006181	0.492771	10.30128	9.61446	0.956522
100129420|F|0-60:T>G-60:T>G	TGCAGATGAGAATAGGTTGCACTATGATTGTTAGTATTATTCCCAAAAGGTTGCAGCCCTTGTATATGC	TGCAGATGAGAATAGGTTGCACTATGATTGTTAGTATTATTCCCAAAAGGTTGCAGCCCTTGTATATGC	GWHBCLB00000004 Chromosome 4 Complete=T Circular=F OriSeqID=Chr4 Len=53929940	53704737	1	1.67E-27	60:T>G	60	1	0.580327869	0.537704918	0.462295082	0.419672131	0.118032787	0.487094867	0.49715668	0.492126	12.73034	10.13816	0.98
100129448|F|0-7:G>C-7:G>C	TGCAGATGTCAATCTAGCGACGGCGCCTGGAACCACGCCGCTGCCGCTGCCTTTCGGGCAATACTAAGA	TGCAGATGTCAATCTAGCGACGGCGCCTGGAACCACGCCGCTGCCGCTGCCTTTCGGGCAATACTAAGA	GWHBCLB00000006 Chromosome 6 Complete=T Circular=F OriSeqID=Chr6 Len=47585511	44736338	1	1.67E-27	7:G>C	7	1	0.639344262	0.459016393	0.540983607	0.360655738	0.098360656	0.461166353	0.49664069	0.478904	5.57576	5.37956	1
100129518|F|0-37:T>G-37:T>G	TGCAGATTTGCGAGAACCAACAATGGTAACTCTCTTATTTTTGACTAATTCTTTAGCCTTGAGACGGTC	TGCAGATTTGCGAGAACCAACAATGGTAACTCTCTTATTTTTGACTAATTCTTTAGCCTTGAGACGGTC	GWHBCLB00000007 Chromosome 7 Complete=T Circular=F OriSeqID=Chr7 Len=46487083	16487571	1	3.58E-29	37:T>G	37	1	0.245901639	0.852459016	0.147540984	0.754098361	0.098360656	0.370868046	0.25154528	0.311207	10.45588	6.11877	1
100129653|F|0-14:A>G-14:A>G	TGCAGCACAGAATGAATAGTTCAAAGAACGTGAGAGAAGAATTTGTTCCATAATGTCTGTTGCAAGCAG	TGCAGCACAGAATGAATAGTTCAAAGAACGTGAGAGAAGAATTTGTTCCATAATGTCTGTTGCAAGCAG	GWHBCLB00000002 Chromosome 2 Complete=T Circular=F OriSeqID=Chr2 Len=59511927	18042851	2	3.58E-29	14:A>G	14	1	0.973770492	0.124590164	0.875409836	0.026229508	0.098360656	0.051083042	0.21813491	0.134609	7.95455	4.88889	0.913793
100129689|F|0-27:A>G-27:A>G	TGCAGCAGAAAGCTTTTACAAGCTTGCAATGGCATTTGCCCCCGTCCCAGATCTTCACATAATGTGGTT	TGCAGCAGAAAGCTTTTACAAGCTTGCAATGGCATTTGCCCCCGTCCCAGATCTTCACATAATGTGGTT	GWHBCLB00000007 Chromosome 7 Complete=T Circular=F OriSeqID=Chr7 Len=46487083	46484045	1	1.67E-27	27:A>G	27	1	0.206557377	0.855737705	0.144262295	0.793442623	0.062295082	0.327782854	0.24690137	0.287342	9.53448	8.53017	0.970588
100129946|F|0-67:G>A-67:G>A	TGCAGCGCAACAAAAGGCAAAAAACAAAGCTTTACGAGCTTCGTGGACAGAGTGCTGTTTTTCCATAGC	TGCAGCGCAACAAAAGGCAAAAAACAAAGCTTTACGAGCTTCGTGGACAGAGTGCTGTTTTTCCATAGC	GWHBCLB00000001 Chromosome 1 Complete=T Circular=F OriSeqID=Chr1 Len=48772484	17639296	1	4.64E-28	67:G>A	67	1	0.449180328	0.672131148	0.327868852	0.550819672	0.121311475	0.494834722	0.44074174	0.467788	6.15315	5.60366	1
100130021|F|0-40:T>A-40:T>A	TGCAGCTATGGCTAAGCCTGCAAAATGATTTGTATATATATAATATATATATGCACAATATAGGGCTTG	TGCAGCTATGGCTAAGCCTGCAAAATGATTTGTATATATATAATATATATATGCACAATATAGGGCTTG	GWHBCLB00000003 Chromosome 3 Complete=T Circular=F OriSeqID=Chr3 Len=54430697	22139497	1	2.79E-25	40:T>A	40	1	0.419672131	0.66557377	0.33442623	0.580327869	0.085245902	0.487094867	0.44517065	0.466133	9.31967	8.08676	1
100130034|F|0-12:C>T-12:C>T	TGCAGCTATTTTCGCCCTAAGATTGAACTTCTTCGCAATCAGTGGCCTGACATCTTCAACTCCAGCCAA	TGCAGCTATTTTCGCCCTAAGATTGAACTTCTTCGCAATCAGTGGCCTGACATCTTCAACTCCAGCCAA	GWHBCLB00000004 Chromosome 4 Complete=T Circular=F OriSeqID=Chr4 Len=53929940	4838043	1	3.58E-29	12:C>T	12	1	0.993442623	0.009836066	0.990163934	0.006557377	0.003278689	0.013028756	0.01947863	0.0162537	8.44928	6	1
100130170|F|0-51:T>C-51:T>C	TGCAGCTTCTCCTCCAATGCCTTTTGCTCAGACCTCAGCTTCTCAAACTTGTCCTGAAAGGCTTTGAAA	TGCAGCTTCTCCTCCAATGCCTTTTGCTCAGACCTCAGCTTCTCAAACTTGTCCTGAAAGGCTTTGAAA	GWHBCLB00000001 Chromosome 1 Complete=T Circular=F OriSeqID=Chr1 Len=48772484	14366328	1	3.58E-29	51:T>C	51	1	0.603278689	0.531147541	0.468852459	0.396721311	0.13442623	0.478667025	0.49805966	0.488363	6.47368	6.41481	1
100130356|F|0-5:G>A-5:G>A	TGCAGGCACAGAACTTTGTTGTGAAGCTGCATGCTGGGATATGTATGGCATGATCTGATGAAGCAAATT	TGCAGGCACAGAACTTTGTTGTGAAGCTGCATGCTGGGATATGTATGGCATGATCTGATGAAGCAAATT	GWHBCLB00000007 Chromosome 7 Complete=T Circular=F OriSeqID=Chr7 Len=46487083	36470339	1	3.58E-29	5:G>A	5	1	0.990163934	0.016393443	0.983606557	0.009836066	0.006557377	0.019478635	0.0322494	0.025864	8.76471	6.66667	1
100130482|F|0-46:T>G-46:T>G	TGCAGGGGAAGGTATTTTTGGAAAATTTCAATATTATGGAGGAAGCTGGTGGTGTGGGTATAGGTATCA	TGCAGGGGAAGGTATTTTTGGAAAATTTCAATATTATGGAGGAAGCTGGTGGTGTGGGTATAGGTATCA	GWHBCLB00000136 OriSeqID=tig00000440 Len=14783363	7256276	1	1.67E-27	46:T>G	46	1	0.452459016	0.691803279	0.308196721	0.547540984	0.144262295	0.49547971	0.426423	0.460951	9.06087	8.10497	1
100130505|F|0-18:C>A-18:C>A	TGCAGGGGGTTTTCGTGACCCATTTCTGGTATGTGTAATGGTAACATACTCATAGTTTATCACATTTTG	TGCAGGGGGTTTTCGTGACCCATTTCTGGTATGTGTAATGGTAACATACTCATAGTTTATCACATTTTG	GWHBCLB00000002 Chromosome 2 Complete=T Circular=F OriSeqID=Chr2 Len=59511927	53170451	1	3.58E-29	18:C>A	18	1	0.704918033	0.439344262	0.560655738	0.295081967	0.144262295	0.4160172	0.49264176	0.454329	9.94505	7.27619	0.977273
100130706|F|0-38:C>T-38:C>T	TGCAGGTTTCGGTGCACCCTTTGCGAAGAACTCGACAACCATTGCAACTCATCCGCATCAGCAACTAGA	TGCAGGTTTCGGTGCACCCTTTGCGAAGAACTCGACAACCATTGCAACTCATCCGCATCAGCAACTAGA	GWHBCLB00000006 Chromosome 6 Complete=T Circular=F OriSeqID=Chr6 Len=47585511	5673085	1	3.58E-29	38:C>T	38	1	0.993442623	0.009836066	0.990163934	0.006557377	0.003278689	0.013028756	0.01947863	0.0162537	10.18286	5	1
100130742|F|0-53:G>T-53:G>T	TGCAGTAATAAGATCACCACCACGGTAATCTTGACAAGAATACAAGCCTATTTGGAAAACTCTTTATGA	TGCAGTAATAAGATCACCACCACGGTAATCTTGACAAGAATACAAGCCTATTTGGAAAACTCTTTATGA	GWHBCLB00000004 Chromosome 4 Complete=T Circular=F OriSeqID=Chr4 Len=53929940	49783408	1	3.58E-29	53:G>T	53	1	0.009836066	0.993442623	0.006557377	0.990163934	0.003278689	0.019478635	0.01302876	0.0162537	12.33333	10.60991	1
100130755|F|0-59:A>T-59:A>T	TGCAGTACATGCAAATACAGCTTGAAAGGCATCCACCCACATTGCTAGAAGAACAAAAAAACAGAGTTA	TGCAGTACATGCAAATACAGCTTGAAAGGCATCCACCCACATTGCTAGAAGAACAAAAAAACAGAGTTA	GWHBCLB00000136 OriSeqID=tig00000440 Len=14783363	11780067	1	3.58E-29	59:A>T	59	1	0.783606557	0.344262295	0.655737705	0.216393443	0.127868852	0.339134641	0.45149153	0.395313	6.32195	5.13333	0.942308
100130758|F|0-48:A>G-48:A>G	TGCAGTACCAATCAAGGAAGAAACATAAACAAGATAAAAAAAAAAGTTACTATCTAATAGAAAGTGAAC	TGCAGTACCAATCAAGGAAGAAACATAAACAAGATAAAAAAAAAAGTTACTATCTAATAGAAAGTGAAC	GWHBCLB00000002 Chromosome 2 Complete=T Circular=F OriSeqID=Chr2 Len=59511927	8672536	1	2.16E-26	48:A>G	48	1	0.895081967	0.160655738	0.839344262	0.104918033	0.055737705	0.187820478	0.26969094	0.228756	6.59746	5.81395	0.972222
100130807|F|0-19:T>G-19:T>G	TGCAGTAGTTGCTCTTCATTGGCAACTATTTTGCATAGAAGATACAACTATAATCAGCGGGTTTTGTAA	TGCAGTAGTTGCTCTTCATTGGCAACTATTTTGCATAGAAGATACAACTATAATCAGCGGGTTTTGTAA	GWHBCLB00000136 OriSeqID=tig00000440 Len=14783363	11467937	1	3.58E-29	19:T>G	19	1	0.973770492	0.036065574	0.963934426	0.026229508	0.009836066	0.051083042	0.0695297	0.0603064	4.86742	3.93333	1
100131116|F|0-23:C>G-23:C>G	TGCAGTTGCACCACAACTACCAACTGCTCGCCCAAGTCCTTTTGCATCGTCTTCACCTTTGACTGCTGG	TGCAGTTGCACCACAACTACCAACTGCTCGCCCAAGTCCTTTTGCATCGTCTTCACCTTTGACTGCTGG	GWHBCLB00000004 Chromosome 4 Complete=T Circular=F OriSeqID=Chr4 Len=53929940	31370187	1	1.67E-27	23:C>G	23	1	0.921311475	0.147540984	0.852459016	0.078688525	0.068852459	0.144993281	0.25154528	0.198269	9.04918	7.60526	0.96875
100131139|F|0-35:A>G-35:A>G	TGCAGTTGTCTCCCATTGGAACTGAGCATTTCCCCATGGCAGCAAGTATTTCTTCCCTGTCTCGACATA	TGCAGTTGTCTCCCATTGGAACTGAGCATTTCCCCATGGCAGCAAGTATTTCTTCCCTGTCTCGACATA	GWHBCLB00000006 Chromosome 6 Complete=T Circular=F OriSeqID=Chr6 Len=47585511	44732204	2	3.58E-29	35:A>G	35	1	0.472131148	0.626229508	0.373770492	0.527868852	0.098360656	0.498446654	0.46813222	0.483289	9.79021	9.52247	0.962963
100131200|F|0-57:A>T-57:A>T	TGCAGTTTGGTTTTCGGTTCCCGGATTCCACCAGTTCATAGGTGGCCCTTTCACAAAAGCAAACACCAT	TGCAGTTTGGTTTTCGGTTCCCGGATTCCACCAGTTCATAGGTGGCCCTTTCACAAAAGCAAACACCAT	GWHBCLB00000001 Chromosome 1 Complete=T Circular=F OriSeqID=Chr1 Len=48772484	13798934	1	3.58E-29	57:A>T	57	1	0.983606557	0.02295082	0.97704918	0.016393443	0.006557377	0.032249395	0.04484816	0.0385488	7.23986	7	1
100131207|F|0-38:C>T-38:C>T	TGCAGTTTGTTGTCTCAAGTGAATATACTCAGAAATAACTTTGGTGGGGTTTTCCCAGACTCCATAGCA	TGCAGTTTGTTGTCTCAAGTGAATATACTCAGAAATAACTTTGGTGGGGTTTTCCCAGACTCCATAGCA	GWHBCLB00000003 Chromosome 3 Complete=T Circular=F OriSeqID=Chr3 Len=54430697	18590557	1	1.67E-27	38:C>T	38	1	0.055737705	0.947540984	0.052459016	0.944262295	0.003278689	0.105262026	0.09941414	0.102338	12.8	11.4791	1
100135488|F|0-40:A>G-40:A>G	TGCAGAAGAAACACTGTGAACCTCATCATCAGATGAACGAATCCCCTCCTCAGGCACTTGTGAACAGCT	TGCAGAAGAAACACTGTGAACCTCATCATCAGATGAACGAATCCCCTCCTCAGGCACTTGTGAACAGCT	GWHBCLB00000003 Chromosome 3 Complete=T Circular=F OriSeqID=Chr3 Len=54430697	38305565	1	1.67E-27	40:A>G	40	1	0.567213115	0.501639344	0.498360656	0.432786885	0.068852459	0.490964794	0.49999463	0.49548	8.0679	7.88281	1
100135512|F|0-53:T>A-53:T>A	TGCAGAAGATGGCATATCAGATTTCAATTTACTTGTTCTGAACTAATATCAAATGCCTAGTAAAAATTA	TGCAGAAGATGGCATATCAGATTTCAATTTACTTGTTCTGAACTAATATCAAATGCCTAGTAAAAATTA	GWHBCLB00000136 OriSeqID=tig00000440 Len=14783363	14101984	1	3.58E-29	53:T>A	53	1	0.881967213	0.203278689	0.796721311	0.118032787	0.085245902	0.208202096	0.32391293	0.266058	8.67704	8	1
100135587|F|0-18:C>A-18:C>A	TGCAGAATTATTATTAGTCTCAATCTGATCAAAATCAAACCCAAGAATCCATATCAAACAGTTGATGAT	TGCAGAATTATTATTAGTCTCAATCTGATCAAAATCAAACCCAAGAATCCATATCAAACAGTTGATGAT	GWHBCLB00000007 Chromosome 7 Complete=T Circular=F OriSeqID=Chr7 Len=46487083	13026508	1	3.58E-29	18:C>A	18	1	0.324590164	0.740983607	0.259016393	0.675409836	0.06557377	0.438462779	0.3838538	0.411158	7.54217	7.47196	1
100135590|F|0-18:G>A-18:G>A	TGCAGAATTGAGGCAATCGGCAAAAACTCATTCACTAATCTCCACGCAAAATACCTCACTTTGGGGTGA	TGCAGAATTGAGGCAATCGGCAAAAACTCATTCACTAATCTCCACGCAAAATACCTCACTTTGGGGTGA	GWHBCLB00000007 Chromosome 7 Complete=T Circular=F OriSeqID=Chr7 Len=46487083	32053832	1	3.58E-29	18:G>A	18	1	0.137704918	0.91147541	0.08852459	0.862295082	0.049180328	0.237484547	0.16137597	0.19943	9.55	8.51321	1
100135848|F|0-26:T>C-26:T>C	TGCAGATATCAGCAGAATGCAATGCATGCAAGGAAATTTTCTCTAAAAAAGAATCAGCTGGTGGCAGTT	TGCAGATATCAGCAGAATGCAATGCATGCAAGGAAATTTTCTCTAAAAAAGAATCAGCTGGTGGCAGTT	GWHBCLB00000003 Chromosome 3 Complete=T Circular=F OriSeqID=Chr3 Len=54430697	48861281	1	1.67E-27	26:T>C	26	1	0.013114754	0.993442623	0.006557377	0.986885246	0.006557377	0.025885515	0.01302876	0.0194571	18.6	16.40923	1
100136117|F|0-52:T>G-52:T>G	TGCAGCAGAGAAGACATATAATCAAGAAACCATCAGAGCATAGAAAGGAAAATCACAAGCAAATCTATG	TGCAGCAGAGAAGACATATAATCAAGAAACCATCAGAGCATAGAAAGGAAAATCACAAGCAAATCTATG	GWHBCLB00000002 Chromosome 2 Complete=T Circular=F OriSeqID=Chr2 Len=59511927	51608823	1	3.58E-29	52:T>G	52	1	0.491803279	0.662295082	0.337704918	0.508196721	0.154098361	0.499865628	0.44732061	0.473593	9.75806	8.67442	0.954545
100136170|F|0-51:T>C-51:T>C	TGCAGCATAAAAGTTGCGTGCTTAGCATAAAATGCTGTTATATAGCGCTCATCTTTTTTCCTGTCATAT	TGCAGCATAAAAGTTGCGTGCTTAGCATAAAATGCTGTTATATAGCGCTCATCTTTTTTCCTGTCATAT	GWHBCLB00000136 OriSeqID=tig00000440 Len=14783363	11254259	1	3.58E-29	51:T>C	51	1	0.88852459	0.219672131	0.780327869	0.11147541	0.108196721	0.198097286	0.34283257	0.270465	11.5498	7.86441	0.980769
100136213|F|0-41:A>G-41:A>G	TGCAGCATGTTGGAAGTGGTTTATACTACAGAGTCAGAGTCAGGCAAAGAGATTTATCCTCGACAGTAC	TGCAGCATGTTGGAAGTGGTTTATACTACAGAGTCAGAGTCAGGCAAAGAGATTTATCCTCGACAGTAC	GWHBCLB00000004 Chromosome 4 Complete=T Circular=F OriSeqID=Chr4 Len=53929940	53175594	2	1.67E-27	41:A>G	41	1	0.160655738	0.898360656	0.101639344	0.839344262	0.059016393	0.269690943	0.18261758	0.226154	7.44737	7.20611	1
100136214|F|0-68:C>T-68:C>T	TGCAGCATGTTGGAAGTGGTTTATACTACAGAGTCAGAGTCGGGCAAAGAGATTTATCCTCGACAGTAC	TGCAGCATGTTGGAAGTGGTTTATACTACAGAGTCAGAGTCGGGCAAAGAGATTTATCCTCGACAGTAC	GWHBCLB00000004 Chromosome 4 Complete=T Circular=F OriSeqID=Chr4 Len=53929940	53175594	2	3.58E-29	68:C>T	68	1	0.895081967	0.144262295	0.855737705	0.104918033	0.039344262	0.187820478	0.24690137	0.217361	7.20611	5.25714	1
100136237|F|0-16:T>C-16:T>C	TGCAGCCAACTCTATGTTCCCCAAATATGCCATAAAGAATGTGGAGATTATGGACTTGGAGTGCAAAAT	TGCAGCCAACTCTATGTTCCCCAAATATGCCATAAAGAATGTGGAGATTATGGACTTGGAGTGCAAAAT	GWHBCLB00000006 Chromosome 6 Complete=T Circular=F OriSeqID=Chr6 Len=47585511	30176793	1	3.58E-29	16:T>C	16	1	0.97704918	0.039344262	0.960655738	0.02295082	0.016393443	0.044848159	0.07559258	0.0602204	10.60991	5.11765	1
100136430|F|0-55:C>G-55:C>G	TGCAGCTCTTTTATCTGGAGCTCTAAATGTGCCCATGCTTTTTACTGGCCACTCACTTGGTCGGGATAA	TGCAGCTCTTTTATCTGGAGCTCTAAATGTGCCCATGCTTTTTACTGGCCACTCACTTGGTCGGGATAA	GWHBCLB00000003 Chromosome 3 Complete=T Circular=F OriSeqID=Chr3 Len=54430697	51285271	1	3.58E-29	55:C>G	55	1	0.845901639	0.203278689	0.796721311	0.154098361	0.049180328	0.260704112	0.32391293	0.292309	5.72385	5.06122	1
100136556|F|0-8:G>C-8:G>C	TGCAGCTTGGACATGTTTGGCATGGTGGGGTGTAATGATGTAAAGAGGTGTCTGTTTGGTGGAGGAATT	TGCAGCTTGGACATGTTTGGCATGGTGGGGTGTAATGATGTAAAGAGGTGTCTGTTTGGTGGAGGAATT	GWHBCLB00000006 Chromosome 6 Complete=T Circular=F OriSeqID=Chr6 Len=47585511	32396420	1	1.67E-27	8:G>C	8	1	0.983606557	0.016393443	0.983606557	0.016393443	0	0.032249395	0.0322494	0.0322494	7.5669	5.5	1
100136828|F|0-27:C>A-27:C>A	TGCAGGGGAGCAAATGTATCAAGCTAACGTGGGCGTGTTTGCTGTTCATTGAATATCTGCCAAGAGACC	TGCAGGGGAGCAAATGTATCAAGCTAACGTGGGCGTGTTTGCTGTTCATTGAATATCTGCCAAGAGACC	GWHBCLB00000003 Chromosome 3 Complete=T Circular=F OriSeqID=Chr3 Len=54430697	31144350	1	1.67E-27	27:C>A	27	1	0.97704918	0.029508197	0.970491803	0.02295082	0.006557377	0.044848159	0.05727493	0.0510615	13.83502	9.36364	1
100136938|F|0-50:C>T-50:C>T	TGCAGGTGGCTTAGTTAGCCATACAAGTTTATATGGCCTTGCCGAAGGGACCGCTCGCGGAGGAGTTCC	TGCAGGTGGCTTAGTTAGCCATACAAGTTTATATGGCCTTGCCGAAGGGACCGCTCGCGGAGGAGTTCC	GWHBCLB00000003 Chromosome 3 Complete=T Circular=F OriSeqID=Chr3 Len=54430697	18014750	1	3.58E-29	50:C>T	50	1	0.255737705	0.786885246	0.213114754	0.744262295	0.042622951	0.380671862	0.33539371	0.358033	12.76119	11.51915	1
100137039|F|0-33:C>A-33:C>A	TGCAGTACCTAGACAACAGATTACTATAGCTACCCATCCACAAATAATGCATACATACATCAAAAAGAT	TGCAGTACCTAGACAACAGATTACTATAGCTACCCATCCACAAATAATGCATACATACATCAAAAAGAT	GWHBCLB00000003 Chromosome 3 Complete=T Circular=F OriSeqID=Chr3 Len=54430697	24426115	1	3.58E-29	33:C>A	33	1	0.786885246	0.380327869	0.619672131	0.213114754	0.167213115	0.335393711	0.47135716	0.403375	7.32243	6.46237	0.975
100137056|F|0-6:T>A-6:T>A	TGCAGTTGCAATAATTTACATTACATTGATATGATTTTGACTATATAAATAAAATTCAGATTGAAAAAT	TGCAGTTGCAATAATTTACATTACATTGATATGATTTTGACTATATAAATAAAATTCAGATTGAAAAAT	GWHBCLB00000007 Chromosome 7 Complete=T Circular=F OriSeqID=Chr7 Len=46487083	42620773	1	4.70E-18	6:T>A	6	1	0.081967213	0.954098361	0.045901639	0.918032787	0.036065574	0.150497178	0.08758936	0.119043	8.57692	8.08911	0.982143
100137091|F|0-36:G>A-36:G>A	TGCAGTATAGTGGAAAATGATGATGGAACTGGTGCAGAACCTTCGAATAAAGAACCGCCTTCGCCTACT	TGCAGTATAGTGGAAAATGATGATGGAACTGGTGCAGAACCTTCGAATAAAGAACCGCCTTCGCCTACT	GWHBCLB00000007 Chromosome 7 Complete=T Circular=F OriSeqID=Chr7 Len=46487083	6772253	1	1.67E-27	36:G>A	36	1	0.836065574	0.262295082	0.737704918	0.163934426	0.098360656	0.27411986	0.38699274	0.330556	15.64961	10.98667	0.956522
100137116|F|0-68:G>C-68:G>C	TGCAGTATTCATTATCAACCTCAAGGGAAGAAAGAAAACATCTATATTTGGTGCTTTTTGACTATGTTG	TGCAGTATTCATTATCAACCTCAAGGGAAGAAAGAAAACATCTATATTTGGTGCTTTTTGACTATGTTG	GWHBCLB00000003 Chromosome 3 Complete=T Circular=F OriSeqID=Chr3 Len=54430697	16292644	1	3.58E-29	68:G>C	68	1	0.983606557	0.02295082	0.97704918	0.016393443	0.006557377	0.032249395	0.04484816	0.0385488	9.41724	8.85714	1
100137244|F|0-30:C>G-30:C>G	TGCAGTGGATATAATTACTAGAATTACATTCATATCCACATTATTGAGAGAAGCAAAAAAGTAGTCATT	TGCAGTGGATATAATTACTAGAATTACATTCATATCCACATTATTGAGAGAAGCAAAAAAGTAGTCATT	GWHBCLB00000001 Chromosome 1 Complete=T Circular=F OriSeqID=Chr1 Len=48772484	4613712	1	3.58E-29	30:C>G	30	1	0.77704918	0.278688525	0.721311475	0.22295082	0.055737705	0.346487503	0.40204246	0.374265	12.55	9.50575	0.983333
100137325|F|0-56:T>C-56:T>C	TGCAGTTCCTTCACCTGCTCCTGAGAATCACGTTGGTGAGCAACCAGCTTCATCACTAGAAGAAGCTAA	TGCAGTTCCTTCACCTGCTCCTGAGAATCACGTTGGTGAGCAACCAGCTTCATCACTAGAAGAAGCTAA	GWHBCLB00000002 Chromosome 2 Complete=T Circular=F OriSeqID=Chr2 Len=59511927	29699953	1	1.67E-27	56:T>C	56	1	0.927868852	0.118032787	0.881967213	0.072131148	0.045901639	0.13385649	0.2082021	0.171029	11.15217	9.64103	0.956522
100137330|F|0-7:C>G-7:C>G	TGCAGTTCTTCAGATGCATTAGCTATGTCTATCCTTTCACAAAGACACACCCAGAGAGGGAGACAAGAA	TGCAGTTCTTCAGATGCATTAGCTATGTCTATCCTTTCACAAAGACACACCCAGAGAGGGAGACAAGAA	GWHBCLB00000005 Chromosome 5 Complete=T Circular=F OriSeqID=Chr5 Len=50196147	49510121	14	3.58E-29	7:C>G	7	1	0.983606557	0.075409836	0.924590164	0.016393443	0.059016393	0.032249395	0.13944639	0.0858479	9.07987	6.64	0.983871
100137366|F|0-65:T>A-65:T>A	TGCAGTTGCTGAACCAGAGTGCTTCACTACATTTTATAATTTGAAGACGCTAACGTTGTCCATTTTTAT	TGCAGTTGCTGAACCAGAGTGCTTCACTACATTTTATAATTTGAAGACGCTAACGTTGTCCATTTTTAT	GWHBCLB00000004 Chromosome 4 Complete=T Circular=F OriSeqID=Chr4 Len=53929940	53206701	1	3.58E-29	65:T>A	65	1	0.878688525	0.170491803	0.829508197	0.121311475	0.049180328	0.213190003	0.2828487	0.248019	10.88686	8.16667	1
100137444|F|0-13:T>G-13:T>G	TGCAGTTTGATTATATTGGGTTTCCTCTAACAGTAAAACTAATTTTGGGATTTGTACAAACAGTTTCCA	TGCAGTTTGATTATATTGGGTTTCCTCTAACAGTAAAACTAATTTTGGGATTTGTACAAACAGTTTCCA	GWHBCLB00000136 OriSeqID=tig00000440 Len=14783363	10154129	1	1.67E-27	13:T>G	13	1	0.101639344	0.924590164	0.075409836	0.898360656	0.026229508	0.182617576	0.13944639	0.161032	13.26316	10.7351	1
100137457|F|0-13:C>T-13:C>T	TGCAGTTTTATTTCTTTTTATTTTCCATATTTTTAGTATGTTTGCTTCTGCTCTTTCTGATTATTATAA	TGCAGTTTTATTTCTTTTTATTTTCCATATTTTTAGTATGTTTGCTTCTGCTCTTTCTGATTATTATAA	GWHBCLB00000004 Chromosome 4 Complete=T Circular=F OriSeqID=Chr4 Len=53929940	47639921	1	3.58E-29	13:C>T	13	1	0.6	0.514754098	0.485245902	0.4	0.114754098	0.48	0.49956463	0.489782	11.69399	11.24051	0.981481
100137461|F|0-67:A>G-67:A>G	TGCAGTTTTCCAGATGGGCAGCTGGAATTTGGTGTCAAAGGAAATGTCTTGAATAATATGGGGAATTAG	TGCAGTTTTCCAGATGGGCAGCTGGAATTTGGTGTCAAAGGAAATGTCTTGAATAATATGGGGAATTAG	GWHBCLB00000136 OriSeqID=tig00000440 Len=14783363	584187	1	3.58E-29	67:A>G	67	1	0.895081967	0.22295082	0.77704918	0.104918033	0.118032787	0.187820478	0.3464875	0.267154	10.67886	6.65909	0.979167
100137489|F|0-8:A>G-8:A>G	TGCAGAAAACACCCTTCTTTTACGGCCAACTATCTTCTTTCATAAACTATTTTACTTCATTTATTCCTC	TGCAGAAAACACCCTTCTTTTACGGCCAACTATCTTCTTTCATAAACTATTTTACTTCATTTATTCCTC		0	0	9.99E+02	8:A>G	8	1	0.921311475	0.147540984	0.852459016	0.078688525	0.068852459	0.144993281	0.25154528	0.198269	7.12195	7.06061	1
100137569|F|0-32:T>C-32:T>C	TGCAGATATAAAGGAAGAAAGAAAGTGGGACTTTTTTTTTTTGGCAAAATGCACAAAAAAAATGGTGGG	TGCAGATATAAAGGAAGAAAGAAAGTGGGACTTTTTTTTTTTGGCAAAATGCACAAAAAAAATGGTGGG	GWHBCLB00000006 Chromosome 6 Complete=T Circular=F OriSeqID=Chr6 Len=47585511	42534808	1	3.58E-29	32:T>C	32	1	0.901639344	0.173770492	0.826229508	0.098360656	0.075409836	0.177371674	0.28714862	0.23226	8.88364	7.57143	0.928571
100137570|F|0-31:T>C-31:T>C	TGCAGATATTACCAGCCTGTTCCGATTGGGCTTGTGCAGCCTGAAAAATATAATGCACATGGTCAGAAT	TGCAGATATTACCAGCCTGTTCCGATTGGGCTTGTGCAGCCTGAAAAATATAATGCACATGGTCAGAAT	GWHBCLB00000001 Chromosome 1 Complete=T Circular=F OriSeqID=Chr1 Len=48772484	47654574	1	1.67E-27	31:T>C	31	1	0.036065574	0.97704918	0.02295082	0.963934426	0.013114754	0.069529696	0.04484816	0.0571889	9.14286	8.34035	0.978261
100137678|F|0-17:G>A-17:G>A	TGCAGGGCTAAATGATGGATAACTGAAATTCAAGCATTGAATCTGTGTGAGGCTGCTAACGATCAAAGT	TGCAGGGCTAAATGATGGATAACTGAAATTCAAGCATTGAATCTGTGTGAGGCTGCTAACGATCAAAGT	GWHBCLB00000005 Chromosome 5 Complete=T Circular=F OriSeqID=Chr5 Len=50196147	40704616	1	3.58E-29	17:G>A	17	1	0.990163934	0.013114754	0.986885246	0.009836066	0.003278689	0.019478635	0.02588551	0.0226821	9.34191	8	1
100139607|F|0-47:G>A-47:G>A	TGCAGTCATTTGGTTGGCTAAAAAAAAAGATACCATTCATTCAAATTGTTTCATTACAGATCGGAAGAG	TGCAGTCATTTGGTTGGCTAAAAAAAAAGATACCATTCATTCAAATTGTTTCATTAC		0	0	9.99E+02	47:G>A	47	1	0.973770492	0.032786885	0.967213115	0.026229508	0.006557377	0.051083042	0.06342381	0.0572534	11.91438	10.81818	1
100139624|F|0-22:T>A-22:T>A	TGCAGTGTCCACACGAGGAGGATGGATTTTTTTTTTTTTTACAAAATTACAGATCGGAAGAGCGGTTCA	TGCAGTGTCCACACGAGGAGGATGGATTTTTTTTTTTTTTACAAAATTAC		0	0	9.99E+02	22:T>A	22	1	0.980327869	0.029508197	0.970491803	0.019672131	0.009836066	0.038570277	0.05727493	0.0479226	9.53704	5	1
100140311|F|0-10:G>A-10:G>A	TGCAGCAAGAGGTAGATCCCCATTTACTCCAACTCAGTGGCAAGAGCTTGAACATCAAGCTCTCATTTA	TGCAGCAAGAGGTAGATCCCCATTTACTCCAACTCAGTGGCAAGAGCTTGAACATCAAGCTCTCATTTA	GWHBCLB00000006 Chromosome 6 Complete=T Circular=F OriSeqID=Chr6 Len=47585511	40615931	1	1.67E-27	10:G>A	10	1	0.901639344	0.173770492	0.826229508	0.098360656	0.075409836	0.177371674	0.28714862	0.23226	12.6549	9.95745	1
100140325|F|0-30:T>C-30:T>C	TGCAGTCTGGTGCAGGAGGACTGATGAACTTGTGGACGGTCCGAATGCAGACTACATGAATTCTGGTGT	TGCAGTCTGGTGCAGGAGGACTGATGAACTTGTGGACGGTCCGAATGCAGACTACATGAATTCTGGTGT	GWHBCLB00000007 Chromosome 7 Complete=T Circular=F OriSeqID=Chr7 Len=46487083	43115094	1	1.67E-27	30:T>C	30	1	0.563934426	0.586885246	0.413114754	0.436065574	0.150819672	0.491824778	0.48490191	0.488363	12.30822	12.10494	1
100140346|F|0-6:A>G-6:A>G	TGCAGAAAAAGTAGGACAGCAACAATACGACCGTGCTGTCAGATTGCTGAAACAGTGTGATTTCATGTC	TGCAGAAAAAGTAGGACAGCAACAATACGACCGTGCTGTCAGATTGCTGAAACAGTGTGATTTCATGTC	GWHBCLB00000004 Chromosome 4 Complete=T Circular=F OriSeqID=Chr4 Len=53929940	783694	1	1.67E-27	6:A>G	6	1	0.908196721	0.144262295	0.855737705	0.091803279	0.052459016	0.166750873	0.24690137	0.206826	7.89259	4.94872	0.980769
100140382|F|0-25:G>C-25:G>C	TGCAGAAACCAACATTCAACCGTAAGTCTATGAATATAGTTATTGTACCACTCGCATGGTAGCCAAATC	TGCAGAAACCAACATTCAACCGTAAGTCTATGAATATAGTTATTGTACCACTCGCATGGTAGCCAAATC	GWHBCLB00000004 Chromosome 4 Complete=T Circular=F OriSeqID=Chr4 Len=53929940	7677330	1	1.67E-27	25:G>C	25	1	0.767213115	0.318032787	0.681967213	0.232786885	0.085245902	0.357194303	0.43377587	0.395485	13.43496	11.75258	0.948276
100140485|F|0-27:T>C-27:T>C	TGCAGAAGCTGTACAAACTACTAAGAATGTAGCACGATAAGCTTCAGCCAATCTTGGATCAAGTGCAGA	TGCAGAAGCTGTACAAACTACTAAGAATGTAGCACGATAAGCTTCAGCCAATCTTGGATCAAGTGCAGA	GWHBCLB00000004 Chromosome 4 Complete=T Circular=F OriSeqID=Chr4 Len=53929940	44182171	1	1.67E-27	27:T>C	27	1	0.324590164	0.757377049	0.242622951	0.675409836	0.081967213	0.438462779	0.36751411	0.402988	8.88235	8.26442	0.97619
100140558|F|0-33:C>A-33:C>A	TGCAGACAAAAAAAACTCACATGAGCTGCAAAGCTCAATTGCAAACAGTAAAAAACAAATTGCCAAAAT	TGCAGACAAAAAAAACTCACATGAGCTGCAAAGCTCAATTGCAAACAGTAAAAAACAAATTGCCAAAAT	GWHBCLB00000002 Chromosome 2 Complete=T Circular=F OriSeqID=Chr2 Len=59511927	32576453	3	3.58E-29	33:C>A	33	1	0.947540984	0.078688525	0.921311475	0.052459016	0.026229508	0.099414136	0.14499328	0.122204	10.1512	7.47826	0.984375
100140589|F|0-48:A>G-48:A>G	TGCAGACATATACAGAGTCTTGAGCAGCAAGAAATTTGTTTTGCTGCTAGATGATTTATGGGACAGAGT	TGCAGACATATACAGAGTCTTGAGCAGCAAGAAATTTGTTTTGCTGCTAGATGATTTATGGGACAGAGT	GWHBCLB00000006 Chromosome 6 Complete=T Circular=F OriSeqID=Chr6 Len=47585511	36799505	1	1.67E-27	48:A>G	48	1	0.950819672	0.08852459	0.91147541	0.049180328	0.039344262	0.093523246	0.16137597	0.12745	6.06985	4.88	1
100140671|F|0-19:T>C-19:T>C	TGCAGAGATTCCTCACAACTCTAACTTGCATATTTACTCCTGATGCCATCTGTTCCAACTGACCAGCTG	TGCAGAGATTCCTCACAACTCTAACTTGCATATTTACTCCTGATGCCATCTGTTCCAACTGACCAGCTG	GWHBCLB00000007 Chromosome 7 Complete=T Circular=F OriSeqID=Chr7 Len=46487083	2987597	1	1.67E-27	19:T>C	19	1	0.816393443	0.301639344	0.698360656	0.183606557	0.118032787	0.299790379	0.4213061	0.360548	12.40343	11.67073	0.961538
100140849|F|0-5:G>A-5:G>A	TGCAGGTTCCTTTCTATTGAACCCAGAGTTGCATCCACCGGTGAAAGAAAAGATGAAGTTTCTATTCCA	TGCAGGTTCCTTTCTATTGAACCCAGAGTTGCATCCACCGGTGAAAGAAAAGATGAAGTTTCTATTCCA	GWHBCLB00000005 Chromosome 5 Complete=T Circular=F OriSeqID=Chr5 Len=50196147	2463460	1	3.58E-29	5:G>A	5	1	0.459016393	0.698360656	0.301639344	0.540983607	0.157377049	0.496640688	0.4213061	0.458973	8.17188	6.81283	0.977273
100141009|F|0-25:C>A-25:C>A	TGCAGCACCTGGTGCTTTTCAACCACCTGGAATGCTTGGAGGGCCACCATCACAACCAAACCAATATTC	TGCAGCACCTGGTGCTTTTCAACCACCTGGAATGCTTGGAGGGCCACCATCACAACCAAACCAATATTC	GWHBCLB00000005 Chromosome 5 Complete=T Circular=F OriSeqID=Chr5 Len=50196147	3236875	1	3.58E-29	25:C>A	25	1	0.931147541	0.127868852	0.872131148	0.068852459	0.059016393	0.128223596	0.22303682	0.17563	10.86905	7.15625	0.925
100141093|F|0-36:T>C-36:T>C	TGCAGCAGGGACAGAGGATCTAAACATATGGCTCTGTAAGTAGCATACCAGTTTGATAGTGTATGTATC	TGCAGCAGGGACAGAGGATCTAAACATATGGCTCTGTAAGTAGCATACCAGTTTGATAGTGTATGTATC	GWHBCLB00000004 Chromosome 4 Complete=T Circular=F OriSeqID=Chr4 Len=53929940	53042060	1	3.58E-29	36:T>C	36	1	0.609836066	0.524590164	0.475409836	0.390163934	0.13442623	0.475872077	0.49879065	0.487331	10.70659	9.57692	1
100141103|F|0-17:C>A-17:C>A	TGCAGCAGTAAAATTTGCAGTATCTAAATGTAAAATTTGTTCATTTCTATATGTTTTAGGGAATTTTTG	TGCAGCAGTAAAATTTGCAGTATCTAAATGTAAAATTTGTTCATTTCTATATGTTTTAGGGAATTTTTG	GWHBCLB00000093 OriSeqID=tig00000539 Len=264114	246285	1	1.67E-27	17:C>A	17	1	0.973770492	0.039344262	0.960655738	0.026229508	0.013114754	0.051083042	0.07559258	0.0633378	9.65188	5.5	1
100141207|F|0-46:T>C-46:T>C	TGCAGCCACAAGTTGACTTTGGACTGAAATTATTGGGAGCTGATATTATGGCAATTCCAGGATTGTATC	TGCAGCCACAAGTTGACTTTGGACTGAAATTATTGGGAGCTGATATTATGGCAATTCCAGGATTGTATC	GWHBCLB00000005 Chromosome 5 Complete=T Circular=F OriSeqID=Chr5 Len=50196147	46300448	1	3.58E-29	46:T>C	46	1	0.940983607	0.104918033	0.895081967	0.059016393	0.045901639	0.111066917	0.18782048	0.149444	10.63028	9.4	1
100141440|F|0-18:A>T-18:A>T	TGCAGCTGCTGCACTATCAGAGTTTGTTCGGTACAGGTCTGAACACTTTGAAATTCTTTCTACCCCCTC	TGCAGCTGCTGCACTATCAGAGTTTGTTCGGTACAGGTCTGAACACTTTGAAATTCTTTCTACCCCCTC	GWHBCLB00000005 Chromosome 5 Complete=T Circular=F OriSeqID=Chr5 Len=50196147	45589602	1	3.58E-29	18:A>T	18	1	0.675409836	0.432786885	0.567213115	0.324590164	0.108196721	0.438462779	0.49096479	0.464714	8.59677	8.44828	0.956522
100141519|F|0-47:T>C-47:T>C	TGCAGCTTTCGTATCATATTGTTGATGCCCTAATATGGCTGGGAATATGGGACATGATAAATGAGTTCA	TGCAGCTTTCGTATCATATTGTTGATGCCCTAATATGGCTGGGAATATGGGACATGATAAATGAGTTCA	GWHBCLB00000005 Chromosome 5 Complete=T Circular=F OriSeqID=Chr5 Len=50196147	20420206	1	1.67E-27	47:T>C	47	1	0.226229508	0.816393443	0.183606557	0.773770492	0.042622951	0.350099436	0.29979038	0.324945	9.37313	7.60484	1
100141774|F|0-65:T>A-65:T>A	TGCAGGGGAAACAGAGTAGAAACAGAGTAAGGGAGTAGAACAGGACATAAAAAATGAGAATAAAATGAA	TGCAGGGGAAACAGAGTAGAAACAGAGTAAGGGAGTAGAACAGGACATAAAAAATGAGAATAAAATGAA	GWHBCLB00000007 Chromosome 7 Complete=T Circular=F OriSeqID=Chr7 Len=46487083	3840318	1	3.58E-29	65:T>A	65	1	0.731147541	0.396721311	0.603278689	0.268852459	0.127868852	0.393141629	0.47866702	0.435904	13.61458	12.78947	1
100141824|F|0-50:T>C-50:T>C	TGCAGGTAATTTTAGCTTCACTGAGAAGATAACTGTGAAATATGCTGGAGTGGCAGCTATGTATTTTGT	TGCAGGTAATTTTAGCTTCACTGAGAAGATAACTGTGAAATATGCTGGAGTGGCAGCTATGTATTTTGT	GWHBCLB00000006 Chromosome 6 Complete=T Circular=F OriSeqID=Chr6 Len=47585511	9674254	1	1.67E-27	50:T>C	50	1	0.009836066	0.990163934	0.009836066	0.990163934	0	0.019478635	0.01947863	0.0194786	17.2	11.96839	1
100141863|F|0-61:A>T-61:A>T	TGCAGGTGCAATTGGGCCACTCTGTGTTCAAACCTGTAAAAGATAGCTCAATTGTAAGTTTATTTTTTT	TGCAGGTGCAATTGGGCCACTCTGTGTTCAAACCTGTAAAAGATAGCTCAATTGTAAGTTTATTTTTTT	GWHBCLB00000005 Chromosome 5 Complete=T Circular=F OriSeqID=Chr5 Len=50196147	4988	1	6.00E-27	61:A>T	61	1	0.678688525	0.442622951	0.557377049	0.321311475	0.121311475	0.436140822	0.49341575	0.464778	9.04301	7.776	1
100141900|F|0-39:A>T-39:A>T	TGCAGGTTGCACCCATTCTTTGTGTGTGTGTGTATTATTATTTTTTTTTTGGGTATTCGAGGATATTAC	TGCAGGTTGCACCCATTCTTTGTGTGTGTGTGTATTATTATTTTTTTTTTGGGTATTCGAGGATATTAC		0	0	9.99E+02	39:A>T	39	1	0.944262295	0.08852459	0.91147541	0.055737705	0.032786885	0.105262026	0.16137597	0.133319	8.64599	2.92	1
100141983|F|0-8:T>A-8:T>A	TGCAGTAGTGAGAGCAGAAGTATATATGCTGCTAAGTGCTACTACATTCAGTACAGAAAGGATATACCT	TGCAGTAGTGAGAGCAGAAGTATATATGCTGCTAAGTGCTACTACATTCAGTACAGAAAGGATATACCT	GWHBCLB00000005 Chromosome 5 Complete=T Circular=F OriSeqID=Chr5 Len=50196147	38529966	1	3.58E-29	8:T>A	8	1	0.983606557	0.026229508	0.973770492	0.016393443	0.009836066	0.032249395	0.05108304	0.0416662	12.09	4.90909	1
100141998|F|0-8:C>T-8:C>T	TGCAGTATCTACATATGAATACGGCACCCACTATTGCTGGTCTAAATCTAACATGTTTTTTCTATGAAT	TGCAGTATCTACATATGAATACGGCACCCACTATTGCTGGTCTAAATCTAACATGTTTTTTCTATGAAT	GWHBCLB00000007 Chromosome 7 Complete=T Circular=F OriSeqID=Chr7 Len=46487083	42615329	1	1.67E-27	8:C>T	8	1	0.881967213	0.147540984	0.852459016	0.118032787	0.029508197	0.208202096	0.25154528	0.229874	13.35423	12.14	1
100142008|F|0-13:T>A-13:T>A	TGCAGTCAAAGCTTGTGAAACCCTAACTATGGAGTCTGAGAATTCAGTGGATTTCGTGATTTTTGAAAC	TGCAGTCAAAGCTTGTGAAACCCTAACTATGGAGTCTGAGAATTCAGTGGATTTCGTGATTTTTGAAAC	GWHBCLB00000002 Chromosome 2 Complete=T Circular=F OriSeqID=Chr2 Len=59511927	55217547	1	3.58E-29	13:T>A	13	1	0.842622951	0.249180328	0.750819672	0.157377049	0.091803279	0.265219027	0.37417898	0.319699	7.38346	5.67647	0.916667
100142012|F|0-5:T>G-5:T>G	TGCAGTCAACATGATACCTCAATATTGCATTGGAACACCCAAAGTATATAGCCTCCGAGTTTGGATCTA	TGCAGTCAACATGATACCTCAATATTGCATTGGAACACCCAAAGTATATAGCCTCCGAGTTTGGATCTA	GWHBCLB00000004 Chromosome 4 Complete=T Circular=F OriSeqID=Chr4 Len=53929940	53175660	2	3.58E-29	5:T>G	5	1	0.904918033	0.147540984	0.852459016	0.095081967	0.052459016	0.172082773	0.25154528	0.211814	7.25965	3.26923	1
100142012|F|0-46:T>G-46:T>G	TGCAGTCAACATGATACCTCAATATTGCATTGGAACACCCAAAGTATATAGCCTCCGAGTTTGGATCTA	TGCAGTCAACATGATACCTCAATATTGCATTGGAACACCCAAAGTATATAGCCTCCGAGTTTGGATCTA	GWHBCLB00000004 Chromosome 4 Complete=T Circular=F OriSeqID=Chr4 Len=53929940	53175660	2	3.58E-29	46:T>G	46	1	0.891803279	0.150819672	0.849180328	0.108196721	0.042622951	0.192980382	0.2561462	0.224563	7.25965	4.2069	1
100142087|F|0-49:A>T-49:A>T	TGCAGTGAACCTCATTTTTGCCGTGACTGTTGCTGTATTCTGTGTAGCAAGACTATAGACTTGAAATTT	TGCAGTGAACCTCATTTTTGCCGTGACTGTTGCTGTATTCTGTGTAGCAAGACTATAGACTTGAAATTT	GWHBCLB00000002 Chromosome 2 Complete=T Circular=F OriSeqID=Chr2 Len=59511927	6661430	1	3.58E-29	49:A>T	49	1	0.937704918	0.091803279	0.908196721	0.062295082	0.029508197	0.116828809	0.16675087	0.14179	12.43007	11.71429	1
100142182|F|0-44:G>A-44:G>A	TGCAGTTCAGGCACAGGTACTCTCTAATGATTATGGACTAGGATGATATTTTGAATGAAATGCCGCTTG	TGCAGTTCAGGCACAGGTACTCTCTAATGATTATGGACTAGGATGATATTTTGAATGAAATGCCGCTTG	GWHBCLB00000004 Chromosome 4 Complete=T Circular=F OriSeqID=Chr4 Len=53929940	48530263	1	3.58E-29	44:G>A	44	1	0.980327869	0.029508197	0.970491803	0.019672131	0.009836066	0.038570277	0.05727493	0.0479226	16.50512	6.54545	1
100142187|F|0-37:A>G-37:A>G	TGCAGTTCCATTTGTACAAAGTCTGAAAAAAGTGACAATTGAAGAATGTAGTCAGTTGCAAGAGGTATT	TGCAGTTCCATTTGTACAAAGTCTGAAAAAAGTGACAATTGAAGAATGTAGTCAGTTGCAAGAGGTATT		0	0	9.99E+02	37:A>G	37	1	0.806557377	0.28852459	0.71147541	0.193442623	0.095081967	0.312045149	0.4105563	0.361301	12.10584	11.18367	0.984375
100142260|F|0-48:G>C-48:G>C	TGCAGTTTAGTGGTTTCATGCATTCATTATCTTTTTTTTTTTTTTGGCGAAGATGCATTCATTATCTGG	TGCAGTTTAGTGGTTTCATGCATTCATTATCTTTTTTTTTTTTTTGGCGAAGATGCATTCATTATCTGG	GWHBCLB00000002 Chromosome 2 Complete=T Circular=F OriSeqID=Chr2 Len=59511927	8383881	1	2.81E-20	48:G>C	48	1	0.698360656	0.436065574	0.563934426	0.301639344	0.13442623	0.421306101	0.49182478	0.456565	3.90674	2.97143	1
100142307|F|0-53:C>T-53:C>T	TGCAGTTTTGAAACTTTTTCCGTCTGATTGTGACTGTTTTTTTTGAACGTTTCCTGCAATTATTTGATT	TGCAGTTTTGAAACTTTTTCCGTCTGATTGTGACTGTTTTTTTTGAACGTTTCCTGCAATTATTTGATT	GWHBCLB00000003 Chromosome 3 Complete=T Circular=F OriSeqID=Chr3 Len=54430697	50416126	1	7.76E-26	53:C>T	53	1	0.213114754	0.855737705	0.144262295	0.786885246	0.068852459	0.335393711	0.24690137	0.291148	8.84127	8.67708	1
100142321|F|0-49:T>A-49:T>A	TGCAGTTTTTCATGTATGGTTTCTATAATCTACCAATAAAATGTTCCATTGCTAGGTCATCTACCCTGT	TGCAGTTTTTCATGTATGGTTTCTATAATCTACCAATAAAATGTTCCATTGCTAGGTCATCTACCCTGT	GWHBCLB00000005 Chromosome 5 Complete=T Circular=F OriSeqID=Chr5 Len=50196147	49446370	1	3.61E-24	49:T>A	49	1	0.898360656	0.190163934	0.809836066	0.101639344	0.08852459	0.182617576	0.30800322	0.24531	8.61132	8.17949	1
100142324|F|0-11:A>T-11:A>T	TGCAGTTTTTGAATCGAATTTCTAGCTACTTTCCCTCTGACTAGTTACCCTCATCTGGGATTTATCTGA	TGCAGTTTTTGAATCGAATTTCTAGCTACTTTCCCTCTGACTAGTTACCCTCATCTGGGATTTATCTGA	GWHBCLB00000004 Chromosome 4 Complete=T Circular=F OriSeqID=Chr4 Len=53929940	46487649	1	7.76E-26	11:A>T	11	1	0.563934426	0.573770492	0.426229508	0.436065574	0.137704918	0.491824778	0.48911583	0.49047	8.95732	7.85207	0.98
100142716|F|0-24:A>G-24:A>G	TGCAGTTCTCAATTGACAATGATCAAAGAGAGTGGAGGCCCTGTATATCCTCTGGTAAGGAAATAAGAC	TGCAGTTCTCAATTGACAATGATCAAAGAGAGTGGAGGCCCTGTATATCCTCTGGTAAGGAAATAAGAC	GWHBCLB00000004 Chromosome 4 Complete=T Circular=F OriSeqID=Chr4 Len=53929940	40396985	1	1.67E-27	24:A>G	24	1	0.626229508	0.51147541	0.48852459	0.373770492	0.137704918	0.468132223	0.49973663	0.483934	12.84971	11.99248	1
100143872|F|0-39:T>C-39:T>C	TGCAGGAAGGATAATGAAAATCCCCCTGAGGTTAGCCATTTTTTTTTTTTTTACAGATCGGAAGAGCGG	TGCAGGAAGGATAATGAAAATCCCCCTGAGGTTAGCCATTTTTTTTTTTTTTAC	GWHBCLB00000002 Chromosome 2 Complete=T Circular=F OriSeqID=Chr2 Len=59511927	9580412	1	2.42E-19	39:T>C	39	1	0.318032787	0.816393443	0.183606557	0.681967213	0.13442623	0.433775867	0.29979038	0.366783	18.29885	6.70782	0.954545
100143932|F|0-40:A>T-40:A>T	TGCAGTCAAAAAGAGAATCCATTTTAGCAAAAAAAAAAAAAAAAGCTTTTACAGATCGGAAGAGCGGTT	TGCAGTCAAAAAGAGAATCCATTTTAGCAAAAAAAAAAAAAAAAGCTTTTAC	GWHBCLB00000005 Chromosome 5 Complete=T Circular=F OriSeqID=Chr5 Len=50196147	42954579	1	1.76E-15	40:A>T	40	1	0.216393443	0.88852459	0.11147541	0.783606557	0.104918033	0.339134641	0.19809729	0.268616	15.29508	7.18773	0.948276
100144615|F|0-45:T>C-45:T>C	TGCAGAATATAAGTTGAAAGACTAGCACAGCCACAAACCCTACTTTTACTGCTAGACTTTAGCACACAA	TGCAGAATATAAGTTGAAAGACTAGCACAGCCACAAACCCTACTTTTACTGCTAGACTTTAGCACACAA	GWHBCLB00000002 Chromosome 2 Complete=T Circular=F OriSeqID=Chr2 Len=59511927	51445368	1	3.58E-29	45:T>C	45	1	0.737704918	0.390163934	0.609836066	0.262295082	0.127868852	0.386992744	0.47587208	0.431432	17.09694	16.78889	0.944444
100144635|F|0-46:A>C-46:A>C	TGCAGAATGCAAAGACCATCATATCCAAACTGAATAACCACACCACAAGCACAGGCATGGCAAATTTTT	TGCAGAATGCAAAGACCATCATATCCAAACTGAATAACCACACCACAAGCACAGGCATGGCAAATTTTT	GWHBCLB00000005 Chromosome 5 Complete=T Circular=F OriSeqID=Chr5 Len=50196147	42478349	1	3.58E-29	46:A>C	46	1	0.983606557	0.036065574	0.963934426	0.016393443	0.019672131	0.032249395	0.0695297	0.0508895	13.64901	8.44444	1
100144650|F|0-42:G>A-42:G>A	TGCAGAATTTGAAGCGATGGTTCAGAGTGGAGCTGCCTTTGCGACACAGTTCCAGTATGATGATCCAGT	TGCAGAATTTGAAGCGATGGTTCAGAGTGGAGCTGCCTTTGCGACACAGTTCCAGTATGATGATCCAGT	GWHBCLB00000002 Chromosome 2 Complete=T Circular=F OriSeqID=Chr2 Len=59511927	9140732	1	3.58E-29	42:G>A	42	1	0.524590164	0.649180328	0.350819672	0.475409836	0.173770492	0.498790648	0.45549046	0.477141	11.30952	10.25989	1
100144653|F|0-7:T>C-7:T>C	TGCAGAATTTGATGCTCAAATTATTACTTCCGAGGGATGATGCCGATGAGAGGGACTGCATTTTGGAGG	TGCAGAATTTGATGCTCAAATTATTACTTCCGAGGGATGATGCCGATGAGAGGGACTGCATTTTGGAGG	GWHBCLB00000004 Chromosome 4 Complete=T Circular=F OriSeqID=Chr4 Len=53929940	49597240	2	1.67E-27	7:T>C	7	1	0.983606557	0.029508197	0.970491803	0.016393443	0.013114754	0.032249395	0.05727493	0.0447622	14.38907	9.4	1
100144828|F|0-24:A>G-24:A>G	TGCAGATAAACCTACCCGTAAAGCACTTGATGAGTTGTCAGAACTCTTTAGTTACTTGAGGGTCTGGAG	TGCAGATAAACCTACCCGTAAAGCACTTGATGAGTTGTCAGAACTCTTTAGTTACTTGAGGGTCTGGAG	GWHBCLB00000002 Chromosome 2 Complete=T Circular=F OriSeqID=Chr2 Len=59511927	14785166	1	1.67E-27	24:A>G	24	1	0.862295082	0.229508197	0.770491803	0.137704918	0.091803279	0.237484547	0.35366837	0.295576	12.96386	10.51852	0.956522
100144885|F|0-18:C>T-18:C>T	TGCAGATGATAATGGATGCTGTAAGTGAAATGCTTGGCCACGTTTAGACTCTCATCTCCAGCAAATATA	TGCAGATGATAATGGATGCTGTAAGTGAAATGCTTGGCCACGTTTAGACTCTCATCTCCAGCAAATATA	GWHBCLB00000006 Chromosome 6 Complete=T Circular=F OriSeqID=Chr6 Len=47585511	34195948	1	3.58E-29	18:C>T	18	1	0.754098361	0.337704918	0.662295082	0.245901639	0.091803279	0.370868046	0.44732061	0.409094	12.5	12.39796	1
100144913|F|0-39:T>A-39:T>A	TGCAGATGGTGGCAAAGGAGCCTTGTTCTCGTCAGTAACTCCAATTTCTGAAGCTTTTTTCTGGATTGG	TGCAGATGGTGGCAAAGGAGCCTTGTTCTCGTCAGTAACTCCAATTTCTGAAGCTTTTTTCTGGATTGG	GWHBCLB00000004 Chromosome 4 Complete=T Circular=F OriSeqID=Chr4 Len=53929940	1484880	1	3.58E-29	39:T>A	39	1	0.485245902	0.619672131	0.380327869	0.514754098	0.104918033	0.499564633	0.47135716	0.485461	10.69935	10.37245	1
100144946|F|0-40:C>G-40:C>G	TGCAGATTCTCCAACCTTCCCTCACACTGAAAAATCTCACCTCCCCACTCCCTCAAAACACCCTAGTCT	TGCAGATTCTCCAACCTTCCCTCACACTGAAAAATCTCACCTCCCCACTCCCTCAAAACACCCTAGTCT	GWHBCLB00000004 Chromosome 4 Complete=T Circular=F OriSeqID=Chr4 Len=53929940	26759407	1	3.58E-29	40:C>G	40	1	0.780327869	0.344262295	0.655737705	0.219672131	0.124590164	0.342832572	0.45149153	0.397162	7.90991	6.78022	1
100144962|F|0-52:A>C-52:A>C	TGCAGATTGCTTATGAGTTTCCATTCAGACTGCATGTGCCTTTACATGGACTATTTTGATTTGGTCACA	TGCAGATTGCTTATGAGTTTCCATTCAGACTGCATGTGCCTTTACATGGACTATTTTGATTTGGTCACA	GWHBCLB00000005 Chromosome 5 Complete=T Circular=F OriSeqID=Chr5 Len=50196147	44866324	1	1.67E-27	52:A>C	52	1	0.28852459	0.77704918	0.22295082	0.71147541	0.06557377	0.410556302	0.3464875	0.378522	9.02326	7.30876	1
100145005|F|0-53:G>A-53:G>A	TGCAGCAAATTGACTATTCTCTAGTTCAATGCGAGCCCCAGGCTCTGATTTTGGCACCCACTAGGGAGT	TGCAGCAAATTGACTATTCTCTAGTTCAATGCGAGCCCCAGGCTCTGATTTTGGCACCCACTAGGGAGT	GWHBCLB00000005 Chromosome 5 Complete=T Circular=F OriSeqID=Chr5 Len=50196147	4325081	1	3.58E-29	53:G>A	53	1	0.832786885	0.196721311	0.803278689	0.167213115	0.029508197	0.278505778	0.31604407	0.297275	11.39485	10.78	1
100145366|F|0-22:G>A-22:G>A	TGCAGCTAGACATGATTCTTCCGGATAGAGCTTATGCCTTCTTCTCACATACTCACAAAGCACAGAAAG	TGCAGCTAGACATGATTCTTCCGGATAGAGCTTATGCCTTCTTCTCACATACTCACAAAGCACAGAAAG	GWHBCLB00000007 Chromosome 7 Complete=T Circular=F OriSeqID=Chr7 Len=46487083	1392537	1	3.58E-29	22:G>A	22	1	0.052459016	0.980327869	0.019672131	0.947540984	0.032786885	0.099414136	0.03857028	0.0689922	21.94444	8.71777	0.947368
100145418|F|0-11:T>C-11:T>C	TGCAGCTCTTCTTTTGCTCTCAGTTGCTGAATGAATTCCAAATTCTAGTGCCTGTAATTCTAATCTAAT	TGCAGCTCTTCTTTTGCTCTCAGTTGCTGAATGAATTCCAAATTCTAGTGCCTGTAATTCTAATCTAAT	GWHBCLB00000003 Chromosome 3 Complete=T Circular=F OriSeqID=Chr3 Len=54430697	16958178	1	7.76E-26	11:T>C	11	1	0.350819672	0.813114754	0.186885246	0.649180328	0.163934426	0.45549046	0.3039183	0.379704	8.48235	7.49296	0.956522
100145445|F|0-9:C>T-9:C>T	TGCAGCTGCCCCTTCTAACCTTCCTCCTCCAGTTCCGGGGTCTACCGTAGTGCCATTTACGACAATGCA	TGCAGCTGCCCCTTCTAACCTTCCTCCTCCAGTTCCGGGGTCTACCGTAGTGCCATTTACGACAATGCA	GWHBCLB00000002 Chromosome 2 Complete=T Circular=F OriSeqID=Chr2 Len=59511927	399562	1	3.58E-29	9:C>T	9	1	0.790163934	0.285245902	0.714754098	0.209836066	0.075409836	0.331609782	0.40776135	0.369686	9.3662	8.45205	1
100145460|F|0-50:C>A-50:C>A	TGCAGCTGGGATGGTCATCAGCAAGTTGATAAATTGGTCAACATTTGGGGCACTCATATGAATCTGCAC	TGCAGCTGGGATGGTCATCAGCAAGTTGATAAATTGGTCAACATTTGGGGCACTCATATGAATCTGCAC	GWHBCLB00000002 Chromosome 2 Complete=T Circular=F OriSeqID=Chr2 Len=59511927	3174729	1	3.58E-29	50:C>A	50	1	0.478688525	0.613114754	0.386885246	0.521311475	0.091803279	0.499091642	0.4744101	0.486751	17.6069	14.58989	1
100145591|F|0-14:T>C-14:T>C	TGCAGGAGAATCAGTCTCAGGTACAAGAGCCCCATTTCCAGTATCAGTTGGACTATAGTATTGAGGTGA	TGCAGGAGAATCAGTCTCAGGTACAAGAGCCCCATTTCCAGTATCAGTTGGACTATAGTATTGAGGTGA	GWHBCLB00000006 Chromosome 6 Complete=T Circular=F OriSeqID=Chr6 Len=47585511	38425976	1	1.67E-27	14:T>C	14	1	0.77704918	0.360655738	0.639344262	0.22295082	0.137704918	0.346487503	0.46116635	0.403827	11.56881	10.75824	1
100145648|F|0-22:T>C-22:T>C	TGCAGGCAACTTTGTGGTGCAGTGCGTCCTTGGACTCCAAAATCCTGCCATCATTCATAAAATTTGCTA	TGCAGGCAACTTTGTGGTGCAGTGCGTCCTTGGACTCCAAAATCCTGCCATCATTCATAAAATTTGCTA	GWHBCLB00000002 Chromosome 2 Complete=T Circular=F OriSeqID=Chr2 Len=59511927	46467849	3	3.58E-29	22:T>C	22	1	0.596721311	0.590163934	0.409836066	0.403278689	0.186885246	0.481289976	0.48374093	0.482515	11.18919	10.97333	1
100145730|F|0-17:C>T-17:C>T	TGCAGGGCTTATCTTGTCTTTTGACTTTACGTACGTAGGGTCAATTGAATTTAGACTTGAGAGAGAGCA	TGCAGGGCTTATCTTGTCTTTTGACTTTACGTACGTAGGGTCAATTGAATTTAGACTTGAGAGAGAGCA	GWHBCLB00000136 OriSeqID=tig00000440 Len=14783363	10138633	1	3.58E-29	17:C>T	17	1	0.6	0.583606557	0.416393443	0.4	0.183606557	0.48	0.48601989	0.48301	13.77273	12.09028	1
100145797|F|0-44:A>T-44:A>T	TGCAGGTCAGTGAAGTATTTTTCTCACGCGATTCATCTCATTGCAGATAATTTAGTATTATTTATATTT	TGCAGGTCAGTGAAGTATTTTTCTCACGCGATTCATCTCATTGCAGATAATTTAGTATTATTTATATTT	GWHBCLB00000004 Chromosome 4 Complete=T Circular=F OriSeqID=Chr4 Len=53929940	53672395	1	3.58E-29	44:A>T	44	1	0.986885246	0.02295082	0.97704918	0.013114754	0.009836066	0.025885515	0.04484816	0.0353668	12.51292	7.9	1
100145889|F|0-62:T>A-62:T>A	TGCAGTACTGGTGGAGGAAGTTTTCCAACATCAACAAATCGGAAGACCAAAACCTTGTCTCTTACTACC	TGCAGTACTGGTGGAGGAAGTTTTCCAACATCAACAAATCGGAAGACCAAAACCTTGTCTCTTACTACC	GWHBCLB00000007 Chromosome 7 Complete=T Circular=F OriSeqID=Chr7 Len=46487083	45357312	1	3.58E-29	62:T>A	62	1	0.331147541	0.750819672	0.249180328	0.668852459	0.081967213	0.442977694	0.37417898	0.408578	15.93137	14.69767	1
100145915|F|0-60:T>C-60:T>C	TGCAGTAGTTTCTTGCACCATGGAATCAACCTCTTTGATTGAGTCTTTGACATTGACCTCTACATTTTC	TGCAGTAGTTTCTTGCACCATGGAATCAACCTCTTTGATTGAGTCTTTGACATTGACCTCTACATTTTC	GWHBCLB00000007 Chromosome 7 Complete=T Circular=F OriSeqID=Chr7 Len=46487083	42986141	1	3.58E-29	60:T>C	60	1	0.783606557	0.33442623	0.66557377	0.216393443	0.118032787	0.339134641	0.44517065	0.392153	16.48828	14.6699	0.9375
100146005|F|0-58:A>G-58:A>G	TGCAGTCTTCCTTACAAAGCTTTGTCAATGGAGGATGTGCTGTTTGATACTCGATATCAAGGACTAGTT	TGCAGTCTTCCTTACAAAGCTTTGTCAATGGAGGATGTGCTGTTTGATACTCGATATCAAGGACTAGTT	GWHBCLB00000002 Chromosome 2 Complete=T Circular=F OriSeqID=Chr2 Len=59511927	4126694	1	1.67E-27	58:A>G	58	1	0.252459016	0.803278689	0.196721311	0.747540984	0.055737705	0.377446923	0.31604407	0.346745	19.72727	11.39015	0.962963
100146066|F|0-9:C>A-9:C>A	TGCAGTGGACAGTCTACCTAGTTTATACATGCCTCGTAGAAGAGTGGTGTATGTGACTGTATCAGGGAG	TGCAGTGGACAGTCTACCTAGTTTATACATGCCTCGTAGAAGAGTGGTGTATGTGACTGTATCAGGGAG	GWHBCLB00000005 Chromosome 5 Complete=T Circular=F OriSeqID=Chr5 Len=50196147	1188154	1	3.61E-24	9:C>A	9	1	0.019672131	0.993442623	0.006557377	0.980327869	0.013114754	0.038570277	0.01302876	0.0257995	5.85714	4.58608	1
100146126|F|0-56:C>T-56:C>T	TGCAGTTAGTTGTACAAAAAAAGTAAATGAGGCATCATTCAACAGCGTGTCATATGCATATCGCAGAAG	TGCAGTTAGTTGTACAAAAAAAGTAAATGAGGCATCATTCAACAGCGTGTCATATGCATATCGCAGAAG	GWHBCLB00000004 Chromosome 4 Complete=T Circular=F OriSeqID=Chr4 Len=53929940	47887884	1	1.67E-27	56:C>T	56	1	0.357377049	0.701639344	0.298360656	0.642622951	0.059016393	0.459317388	0.41868315	0.439	10.64865	9.14912	0.982759
100146167|F|0-13:C>T-13:C>T	TGCAGTTCTAACTCCCCATGAGGTGTAGGTTCTACCCGATTAGGATTTTGACTGCACCTTAGCAGTATT	TGCAGTTCTAACTCCCCATGAGGTGTAGGTTCTACCCGATTAGGATTTTGACTGCACCTTAGCAGTATT	GWHBCLB00000001 Chromosome 1 Complete=T Circular=F OriSeqID=Chr1 Len=48772484	8480298	1	7.76E-26	13:C>T	13	1	0.390163934	0.701639344	0.298360656	0.609836066	0.091803279	0.475872077	0.41868315	0.447278	10.66972	9.59908	1
100146219|F|0-23:T>G-23:T>G	TGCAGTTTCATCAATGCCATGTTTCAAGGACGAGGATGTTGAAGTTGTTGATGTGTCCAAGAAGGTCAA	TGCAGTTTCATCAATGCCATGTTTCAAGGACGAGGATGTTGAAGTTGTTGATGTGTCCAAGAAGGTCAA	GWHBCLB00000006 Chromosome 6 Complete=T Circular=F OriSeqID=Chr6 Len=47585511	45936701	1	3.58E-29	23:T>G	23	1	0.973770492	0.029508197	0.970491803	0.026229508	0.003278689	0.051083042	0.05727493	0.054179	10.42368	10.2	1
100147214|F|0-31:G>A-31:G>A	TGCAGAAGAAAGTTCCAAATTCCAATGGAATGAAAAAAAAACATTACAGATCGGAAGAGCGGTTCAGCA	TGCAGAAGAAAGTTCCAAATTCCAATGGAATGAAAAAAAAACATTAC	GWHBCLB00000006 Chromosome 6 Complete=T Circular=F OriSeqID=Chr6 Len=47585511	45555595	1	5.43E-15	31:G>A	31	1	0.97704918	0.039344262	0.960655738	0.02295082	0.016393443	0.044848159	0.07559258	0.0602204	25.73829	24.5	1
100147892|F|0-60:G>A-60:G>A	TGCAGAAAAGCCCTTACCAACCATTTCCTTTAGAAGTTCCATCGCCTTCGAGGAAGAGCTGTTGTGGAA	TGCAGAAAAGCCCTTACCAACCATTTCCTTTAGAAGTTCCATCGCCTTCGAGGAAGAGCTGTTGTGGAA	GWHBCLB00000007 Chromosome 7 Complete=T Circular=F OriSeqID=Chr7 Len=46487083	43344050	1	3.61E-24	60:G>A	60	1	0.02295082	0.983606557	0.016393443	0.97704918	0.006557377	0.044848159	0.0322494	0.0385488	18.5	14.67003	1
100147903|F|0-53:G>A-53:G>A	TGCAGAAACATTATCTCATCAAGTCTATAAAACAGTATAGAAACCATAACAATGTAAGTAGCTAGAACT	TGCAGAAACATTATCTCATCAAGTCTATAAAACAGTATAGAAACCATAACAATGTAAGTAGCTAGAACT	GWHBCLB00000137 OriSeqID=tig00000930 Len=155150	64662	1	1.67E-27	53:G>A	53	1	0.82295082	0.278688525	0.721311475	0.17704918	0.101639344	0.291405536	0.40204246	0.346724	13.8733	13.87143	1
100147939|F|0-25:G>A-25:G>A	TGCAGAAATCTTTTGATTTGATGGCGTTGGGTTTAGTGTAATGCCCTTCTTGTGCCTTTATTACCTAAG	TGCAGAAATCTTTTGATTTGATGGCGTTGGGTTTAGTGTAATGCCCTTCTTGTGCCTTTATTACCTAAG	GWHBCLB00000006 Chromosome 6 Complete=T Circular=F OriSeqID=Chr6 Len=47585511	37048924	1	7.76E-26	25:G>A	25	1	0.908196721	0.180327869	0.819672131	0.091803279	0.08852459	0.166750873	0.29561946	0.231185	15.48583	12.40426	0.977273
100148012|F|0-14:C>A-14:C>A	TGCAGAAGGCAAAGCAAATTTGGTAATTACCCAAAGCTGAACAATACTTATAAAATTTCAAATATGAAC	TGCAGAAGGCAAAGCAAATTTGGTAATTACCCAAAGCTGAACAATACTTATAAAATTTCAAATATGAAC	GWHBCLB00000006 Chromosome 6 Complete=T Circular=F OriSeqID=Chr6 Len=47585511	44220295	3	3.58E-29	14:C>A	14	1	0.990163934	0.016393443	0.983606557	0.009836066	0.006557377	0.019478635	0.0322494	0.025864	19.36364	9.28571	1
100148049|F|0-48:T>G-48:T>G	TGCAGAATTGTTGAAATACTTGATTCATAATACAACATCTCTTGAGAATATTTTTATTGAAACCGGTTT	TGCAGAATTGTTGAAATACTTGATTCATAATACAACATCTCTTGAGAATATTTTTATTGAAACCGGTTT	GWHBCLB00000006 Chromosome 6 Complete=T Circular=F OriSeqID=Chr6 Len=47585511	42259078	1	1.67E-27	48:T>G	48	1	0.606557377	0.481967213	0.518032787	0.393442623	0.08852459	0.477291051	0.49934964	0.48832	11.55072	10.34211	1
100148058|F|0-10:G>A-10:G>A	TGCAGACACCGGGCTGTATGCAAATGCAGCTAACCTGCCTTTGGAAAGAACTAATCAACACAATAAGTC	TGCAGACACCGGGCTGTATGCAAATGCAGCTAACCTGCCTTTGGAAAGAACTAATCAACACAATAAGTC	GWHBCLB00000006 Chromosome 6 Complete=T Circular=F OriSeqID=Chr6 Len=47585511	31589600	1	3.58E-29	10:G>A	10	1	0.77704918	0.350819672	0.649180328	0.22295082	0.127868852	0.346487503	0.45549046	0.400989	9.47009	8.66667	0.946429
100148090|F|0-44:A>G-44:A>G	TGCAGACCATGTACCTTGTGTTGGTGGAGAAATCTGGTGCAGAGAACGGGCTTTCTTCAGTAGAGATAA	TGCAGACCATGTACCTTGTGTTGGTGGAGAAATCTGGTGCAGAGAACGGGCTTTCTTCAGTAGAGATAA	GWHBCLB00000007 Chromosome 7 Complete=T Circular=F OriSeqID=Chr7 Len=46487083	7653568	1	1.67E-27	44:A>G	44	1	0.963934426	0.08852459	0.91147541	0.036065574	0.052459016	0.069529696	0.16137597	0.115453	21.6087	9.4	1
100148161|F|0-21:T>A-21:T>A	TGCAGAGCTTTCTAAGCTTGCTGCCAATGCTTTCTTGGCTCAGAGGATCTCATCTGTAAATGCCATGTC	TGCAGAGCTTTCTAAGCTTGCTGCCAATGCTTTCTTGGCTCAGAGGATCTCATCTGTAAATGCCATGTC	GWHBCLB00000001 Chromosome 1 Complete=T Circular=F OriSeqID=Chr1 Len=48772484	6941159	1	1.67E-27	21:T>A	21	1	0.075409836	0.950819672	0.049180328	0.924590164	0.026229508	0.139446385	0.09352325	0.116485	10.95652	9.80899	1
100148191|F|0-16:A>G-16:A>G	TGCAGAGTAAGTTCCAAGAAAAGCTCGATTAGAATTAGTCGGAGGATCAGAGTAGGTAACGGTAGTAGG	TGCAGAGTAAGTTCCAAGAAAAGCTCGATTAGAATTAGTCGGAGGATCAGAGTAGGTAACGGTAGTAGG	GWHBCLB00000006 Chromosome 6 Complete=T Circular=F OriSeqID=Chr6 Len=47585511	37594339	1	1.67E-27	16:A>G	16	1	0.052459016	0.954098361	0.045901639	0.947540984	0.006557377	0.099414136	0.08758936	0.0935017	14.9375	11.6478	1
100148197|F|0-56:C>T-56:C>T	TGCAGAGTAGTACTATTTTCAGATTTTGAGCCCAAAGAAAAAAAAATCCCCATCCACATCTTATATCAT	TGCAGAGTAGTACTATTTTCAGATTTTGAGCCCAAAGAAAAAAAAATCCCCATCCACATCTTATATCAT	GWHBCLB00000002 Chromosome 2 Complete=T Circular=F OriSeqID=Chr2 Len=59511927	55013192	1	7.76E-26	56:C>T	56	1	0.196721311	0.878688525	0.121311475	0.803278689	0.075409836	0.316044074	0.21319	0.264617	7.94231	7.29134	0.934783
100148235|F|0-46:A>G-46:A>G	TGCAGATAGCATAATGTTTGCTCCAGTGAGGGCCTTCAAACAATCCACTTCTGTTGATGACGGAATAGC	TGCAGATAGCATAATGTTTGCTCCAGTGAGGGCCTTCAAACAATCCACTTCTGTTGATGACGGAATAGC	GWHBCLB00000004 Chromosome 4 Complete=T Circular=F OriSeqID=Chr4 Len=53929940	39790028	1	1.67E-27	46:A>G	46	1	0.032786885	0.97704918	0.02295082	0.967213115	0.009836066	0.063423811	0.04484816	0.054136	19.66667	18.58912	1
100148560|F|0-23:G>C-23:G>C	TGCAGCCATGTTGCAGATGCAGAGCACTTATGCTGAAACAACTTACATTGTAGGTGACTCCACGGGTTG	TGCAGCCATGTTGCAGATGCAGAGCACTTATGCTGAAACAACTTACATTGTAGGTGACTCCACGGGTTG	GWHBCLB00000007 Chromosome 7 Complete=T Circular=F OriSeqID=Chr7 Len=46487083	42542029	1	3.58E-29	23:G>C	23	1	0.93442623	0.08852459	0.91147541	0.06557377	0.02295082	0.122547702	0.16137597	0.141962	13.29839	10.14815	1
100148742|F|0-63:C>A-63:C>A	TGCAGCTTGCAACCTTCCCTTTATCATGGTGGATTCAAATCATCACTATCCCCATACTATAATCCACTT	TGCAGCTTGCAACCTTCCCTTTATCATGGTGGATTCAAATCATCACTATCCCCATACTATAATCCACTT	GWHBCLB00000005 Chromosome 5 Complete=T Circular=F OriSeqID=Chr5 Len=50196147	43655966	1	3.58E-29	63:C>A	63	1	0.901639344	0.127868852	0.872131148	0.098360656	0.029508197	0.177371674	0.22303682	0.200204	13.89236	10.95122	1
100148879|F|0-28:G>A-28:G>A	TGCAGGATCTACGATGCCACCAAATTCAGCCGGTGCATTTCTAGGCCTTTTCAACACCACAAGTGCGGT	TGCAGGATCTACGATGCCACCAAATTCAGCCGGTGCATTTCTAGGCCTTTTCAACACCACAAGTGCGGT	GWHBCLB00000002 Chromosome 2 Complete=T Circular=F OriSeqID=Chr2 Len=59511927	54612561	1	3.58E-29	28:G>A	28	1	0.016393443	0.986885246	0.013114754	0.983606557	0.003278689	0.032249395	0.02588551	0.0290675	22.5	20.23188	1
100148885|F|0-64:G>A-64:G>A	TGCAGGATGCCGATGGAAGGCAACTGAGAGACAGGGCTGTGCAGCTTTGGCTTGAGAGGCTCAGGGATA	TGCAGGATGCCGATGGAAGGCAACTGAGAGACAGGGCTGTGCAGCTTTGGCTTGAGAGGCTCAGGGATA	GWHBCLB00000002 Chromosome 2 Complete=T Circular=F OriSeqID=Chr2 Len=59511927	18517299	1	1.67E-27	64:G>A	64	1	0.462295082	0.596721311	0.403278689	0.537704918	0.059016393	0.497156678	0.48128998	0.489223	12.56296	11.90643	1
100148953|F|0-56:T>C-56:T>C	TGCAGGCGCATTCTTGACCAAAAGTATTTCATCAAAGCAAATGTTTTTCCCTCTTTTTAGCCATGGTCA	TGCAGGCGCATTCTTGACCAAAAGTATTTCATCAAAGCAAATGTTTTTCCCTCTTTTTAGCCATGGTCA	GWHBCLB00000004 Chromosome 4 Complete=T Circular=F OriSeqID=Chr4 Len=53929940	7250908	1	3.58E-29	56:T>C	56	1	0.026229508	0.980327869	0.019672131	0.973770492	0.006557377	0.051083042	0.03857028	0.0448267	19	13.89562	1
100149038|F|0-10:A>T-10:A>T	TGCAGGGTTCAATTTCTACAAGTTGAGTCTCATATGGCCAATTTCTCGTTGTAATGTTATATATTTTGA	TGCAGGGTTCAATTTCTACAAGTTGAGTCTCATATGGCCAATTTCTCGTTGTAATGTTATATATTTTGA	GWHBCLB00000006 Chromosome 6 Complete=T Circular=F OriSeqID=Chr6 Len=47585511	26750581	3	3.58E-29	10:A>T	10	1	0.590163934	0.547540984	0.452459016	0.409836066	0.137704918	0.48374093	0.49547971	0.48961	9.04	8.38462	0.96
100149042|F|0-24:T>C-24:T>C	TGCAGGGTTGTATTATAATATCTTTTTTTCCCCATTGTGTCTAGGTTGCCTCATGAGAATCCTGGCTAT	TGCAGGGTTGTATTATAATATCTTTTTTTCCCCATTGTGTCTAGGTTGCCTCATGAGAATCCTGGCTAT	GWHBCLB00000004 Chromosome 4 Complete=T Circular=F OriSeqID=Chr4 Len=53929940	36984354	1	3.58E-29	24:T>C	24	1	0.970491803	0.078688525	0.921311475	0.029508197	0.049180328	0.057274926	0.14499328	0.101134	26.39273	8.88	0.98
100149099|F|0-60:A>G-60:A>G	TGCAGGTGCAAGCATATGGCATCTATTTTCTAACATGTGAGAAACAACCCACCCACCCAAAAGAAAGAA	TGCAGGTGCAAGCATATGGCATCTATTTTCTAACATGTGAGAAACAACCCACCCACCCAAAAGAAAGAA	GWHBCLB00000003 Chromosome 3 Complete=T Circular=F OriSeqID=Chr3 Len=54430697	24942701	1	1.67E-27	60:A>G	60	1	0.872131148	0.206557377	0.793442623	0.127868852	0.078688525	0.223036818	0.32778285	0.27541	12.90494	11.07273	1
100149175|F|0-40:T>C-40:T>C	TGCAGTAATCGGTTGGCTTGCTCAACTGGCTCATTGATATTCTCAATAGAGAACATGCTAGATGTATTA	TGCAGTAATCGGTTGGCTTGCTCAACTGGCTCATTGATATTCTCAATAGAGAACATGCTAGATGTATTA	GWHBCLB00000007 Chromosome 7 Complete=T Circular=F OriSeqID=Chr7 Len=46487083	1098068	1	1.67E-27	40:T>C	40	1	0.721311475	0.396721311	0.603278689	0.278688525	0.118032787	0.402042462	0.47866702	0.440355	9.25359	8.57407	1
100149193|F|0-16:A>G-16:A>G	TGCAGTACCTGAGGTCAAAGTTTGTAATGCTGCACTACGTCTCATGCTTCAAATTCTGAACTGGGAGTT	TGCAGTACCTGAGGTCAAAGTTTGTAATGCTGCACTACGTCTCATGCTTCAAATTCTGAACTGGGAGTT	GWHBCLB00000005 Chromosome 5 Complete=T Circular=F OriSeqID=Chr5 Len=50196147	4718316	1	3.58E-29	16:A>G	16	1	0.993442623	0.019672131	0.980327869	0.006557377	0.013114754	0.013028756	0.03857028	0.0257995	15.40143	14.125	1
100149296|F|0-9:C>T-9:C>T	TGCAGTGAACTCTTCTTTTGCAGATGGGAAACGAATTCATAGACAAGTCTACTGCCAATCGATATCCAA	TGCAGTGAACTCTTCTTTTGCAGATGGGAAACGAATTCATAGACAAGTCTACTGCCAATCGATATCCAA	GWHBCLB00000007 Chromosome 7 Complete=T Circular=F OriSeqID=Chr7 Len=46487083	6197557	1	1.67E-27	9:C>T	9	1	0.763934426	0.344262295	0.655737705	0.236065574	0.108196721	0.360677237	0.45149153	0.406084	11.48085	10.35	0.98
100149310|F|0-5:T>C-5:T>C	TGCAGTGCACTTGGTCGAGGGCTTCTACCTAGCTGTACCTATCTAGGAGAAGTTCTATTTTCTATAGCA	TGCAGTGCACTTGGTCGAGGGCTTCTACCTAGCTGTACCTATCTAGGAGAAGTTCTATTTTCTATAGCA	GWHBCLB00000005 Chromosome 5 Complete=T Circular=F OriSeqID=Chr5 Len=50196147	37292582	1	3.61E-24	5:T>C	5	1	0.970491803	0.055737705	0.944262295	0.029508197	0.026229508	0.057274926	0.10526203	0.0812685	12.11111	6.66667	1
100149322|F|0-26:C>T-26:C>T	TGCAGTGCTGCTGCGTTACCGGCTTTCGCCTGTTCCGGGACACAGGGTGGAGCAGAAGATGTCTCTCAC	TGCAGTGCTGCTGCGTTACCGGCTTTCGCCTGTTCCGGGACACAGGGTGGAGCAGAAGATGTCTCTCAC	GWHBCLB00000007 Chromosome 7 Complete=T Circular=F OriSeqID=Chr7 Len=46487083	8271804	1	7.76E-26	26:C>T	26	1	0.62295082	0.455737705	0.544262295	0.37704918	0.078688525	0.469766192	0.4960817	0.482924	14.52604	14.00758	1
100149407|F|0-56:T>C-56:T>C	TGCAGTTCTAATAAAGAATCTAAAGTCTTCTTTGATGAAGTAAGAAGGTCTGAATATGCAGCACTGACT	TGCAGTTCTAATAAAGAATCTAAAGTCTTCTTTGATGAAGTAAGAAGGTCTGAATATGCAGCACTGACT	GWHBCLB00000136 OriSeqID=tig00000440 Len=14783363	4831649	1	1.67E-27	56:T>C	56	1	0.927868852	0.11147541	0.88852459	0.072131148	0.039344262	0.13385649	0.19809729	0.165977	9.49664	8.77143	1
100149435|F|0-66:T>G-66:T>G	TGCAGTTGTCAATATGTAAATGCTTTGGATATGAGATAATGAAAACTGGATGGATAATGCAGATACTAA	TGCAGTTGTCAATATGTAAATGCTTTGGATATGAGATAATGAAAACTGGATGGATAATGCAGATACTAA	GWHBCLB00000001 Chromosome 1 Complete=T Circular=F OriSeqID=Chr1 Len=48772484	7004078	1	1.67E-27	66:T>G	66	1	0.68852459	0.4	0.6	0.31147541	0.08852459	0.428916958	0.48	0.454458	12.29557	10	0.964286
100149452|F|0-56:G>T-56:G>T	TGCAGTTTGAATTTATTTTCCCCGCAGCGTAGCGCGGGCAATGTTCCTATTTTGAAGAATGGCATCGTA	TGCAGTTTGAATTTATTTTCCCCGCAGCGTAGCGCGGGCAATGTTCCTATTTTGAAGAATGGCATCGTA	GWHBCLB00000006 Chromosome 6 Complete=T Circular=F OriSeqID=Chr6 Len=47585511	26581080	1	1.67E-27	56:G>T	56	1	0.08852459	0.937704918	0.062295082	0.91147541	0.026229508	0.161375974	0.11682881	0.139102	19.8125	19.37571	1
100149529|F|0-5:T>A-5:T>A	TGCAGTTTTCTGACCTCGGATCGAAATTCCTTACATCCTTGATTTGATGATTGTGAGAGCAATTTGACA	TGCAGTTTTCTGACCTCGGATCGAAATTCCTTACATCCTTGATTTGATGATTGTGAGAGCAATTTGACA	GWHBCLB00000006 Chromosome 6 Complete=T Circular=F OriSeqID=Chr6 Len=47585511	39043785	1	3.58E-29	5:T>A	5	1	0.209836066	0.885245902	0.114754098	0.790163934	0.095081967	0.331609782	0.20317119	0.26739	13.63158	7.8642	1
100149530|F|0-20:T>C-20:T>C	TGCAGATTTCTGACCTCGGATCGAAATTCCTTATATCCTTGATTTGATGATGGTGAGAGTAATTTGACA	TGCAGATTTCTGACCTCGGATCGAAATTCCTTATATCCTTGATTTGATGATGGTGAGAGTAATTTGACA	GWHBCLB00000006 Chromosome 6 Complete=T Circular=F OriSeqID=Chr6 Len=47585511	39033527	1	3.58E-29	20:T>C	20	1	0.901639344	0.203278689	0.796721311	0.098360656	0.104918033	0.177371674	0.32391293	0.250642	7.8642	7.07547	0.979167
100150373|F|0-27:A>C-27:A>C	TGCAGCCCAGCCCTAACTGCCCAGGTTATGATTTTTTTTTTTTTTACAGATCGGAAGAGCGGTTCAGCA	TGCAGCCCAGCCCTAACTGCCCAGGTTATGATTTTTTTTTTTTTTAC		0	0	9.99E+02	27:A>C	27	1	0.580327869	0.531147541	0.468852459	0.419672131	0.11147541	0.487094867	0.49805966	0.492577	14.83544	7.16327	0.958333
100150420|F|0-24:C>T-24:C>T	TGCAGGAACCATCGCGGCAAATACCGTTTCTCCCTTTTTTTTTTTTTACAGATCGGAAGAGCGGTTCAG	TGCAGGAACCATCGCGGCAAATACCGTTTCTCCCTTTTTTTTTTTTTAC	GWHBCLB00000136 OriSeqID=tig00000440 Len=14783363	13794835	1	3.38E-17	24:C>T	24	1	0.406557377	0.714754098	0.285245902	0.593442623	0.121311475	0.482536952	0.40776135	0.445149	16.49485	11.60476	0.9375
100150920|F|0-40:A>T-40:A>T	TGCAGAAAGGTAAAAACTAAAAAATGTTAGCAATTCAGAAATTTGATAAACAAGTAACTAATTCGGAGT	TGCAGAAAGGTAAAAACTAAAAAATGTTAGCAATTCAGAAATTTGATAAACAAGTAACTAATTCGGAGT	GWHBCLB00000001 Chromosome 1 Complete=T Circular=F OriSeqID=Chr1 Len=48772484	42823354	1	1.67E-27	40:A>T	40	1	0.983606557	0.026229508	0.973770492	0.016393443	0.009836066	0.032249395	0.05108304	0.0416662	12.95956	4.81818	1
100151019|F|0-20:T>C-20:T>C	TGCAGAATCTAATAGAAAAGTAGAGCTAACATGGCAAAAGCGGCTTGATATTGTTCGGGGAATCGCAAG	TGCAGAATCTAATAGAAAAGTAGAGCTAACATGGCAAAAGCGGCTTGATATTGTTCGGGGAATCGCAAG	GWHBCLB00000136 OriSeqID=tig00000440 Len=14783363	12448688	1	3.58E-29	20:T>C	20	1	0.82295082	0.245901639	0.754098361	0.17704918	0.068852459	0.291405536	0.37086805	0.331137	9.00417	7.23944	0.98
100151050|F|0-13:T>A-13:T>A	TGCAGAATTGGCTTTAGTTTTTTCAAAAAAAAAAAAAGAATTGGCTATAGTTCTTCCTTATATTTAGAA	TGCAGAATTGGCTTTAGTTTTTTCAAAAAAAAAAAAAGAATTGGCTATAGTTCTTCCTTATATTTAGAA	GWHBCLB00000001 Chromosome 1 Complete=T Circular=F OriSeqID=Chr1 Len=48772484	28870419	1	7.76E-26	13:T>A	13	1	0.026229508	0.980327869	0.019672131	0.973770492	0.006557377	0.051083042	0.03857028	0.0448267	11.5	8.29455	1
100151064|F|0-11:G>A-11:G>A	TGCAGACAACAGTGAAGATGAGGGTTCTTCCAATGATTCTGATGATGATGGGCTTCCTCCTCTTGAAAG	TGCAGACAACAGTGAAGATGAGGGTTCTTCCAATGATTCTGATGATGATGGGCTTCCTCCTCTTGAAAG	GWHBCLB00000002 Chromosome 2 Complete=T Circular=F OriSeqID=Chr2 Len=59511927	53123598	1	3.58E-29	11:G>A	11	1	0.66557377	0.432786885	0.567213115	0.33442623	0.098360656	0.445170653	0.49096479	0.468068	14.06604	13.10949	0.982759
100151315|F|0-39:T>A-39:T>A	TGCAGATTGTTCACAAGTGGGGAAATCTCTTTACTTTTTTGGCACAATCCTCTTAGTATCCGGTAGCCA	TGCAGATTGTTCACAAGTGGGGAAATCTCTTTACTTTTTTGGCACAATCCTCTTAGTATCCGGTAGCCA	GWHBCLB00000007 Chromosome 7 Complete=T Circular=F OriSeqID=Chr7 Len=46487083	36678381	1	3.58E-29	39:T>A	39	1	0.852459016	0.216393443	0.783606557	0.147540984	0.068852459	0.251545284	0.33913464	0.29534	12.18045	11.9661	0.979167
100151339|F|0-67:C>T-67:C>T	TGCAGATTTTTCCATCTCAACCCGTAGTAGGTGAGATGCTCTGCCATTGGGTCTTCTTATAATCTGCCA	TGCAGATTTTTCCATCTCAACCCGTAGTAGGTGAGATGCTCTGCCATTGGGTCTTCTTATAATCTGCCA	GWHBCLB00000003 Chromosome 3 Complete=T Circular=F OriSeqID=Chr3 Len=54430697	24142156	1	4.64E-28	67:C>T	67	1	0.029508197	0.973770492	0.026229508	0.970491803	0.003278689	0.057274926	0.05108304	0.054179	21.08333	17.76068	1
100151410|F|0-20:C>T-20:C>T	TGCAGCAATATAGTCCTGAGCAACATAAACTTAGAGAGGAAGGATGGCACAGTGGACACCTACTGCAAC	TGCAGCAATATAGTCCTGAGCAACATAAACTTAGAGAGGAAGGATGGCACAGTGGACACCTACTGCAAC	GWHBCLB00000003 Chromosome 3 Complete=T Circular=F OriSeqID=Chr3 Len=54430697	17417452	1	1.67E-27	20:C>T	20	1	0.481967213	0.642622951	0.357377049	0.518032787	0.124590164	0.499349637	0.45931739	0.479334	11.184	10.64943	0.958333
100151764|F|0-64:A>T-64:A>T	TGCAGCTGCTTCCTTCTGTTTTTCCTTTACCTTGAATAATCTTATCATGATTCCTGGGACAAAAAGGAA	TGCAGCTGCTTCCTTCTGTTTTTCCTTTACCTTGAATAATCTTATCATGATTCCTGGGACAAAAAGGAA	GWHBCLB00000004 Chromosome 4 Complete=T Circular=F OriSeqID=Chr4 Len=53929940	43806375	1	3.58E-29	64:A>T	64	1	0.944262295	0.08852459	0.91147541	0.055737705	0.032786885	0.105262026	0.16137597	0.133319	14.9193	11.83333	1
100151844|F|0-47:A>G-47:A>G	TGCAGGAAAGAATAAGAAAATGACCAAAACCAAGTCGTGCTCTCAAAAGTATGACAATAAGTCCTCAGA	TGCAGGAAAGAATAAGAAAATGACCAAAACCAAGTCGTGCTCTCAAAAGTATGACAATAAGTCCTCAGA	GWHBCLB00000007 Chromosome 7 Complete=T Circular=F OriSeqID=Chr7 Len=46487083	34473832	1	3.58E-29	47:A>G	47	1	0.983606557	0.016393443	0.983606557	0.016393443	0	0.032249395	0.0322494	0.0322494	14.83045	7	1
100151932|F|0-65:T>A-65:T>A	TGCAGGATATATGCGTTGCCGATCTTTCTTCTGGTATTTCTCTGATCGATTAGTTTGTTATTATTTTTT	TGCAGGATATATGCGTTGCCGATCTTTCTTCTGGTATTTCTCTGATCGATTAGTTTGTTATTATTTTTT	GWHBCLB00000005 Chromosome 5 Complete=T Circular=F OriSeqID=Chr5 Len=50196147	40254	1	6.00E-27	65:T>A	65	1	0.439344262	0.678688525	0.321311475	0.560655738	0.118032787	0.492641763	0.43614082	0.464391	14.90517	10.1954	1
100152092|F|0-40:T>G-40:T>G	TGCAGGTAGTGACAGAGCACATGAACCTGCTAATGCATGGTGTTCAAATTCTAGACCTTCATCAGCTTC	TGCAGGTAGTGACAGAGCACATGAACCTGCTAATGCATGGTGTTCAAATTCTAGACCTTCATCAGCTTC	GWHBCLB00000006 Chromosome 6 Complete=T Circular=F OriSeqID=Chr6 Len=47585511	3169056	1	1.67E-27	40:T>G	40	1	0.8	0.324590164	0.675409836	0.2	0.124590164	0.32	0.43846278	0.379231	10.28384	9.93407	0.975
100152157|F|0-63:G>T-63:G>T	TGCAGGTTCAAGTGTTGTGGGCAACTGATCCTTTAGCTCAATGGAGAGAAGGGGTAGGAACTGGTTCAA	TGCAGGTTCAAGTGTTGTGGGCAACTGATCCTTTAGCTCAATGGAGAGAAGGGGTAGGAACTGGTTCAA	GWHBCLB00000004 Chromosome 4 Complete=T Circular=F OriSeqID=Chr4 Len=53929940	10491395	1	3.58E-29	63:G>T	63	1	0.973770492	0.026229508	0.973770492	0.026229508	0	0.051083042	0.05108304	0.051083	19.12411	12.54545	1
100152245|F|0-12:A>T-12:A>T	TGCAGTATAACAATAGAGTTGTTATTTATTATTGTATAAACACTTGCAACAAGAAGCGCCTCCTTTCCC	TGCAGTATAACAATAGAGTTGTTATTTATTATTGTATAAACACTTGCAACAAGAAGCGCCTCCTTTCCC	GWHBCLB00000005 Chromosome 5 Complete=T Circular=F OriSeqID=Chr5 Len=50196147	43056786	1	1.67E-27	12:A>T	12	1	0.845901639	0.239344262	0.760655738	0.154098361	0.085245902	0.260704112	0.36411717	0.312411	14.63177	10.29412	1
100152296|F|0-28:A>G-28:A>G	TGCAGTCCCTAGAGTTATAGTATTTTCAAATCACAGTATCATAACATGAAAAGAAAACATACATTAGCT	TGCAGTCCCTAGAGTTATAGTATTTTCAAATCACAGTATCATAACATGAAAAGAAAACATACATTAGCT	GWHBCLB00000005 Chromosome 5 Complete=T Circular=F OriSeqID=Chr5 Len=50196147	3902866	1	1.67E-27	28:A>G	28	1	0.380327869	0.718032787	0.281967213	0.619672131	0.098360656	0.471357162	0.40492341	0.43814	11.40196	10.4949	1
100152315|F|0-54:C>G-54:C>G	TGCAGTCTCTGAAACAGGTTGGCCTGTTTGCTCTTCAGCACTATGGGACACACACAGCTGGATTCCTAT	TGCAGTCTCTGAAACAGGTTGGCCTGTTTGCTCTTCAGCACTATGGGACACACACAGCTGGATTCCTAT	GWHBCLB00000001 Chromosome 1 Complete=T Circular=F OriSeqID=Chr1 Len=48772484	18325517	2	1.67E-27	54:C>G	54	1	0.298360656	0.767213115	0.232786885	0.701639344	0.06557377	0.41868315	0.3571943	0.387939	11.53086	10.70647	1
100152318|F|0-46:C>T-46:C>T	TGCAGTCTGGGAGAACCCACTAGTTGCCAAGACCTTGTTCCATATCCCCTTGGAACCTGCTTGTGTGTA	TGCAGTCTGGGAGAACCCACTAGTTGCCAAGACCTTGTTCCATATCCCCTTGGAACCTGCTTGTGTGTA	GWHBCLB00000005 Chromosome 5 Complete=T Circular=F OriSeqID=Chr5 Len=50196147	1501597	1	1.67E-27	46:C>T	46	1	0.97704918	0.052459016	0.947540984	0.02295082	0.029508197	0.044848159	0.09941414	0.0721312	11.07143	8.94118	0.958333
100152455|F|0-58:G>C-58:G>C	TGCAGTTTCGGCAAAAGTGCAGAAATTGATCCATAAAGCCAACCTTGATGGCCCTTATGTAGGCTTGGT	TGCAGTTTCGGCAAAAGTGCAGAAATTGATCCATAAAGCCAACCTTGATGGCCCTTATGTAGGCTTGGT	GWHBCLB00000007 Chromosome 7 Complete=T Circular=F OriSeqID=Chr7 Len=46487083	5500214	1	3.58E-29	58:G>C	58	1	0.852459016	0.209836066	0.790163934	0.147540984	0.062295082	0.251545284	0.33160978	0.291578	12.21429	11.94643	1
100152480|F|0-56:C>G-56:C>G	TGCAGTTTTTCTCCTCTGATTGAAAGTTTATTGAAGAAGTTTGCTGAAGTTGACTCCCAGGGCATTACC	TGCAGTTTTTCTCCTCTGATTGAAAGTTTATTGAAGAAGTTTGCTGAAGTTGACTCCCAGGGCATTACC	GWHBCLB00000005 Chromosome 5 Complete=T Circular=F OriSeqID=Chr5 Len=50196147	47926209	1	3.58E-29	56:C>G	56	1	0.859016393	0.180327869	0.819672131	0.140983607	0.039344262	0.242214458	0.29561946	0.268917	11.7027	11.55556	0.951613
100152495|F|0-35:C>A-35:C>A	TGCAGAAAAGGAAGTTCAAATCAATAGCTGTAAGCCAAAAAGGATATGTCATTCTTGTCATAGGAGCAT	TGCAGAAAAGGAAGTTCAAATCAATAGCTGTAAGCCAAAAAGGATATGTCATTCTTGTCATAGGAGCAT	GWHBCLB00000003 Chromosome 3 Complete=T Circular=F OriSeqID=Chr3 Len=54430697	24420211	1	3.58E-29	35:C>A	35	1	0.8	0.4	0.6	0.2	0.2	0.32	0.48	0.4	8.77833	5.06098	0.925
100152545|F|0-6:C>T-6:C>T	TGCAGCCTGCTTTAGCTTATTTATACTATCAGTTGACAGGTTAGATAATGACTCCAACTGAAGTGCATC	TGCAGCCTGCTTTAGCTTATTTATACTATCAGTTGACAGGTTAGATAATGACTCCAACTGAAGTGCATC	GWHBCLB00000004 Chromosome 4 Complete=T Circular=F OriSeqID=Chr4 Len=53929940	44889887	1	3.58E-29	6:C>T	6	1	0.380327869	0.747540984	0.252459016	0.619672131	0.127868852	0.471357162	0.37744692	0.424402	10.01111	9.58163	1
100153286|F|0-15:A>T-15:A>T	TGCAGGGCTTCCGATATGGGCAATTAGTTAGAGAGATTTTTTTTTTTTACAGATCGGAAGAGCGGTTCA	TGCAGGGCTTCCGATATGGGCAATTAGTTAGAGAGATTTTTTTTTTTTAC		0	0	9.99E+02	15:A>T	15	1	0.455737705	0.695081967	0.304918033	0.544262295	0.150819672	0.496081698	0.42388605	0.459984	13.57025	12.01685	1
100153612|F|0-14:C>A-14:C>A	TGCAGCTTTTATTTCTATACTTGTTATCTCTTCTGGCCATTACATCTACAATCCTATCTTCTATAAACT	TGCAGCTTTTATTTCTATACTTGTTATCTCTTCTGGCCATTACATCTACAATCCTATCTTCTATAAACT	GWHBCLB00000002 Chromosome 2 Complete=T Circular=F OriSeqID=Chr2 Len=59511927	34464658	1	1.67E-27	14:C>A	14	1	0.173770492	0.845901639	0.154098361	0.826229508	0.019672131	0.287148616	0.26070411	0.273926	20.87931	18.18403	1
100153630|F|0-39:T>G-39:T>G	TGCAGAAAAAGAAGAGTTTACAAGATGATTCTGTTTGGTTGATATAAGGAGGTAGGAAAGGAGAAATGA	TGCAGAAAAAGAAGAGTTTACAAGATGATTCTGTTTGGTTGATATAAGGAGGTAGGAAAGGAGAAATGA	GWHBCLB00000006 Chromosome 6 Complete=T Circular=F OriSeqID=Chr6 Len=47585511	5831802	1	1.67E-27	39:T>G	39	1	0.573770492	0.537704918	0.462295082	0.426229508	0.11147541	0.489115829	0.49715668	0.493136	16.93082	15.66225	0.978261
100153653|F|0-37:T>C-37:T>C	TGCAGAAACAATGGGCACACTACAAATACCCATCACTTTCCTTGTCTGAACTTTTATCCGTAACAGGCA	TGCAGAAACAATGGGCACACTACAAATACCCATCACTTTCCTTGTCTGAACTTTTATCCGTAACAGGCA	GWHBCLB00000007 Chromosome 7 Complete=T Circular=F OriSeqID=Chr7 Len=46487083	966684	1	1.67E-27	37:T>C	37	1	0.131147541	0.921311475	0.078688525	0.868852459	0.052459016	0.227895727	0.14499328	0.186445	29.21429	27.12195	1
100153674|F|0-62:C>T-62:C>T	TGCAGAAAGCAGAAAAAGCATGGGGAGGAATCTGTGAGTAAATAATCTCTGTCTTTTAGGTTCTCCCTT	TGCAGAAAGCAGAAAAAGCATGGGGAGGAATCTGTGAGTAAATAATCTCTGTCTTTTAGGTTCTCCCTT	GWHBCLB00000002 Chromosome 2 Complete=T Circular=F OriSeqID=Chr2 Len=59511927	36820782	1	3.58E-29	62:C>T	62	1	0.731147541	0.354098361	0.645901639	0.268852459	0.085245902	0.393141629	0.45742542	0.425284	20.90521	20.42222	1
100153806|F|0-57:C>A-57:C>A	TGCAGACAACAAGAACAAGGAAGGGCACCTAGTTGCAGAAAAATGTAATAGACAGAGCAGGTGACGCAA	TGCAGACAACAAGAACAAGGAAGGGCACCTAGTTGCAGAAAAATGTAATAGACAGAGCAGGTGACGCAA	GWHBCLB00000136 OriSeqID=tig00000440 Len=14783363	13046870	1	3.58E-29	57:C>A	57	1	0.852459016	0.229508197	0.770491803	0.147540984	0.081967213	0.251545284	0.35366837	0.302607	13.82264	11.17647	1
100153838|F|0-12:T>C-12:T>C	TGCAGACCTCATTGATCATTAGATTATTAGTCATCAGTTGCTATCATAGAGGGGGATCTAAGCAAGGTG	TGCAGACCTCATTGATCATTAGATTATTAGTCATCAGTTGCTATCATAGAGGGGGATCTAAGCAAGGTG	GWHBCLB00000007 Chromosome 7 Complete=T Circular=F OriSeqID=Chr7 Len=46487083	4832186	1	7.76E-26	12:T>C	12	1	0.51147541	0.603278689	0.396721311	0.48852459	0.114754098	0.49973663	0.47866702	0.489202	17.33099	17.1506	1
100153847|F|0-37:T>A-37:T>A	TGCAGACTCAGTATGACCAAAACCAGTCTCTTCTGACTCATCTCAACACTCTCAAGAGTAGGCTTAGAG	TGCAGACTCAGTATGACCAAAACCAGTCTCTTCTGACTCATCTCAACACTCTCAAGAGTAGGCTTAGAG	GWHBCLB00000004 Chromosome 4 Complete=T Circular=F OriSeqID=Chr4 Len=53929940	37572384	1	3.58E-29	37:T>A	37	1	0.373770492	0.760655738	0.239344262	0.626229508	0.13442623	0.468132223	0.36411717	0.416125	11.96117	10.76549	0.98
100153938|F|0-19:T>G-19:T>G	TGCAGAGTTGATAGTTTATTATTTACCGATGTTCATCAATTTTGGGGGTCCTTTAGGCAAAGTAGTAGT	TGCAGAGTTGATAGTTTATTATTTACCGATGTTCATCAATTTTGGGGGTCCTTTAGGCAAAGTAGTAGT	GWHBCLB00000136 OriSeqID=tig00000440 Len=14783363	13569718	1	3.58E-29	19:T>G	19	1	0.68852459	0.403278689	0.596721311	0.31147541	0.091803279	0.428916958	0.48128998	0.455103	14.55556	13.44915	0.982143
100153948|F|0-60:A>G-60:A>G	TGCAGATAAAATCCTCTCTGGAAAGAAAAAACTGATTACTGTCCTTAGAACTCAAAGGGAAAGTTCATC	TGCAGATAAAATCCTCTCTGGAAAGAAAAAACTGATTACTGTCCTTAGAACTCAAAGGGAAAGTTCATC	GWHBCLB00000002 Chromosome 2 Complete=T Circular=F OriSeqID=Chr2 Len=59511927	49464517	1	1.67E-27	60:A>G	60	1	0.901639344	0.154098361	0.845901639	0.098360656	0.055737705	0.177371674	0.26070411	0.219038	19.65942	13.83721	0.956522
100154092|F|0-5:C>A-5:C>A	TGCAGCAATATAATAAGTAGTTGCTTACCTGTAGTTATGTGTATTCTTATGGGGACTGAAAACGGTGTT	TGCAGCAATATAATAAGTAGTTGCTTACCTGTAGTTATGTGTATTCTTATGGGGACTGAAAACGGTGTT	GWHBCLB00000002 Chromosome 2 Complete=T Circular=F OriSeqID=Chr2 Len=59511927	4028535	1	3.58E-29	5:C>A	5	1	0.495081967	0.596721311	0.403278689	0.504918033	0.091803279	0.499951626	0.48128998	0.490621	17.66906	15.41916	1
100154179|F|0-51:C>T-51:C>T	TGCAGCAGTAAATTTGTGTGTGATTTGTGCACAAAGCTATTAGTAAAGTTTCCTTTCATTTATTTGGTT	TGCAGCAGTAAATTTGTGTGTGATTTGTGCACAAAGCTATTAGTAAAGTTTCCTTTCATTTATTTGGTT	GWHBCLB00000003 Chromosome 3 Complete=T Circular=F OriSeqID=Chr3 Len=54430697	16915520	5	1.67E-27	51:C>T	51	1	0.636065574	0.498360656	0.501639344	0.363934426	0.13442623	0.462972319	0.49999463	0.481483	10.75294	9.92254	1
100154205|F|0-16:T>G-16:T>G	TGCAGCATCCAAATGCTACTAGCATCAGCCAAAACTTTTGCAATGAGACTCGATGGAACTATACCATAG	TGCAGCATCCAAATGCTACTAGCATCAGCCAAAACTTTTGCAATGAGACTCGATGGAACTATACCATAG	GWHBCLB00000136 OriSeqID=tig00000440 Len=14783363	7252962	1	1.67E-27	16:T>G	16	1	0.442622951	0.685245902	0.314754098	0.557377049	0.127868852	0.493415748	0.43136791	0.462392	15.28346	13.12626	0.982143
100154277|F|0-9:C>T-9:C>T	TGCAGCCCTCGAACGGCCTAGGTCAAACAGGCTGCTCAACCTTAGCAGAAAATTGACTAATCTTCAAAT	TGCAGCCCTCGAACGGCCTAGGTCAAACAGGCTGCTCAACCTTAGCAGAAAATTGACTAATCTTCAAAT	GWHBCLB00000007 Chromosome 7 Complete=T Circular=F OriSeqID=Chr7 Len=46487083	42986075	1	1.67E-27	9:C>T	9	1	0.790163934	0.318032787	0.681967213	0.209836066	0.108196721	0.331609782	0.43377587	0.382693	11.59914	9.43678	1
100154364|F|0-66:G>T-66:G>T	TGCAGCTATTTGCATGTTGGTTTTGCAGCCAACACCAACATATATATCATAATATTCTTTGTTTTTGGT	TGCAGCTATTTGCATGTTGGTTTTGCAGCCAACACCAACATATATATCATAATATTCTTTGTTTTTGGT	GWHBCLB00000007 Chromosome 7 Complete=T Circular=F OriSeqID=Chr7 Len=46487083	680290	1	6.00E-27	66:G>T	66	1	0.986885246	0.019672131	0.980327869	0.013114754	0.006557377	0.025885515	0.03857028	0.0322279	15.21831	10.125	1
100154498|F|0-57:A>T-57:A>T	TGCAGGAAAATAAAAATACAATTATATGGTATCAGGTAATAGTAAGGACTAGAGTAAATTAGCTCTTCA	TGCAGGAAAATAAAAATACAATTATATGGTATCAGGTAATAGTAAGGACTAGAGTAAATTAGCTCTTCA	GWHBCLB00000001 Chromosome 1 Complete=T Circular=F OriSeqID=Chr1 Len=48772484	4169504	1	1.67E-27	57:A>T	57	1	0.619672131	0.491803279	0.508196721	0.380327869	0.11147541	0.471357162	0.49986563	0.485611	14.81768	6.54472	1
100154525|F|0-21:T>C-21:T>C	TGCAGGAACTTCAGGAGCCTTTATTTGCACAGGCTCGGGATGCACTGGAACCTCTGGTTCATGGTCATG	TGCAGGAACTTCAGGAGCCTTTATTTGCACAGGCTCGGGATGCACTGGAACCTCTGGTTCATGGTCATG	GWHBCLB00000007 Chromosome 7 Complete=T Circular=F OriSeqID=Chr7 Len=46487083	35861585	1	3.58E-29	21:T>C	21	1	0.318032787	0.767213115	0.232786885	0.681967213	0.085245902	0.433775867	0.3571943	0.395485	21.21591	19.28505	0.977273
100154565|F|0-18:A>G-18:A>G	TGCAGGACCCGGTAAGCCAGTTATCACGATGGGTTCTCCGACCTTTCTTCCTAAAGAAAAGTAAAAGAA	TGCAGGACCCGGTAAGCCAGTTATCACGATGGGTTCTCCGACCTTTCTTCCTAAAGAAAAGTAAAAGAA	GWHBCLB00000004 Chromosome 4 Complete=T Circular=F OriSeqID=Chr4 Len=53929940	436809	1	1.67E-27	18:A>G	18	1	0.659016393	0.481967213	0.518032787	0.340983607	0.140983607	0.449427573	0.49934964	0.474389	17.25455	15.02564	1
100154643|F|0-36:C>T-36:C>T	TGCAGGCATGCTTCTATTTGGCATTGTTCTTATGTTCCCCTTATCGATTGCAGAAATGAAGGCGGTGTA	TGCAGGCATGCTTCTATTTGGCATTGTTCTTATGTTCCCCTTATCGATTGCAGAAATGAAGGCGGTGTA	GWHBCLB00000136 OriSeqID=tig00000440 Len=14783363	9521862	1	3.58E-29	36:C>T	36	1	0.026229508	0.980327869	0.019672131	0.973770492	0.006557377	0.051083042	0.03857028	0.0448267	31	25.5974	1
100154762|F|0-66:T>A-66:T>A	TGCAGGTAATGAGGAGTCCTTTCCAGAGGAAGTAATAGACTTGCTCCATAAAATGAAGCAACAACATTC	TGCAGGTAATGAGGAGTCCTTTCCAGAGGAAGTAATAGACTTGCTCCATAAAATGAAGCAACAACATTC	GWHBCLB00000002 Chromosome 2 Complete=T Circular=F OriSeqID=Chr2 Len=59511927	4526065	1	1.67E-27	66:T>A	66	1	0.206557377	0.881967213	0.118032787	0.793442623	0.08852459	0.327782854	0.2082021	0.267992	13.52	13.49805	0.98
100154769|F|0-59:T>C-59:T>C	TGCAGGTATGGAAATTGAATCTCAAAGAAAATGTGGGTGCGAAAAACTTACATTCGATATACTTCAAGA	TGCAGGTATGGAAATTGAATCTCAAAGAAAATGTGGGTGCGAAAAACTTACATTCGATATACTTCAAGA	GWHBCLB00000001 Chromosome 1 Complete=T Circular=F OriSeqID=Chr1 Len=48772484	4876402	1	3.58E-29	59:T>C	59	1	0.71147541	0.459016393	0.540983607	0.28852459	0.170491803	0.410556302	0.49664069	0.453599	17.93048	16.80508	0.978261
100154804|F|0-25:A>G-25:A>G	TGCAGGTCTTCAGTTTAGGTCAAAAAAATGTGCAAGATCATTATCTGTGAATTTACAAACCACTGCCAC	TGCAGGTCTTCAGTTTAGGTCAAAAAAATGTGCAAGATCATTATCTGTGAATTTACAAACCACTGCCAC	GWHBCLB00000006 Chromosome 6 Complete=T Circular=F OriSeqID=Chr6 Len=47585511	41827378	1	1.67E-27	25:A>G	25	1	0.02295082	0.986885246	0.013114754	0.97704918	0.009836066	0.044848159	0.02588551	0.0353668	29.22222	19.94207	1
100154839|F|0-45:C>G-45:C>G	TGCAGGTTATTACACTGATGATTTTACAAAACAGAATCTTACTCTCAAAAGTGGGAAAAAAATCCAAGC	TGCAGGTTATTACACTGATGATTTTACAAAACAGAATCTTACTCTCAAAAGTGGGAAAAAAATCCAAGC	GWHBCLB00000005 Chromosome 5 Complete=T Circular=F OriSeqID=Chr5 Len=50196147	48209652	1	1.67E-27	45:C>G	45	1	0.252459016	0.829508197	0.170491803	0.747540984	0.081967213	0.377446923	0.2828487	0.330148	10.72308	10.52263	1
100154856|F|0-54:T>G-54:T>G	TGCAGGTTGGTTCTGCTGATCATCACATTCACTATTATGACTTGAGAAATGTCATTCAACCACTTTATG	TGCAGGTTGGTTCTGCTGATCATCACATTCACTATTATGACTTGAGAAATGTCATTCAACCACTTTATG	GWHBCLB00000006 Chromosome 6 Complete=T Circular=F OriSeqID=Chr6 Len=47585511	46987576	1	1.67E-27	54:T>G	54	1	0.095081967	0.937704918	0.062295082	0.904918033	0.032786885	0.172082773	0.11682881	0.144456	16.02857	13.57455	1
100154951|F|0-28:C>A-28:C>A	TGCAGTCCATTTCTTCTTACGACTGTGACAAACAACCATTCATGATTTCGAGACCAAAAGCATTTCAAA	TGCAGTCCATTTCTTCTTACGACTGTGACAAACAACCATTCATGATTTCGAGACCAAAAGCATTTCAAA	GWHBCLB00000142 OriSeqID=tig00000541 Len=257651	230349	1	1.30E-23	28:C>A	28	1	0.826229508	0.26557377	0.73442623	0.173770492	0.091803279	0.287148616	0.39008869	0.338619	11.19149	8.56944	0.958333
100154966|F|0-50:T>C-50:T>C	TGCAGTCTGTTGATGTTCATAACTCTAATATGTTCTCAGATTTGATTTTCTAGATTCATAGTATTTCTC	TGCAGTCTGTTGATGTTCATAACTCTAATATGTTCTCAGATTTGATTTTCTAGATTCATAGTATTTCTC		0	0	9.99E+02	50:T>C	50	1	0.993442623	0.02295082	0.97704918	0.006557377	0.016393443	0.013028756	0.04484816	0.0289385	17.41438	9.25	1
100155084|F|0-54:A>T-54:A>T	TGCAGTTCACACAATAGTTGTCAATCATTTTGTGGAAAAGAAAAAGAGGAAATAAAATAACTTTCCGAA	TGCAGTTCACACAATAGTTGTCAATCATTTTGTGGAAAAGAAAAAGAGGAAATAAAATAACTTTCCGAA	GWHBCLB00000003 Chromosome 3 Complete=T Circular=F OriSeqID=Chr3 Len=54430697	16371162	1	3.58E-29	54:A>T	54	1	0.639344262	0.481967213	0.518032787	0.360655738	0.121311475	0.461166353	0.49934964	0.480258	14.87562	11.82517	0.979167
100155152|F|0-19:C>T-19:C>T	TGCAGTTTATTGAACAACTCCGCAGGCTGAAGAAAACTGTTTGTTTCCAAACTGAAAGCACATGAACCA	TGCAGTTTATTGAACAACTCCGCAGGCTGAAGAAAACTGTTTGTTTCCAAACTGAAAGCACATGAACCA	GWHBCLB00000136 OriSeqID=tig00000440 Len=14783363	7106440	1	1.67E-27	19:C>T	19	1	0.242622951	0.862295082	0.137704918	0.757377049	0.104918033	0.367514109	0.23748455	0.302499	21.88333	9.5451	1
100155171|F|0-45:T>G-45:T>G	TGCAGTTTGAGGAAAAAAGGCAATCTTATAGGAGAAGGGTAATTCTCAATTTCTCTCTGTTTTGTTATT	TGCAGTTTGAGGAAAAAAGGCAATCTTATAGGAGAAGGGTAATTCTCAATTTCTCTCTGTTTTGTTATT	GWHBCLB00000136 OriSeqID=tig00000440 Len=14783363	6881349	1	1.67E-27	45:T>G	45	1	0.967213115	0.039344262	0.960655738	0.032786885	0.006557377	0.063423811	0.07559258	0.0695082	14.68546	8	0.984375
100155242|F|0-5:G>A-5:G>A	TGCAGGTGAATGGGAGAAAGAAGCTGTCAAAGAGAAGGGAGAAGCCGAATCCAATTGAGGGACTTGAAG	TGCAGGTGAATGGGAGAAAGAAGCTGTCAAAGAGAAGGGAGAAGCCGAATCCAATTGAGGGACTTGAAG	GWHBCLB00000003 Chromosome 3 Complete=T Circular=F OriSeqID=Chr3 Len=54430697	15187001	2	3.58E-29	5:G>A	5	1	0.675409836	0.455737705	0.544262295	0.324590164	0.131147541	0.438462779	0.4960817	0.467272	11.27568	10.34513	1
100155309|F|0-38:C>T-38:C>T	TGCAGGGGAAGCATATGGCAAAATATAATTTATTCATACATTTGTGATTTTTTTTAGGTACAAAAGATA	TGCAGGGGAAGCATATGGCAAAATATAATTTATTCATACATTTGTGATTTTTTTTAGGTACAAAAGATA	GWHBCLB00000003 Chromosome 3 Complete=T Circular=F OriSeqID=Chr3 Len=54430697	26965084	1	3.58E-29	38:C>T	38	1	0.747540984	0.419672131	0.580327869	0.252459016	0.167213115	0.377446923	0.48709487	0.432271	12.04255	10.97	0.977273
100155337|F|0-63:A>G-63:A>G	TGCAGTCTCACATTCTGGTAGGTCTAGGCTGCTGCATATAACTCCGAATGCATTCCTTCTACCAATGTT	TGCAGTCTCACATTCTGGTAGGTCTAGGCTGCTGCATATAACTCCGAATGCATTCCTTCTACCAATGTT	GWHBCLB00000005 Chromosome 5 Complete=T Circular=F OriSeqID=Chr5 Len=50196147	42233320	1	3.58E-29	63:A>G	63	1	0.518032787	0.626229508	0.373770492	0.481967213	0.144262295	0.499349637	0.46813222	0.483741	17.31655	14.86503	0.956522
100155992|F|0-39:C>T-39:C>T	TGCAGGAAGGATAATGAAAATCCCCCTGAGGTTAGCCATCTTTTTTTTTTACAGATCGGAAGAGCGGTT	TGCAGGAAGGATAATGAAAATCCCCCTGAGGTTAGCCATCTTTTTTTTTTAC	GWHBCLB00000002 Chromosome 2 Complete=T Circular=F OriSeqID=Chr2 Len=59511927	9580412	1	3.78E-17	39:C>T	39	1	0.82295082	0.291803279	0.708196721	0.17704918	0.114754098	0.291405536	0.41330825	0.352357	17.11154	11.3253	1
100156348|F|0-24:T>C-24:T>C	TGCAGACACTACCCTTCATCCCCATGGTAATCTTATTGATTATTACAGGTCTCTCCTTACTACCTTTCG	TGCAGACACTACCCTTCATCCCCATGGTAATCTTATTGATTATTACAGGTCTCTCCTTACTACCTTTCG		0	0	9.99E+02	24:T>C	24	1	0.881967213	0.163934426	0.836065574	0.118032787	0.045901639	0.208202096	0.27411986	0.241161	17.04362	13.17021	1
100156400|F|0-30:A>G-30:A>G	TGCAGAAAGCCCTGGAGCTCGTGGATCAATACAACAAAAATAAACATAAGCAGATTCAAAATAATTATA	TGCAGAAAGCCCTGGAGCTCGTGGATCAATACAACAAAAATAAACATAAGCAGATTCAAAATAATTATA	GWHBCLB00000001 Chromosome 1 Complete=T Circular=F OriSeqID=Chr1 Len=48772484	22416844	1	3.58E-29	30:A>G	30	1	0.885245902	0.17704918	0.82295082	0.114754098	0.062295082	0.203171191	0.29140554	0.247288	15.48214	12.9375	1
100156407|F|0-5:A>C-5:A>C	TGCAGAAAGGCATGGGCCTTGTAGTCGACCGGTGCGAGCACGCCGTAAGCGCACTACCGCAAGAGAGAC	TGCAGAAAGGCATGGGCCTTGTAGTCGACCGGTGCGAGCACGCCGTAAGCGCACTACCGCAAGAGAGAC	GWHBCLB00000100 OriSeqID=tig00000111 Len=340999	52341	1	1.67E-27	5:A>C	5	1	0.160655738	0.891803279	0.108196721	0.839344262	0.052459016	0.269690943	0.19298038	0.231336	20.33333	18.77241	1
100156622|F|0-52:A>G-52:A>G	TGCAGAGAAAAAGAACAATAAGTTGAAAACAGGAAAAAATGCTTTGTCTGAGACTGCTAACAGTCATGA	TGCAGAGAAAAAGAACAATAAGTTGAAAACAGGAAAAAATGCTTTGTCTGAGACTGCTAACAGTCATGA	GWHBCLB00000007 Chromosome 7 Complete=T Circular=F OriSeqID=Chr7 Len=46487083	34849234	1	3.58E-29	52:A>G	52	1	0.452459016	0.695081967	0.304918033	0.547540984	0.147540984	0.49547971	0.42388605	0.459683	14.0625	11.97191	1
100156653|F|0-40:G>A-40:G>A	TGCAGAGCAAGTTTTTACTTCATCTTTGGACATCACACTTGTTCCACTCCAAATTCAAAGAAAAGTTAG	TGCAGAGCAAGTTTTTACTTCATCTTTGGACATCACACTTGTTCCACTCCAAATTCAAAGAAAAGTTAG	GWHBCLB00000005 Chromosome 5 Complete=T Circular=F OriSeqID=Chr5 Len=50196147	2435856	1	7.76E-26	40:G>A	40	1	0.685245902	0.459016393	0.540983607	0.314754098	0.144262295	0.431367912	0.49664069	0.464004	15.25405	13.05512	0.979167
100156658|F|0-33:A>T-33:A>T	TGCAGAGCATCATGCTCAACAGTGATGCTACAGAAACTATTTCAAATACTCTTGGGTGTGCCATTTTCT	TGCAGAGCATCATGCTCAACAGTGATGCTACAGAAACTATTTCAAATACTCTTGGGTGTGCCATTTTCT	GWHBCLB00000136 OriSeqID=tig00000440 Len=14783363	9822152	1	3.58E-29	33:A>T	33	1	0.436065574	0.698360656	0.301639344	0.563934426	0.13442623	0.491824778	0.4213061	0.456565	13.3	11.97714	1
100156740|F|0-20:T>A-20:T>A	TGCAGATCAACCAGGGGATCTGAGACATCTGGATCTGTACTAAAAAGTTGAAACCCTGAACCTTCTTGT	TGCAGATCAACCAGGGGATCTGAGACATCTGGATCTGTACTAAAAAGTTGAAACCCTGAACCTTCTTGT	GWHBCLB00000007 Chromosome 7 Complete=T Circular=F OriSeqID=Chr7 Len=46487083	15534140	1	3.58E-29	20:T>A	20	1	0.659016393	0.445901639	0.554098361	0.340983607	0.104918033	0.449427573	0.49414673	0.471787	14.04819	12.68	0.973684
100157167|F|0-65:A>T-65:A>T	TGCAGCTCCTATATGTTACATAATTTAGCATATACTATATCTTTATCAAAATTTTGGAATCCCAAACTT	TGCAGCTCCTATATGTTACATAATTTAGCATATACTATATCTTTATCAAAATTTTGGAATCCCAAACTT	GWHBCLB00000001 Chromosome 1 Complete=T Circular=F OriSeqID=Chr1 Len=48772484	8499413	1	3.58E-29	65:A>T	65	1	0.826229508	0.259016393	0.740983607	0.173770492	0.085245902	0.287148616	0.3838538	0.335501	23.77163	20.65385	1
100157218|F|0-51:T>A-51:T>A	TGCAGCTTATGAATTCACTCCACAGTCATCAAGTATCAGCAATAATTCAACTTCAGATGAAGCTGAGGA	TGCAGCTTATGAATTCACTCCACAGTCATCAAGTATCAGCAATAATTCAACTTCAGATGAAGCTGAGGA	GWHBCLB00000002 Chromosome 2 Complete=T Circular=F OriSeqID=Chr2 Len=59511927	2824998	1	1.67E-27	51:T>A	51	1	0.08852459	0.927868852	0.072131148	0.91147541	0.016393443	0.161375974	0.13385649	0.147616	13.82759	13.27381	1
100157251|F|0-8:A>G-8:A>G	TGCAGGAAACAGGAAAAAAAACACATAAACGCAAATAGTAGCTAAACCTGGAGCCAGACAATTCGAAAT	TGCAGGAAACAGGAAAAAAAACACATAAACGCAAATAGTAGCTAAACCTGGAGCCAGACAATTCGAAAT	GWHBCLB00000006 Chromosome 6 Complete=T Circular=F OriSeqID=Chr6 Len=47585511	27758469	1	6.00E-27	8:A>G	8	1	0.990163934	0.039344262	0.960655738	0.009836066	0.029508197	0.019478635	0.07559258	0.0475356	12.57402	3.8	1
100157287|F|0-40:A>T-40:A>T	TGCAGGACATAATAAAAAGAACTTCCATCAGTTTGAGTGAAAAAAGGAAAGAAGACAACGGAAACCAAA	TGCAGGACATAATAAAAAGAACTTCCATCAGTTTGAGTGAAAAAAGGAAAGAAGACAACGGAAACCAAA	GWHBCLB00000002 Chromosome 2 Complete=T Circular=F OriSeqID=Chr2 Len=59511927	2896062	1	7.76E-26	40:A>T	40	1	0.275409836	0.77704918	0.22295082	0.724590164	0.052459016	0.399118517	0.3464875	0.372803	19.09091	17.7479	1
100157338|F|0-51:T>C-51:T>C	TGCAGGCCAAGAAGACATAGCATAAGGAATAAATGTGTGAATTTTTCCCCCTGGTTGAGAAATAATGAG	TGCAGGCCAAGAAGACATAGCATAAGGAATAAATGTGTGAATTTTTCCCCCTGGTTGAGAAATAATGAG	GWHBCLB00000136 OriSeqID=tig00000440 Len=14783363	12781806	1	1.67E-27	51:T>C	51	1	0.239344262	0.868852459	0.131147541	0.760655738	0.108196721	0.364117173	0.22789573	0.296006	15.12676	14.57706	0.969697
100157439|F|0-14:T>C-14:T>C	TGCAGGTATCAAAGTCGCCGAAAGTAAAATCAAATTTCAGGAAAATCAAAGCTTGAGAGAGGTAGCAGA	TGCAGGTATCAAAGTCGCCGAAAGTAAAATCAAATTTCAGGAAAATCAAAGCTTGAGAGAGGTAGCAGA	GWHBCLB00000002 Chromosome 2 Complete=T Circular=F OriSeqID=Chr2 Len=59511927	56425848	1	1.67E-27	14:T>C	14	1	0.767213115	0.380327869	0.619672131	0.232786885	0.147540984	0.357194303	0.47135716	0.414276	19.99567	19.54286	0.979167
100157504|F|0-21:G>A-21:G>A	TGCAGTAAGATTGGCTTGAATGATGTTTTCATTTTGACTAGAAAATGCTTCTAATTTTAGGTAGTCTTT	TGCAGTAAGATTGGCTTGAATGATGTTTTCATTTTGACTAGAAAATGCTTCTAATTTTAGGTAGTCTTT	GWHBCLB00000004 Chromosome 4 Complete=T Circular=F OriSeqID=Chr4 Len=53929940	3099681	1	3.58E-29	21:G>A	21	1	0.836065574	0.193442623	0.806557377	0.163934426	0.029508197	0.27411986	0.31204515	0.293083	22.09506	18.14545	1
100157544|F|0-66:A>G-66:A>G	TGCAGTAGTGACTAATCTCGCTTACAATTCTAAAGCTAATCAATTGGTAGAAAAATGTGGGGGCTTACC	TGCAGTAGTGACTAATCTCGCTTACAATTCTAAAGCTAATCAATTGGTAGAAAAATGTGGGGGCTTACC	GWHBCLB00000003 Chromosome 3 Complete=T Circular=F OriSeqID=Chr3 Len=54430697	18865118	1	1.67E-27	66:A>G	66	1	0.219672131	0.859016393	0.140983607	0.780327869	0.078688525	0.342832572	0.24221446	0.292524	12.43137	12.24167	1
100157602|F|0-6:C>T-6:C>T	TGCAGTCACGAGGACAACTTTTCCAGTTTCCATCTGACCAGCCTGTAAGTCGAATAATCGGGAGATAGA	TGCAGTCACGAGGACAACTTTTCCAGTTTCCATCTGACCAGCCTGTAAGTCGAATAATCGGGAGATAGA	GWHBCLB00000136 OriSeqID=tig00000440 Len=14783363	3507410	1	3.58E-29	6:C>T	6	1	0.042622951	0.960655738	0.039344262	0.957377049	0.003278689	0.08161247	0.07559258	0.0786025	29.26667	26.33893	1
100157605|F|0-8:G>A-8:G>A	TGCAGTCAGAGTTTAGATGGCGAACCGCCTACAACGAGATTATGAGAGACTTTGCAACCGCCCATGGCT	TGCAGTCAGAGTTTAGATGGCGAACCGCCTACAACGAGATTATGAGAGACTTTGCAACCGCCCATGGCT	GWHBCLB00000001 Chromosome 1 Complete=T Circular=F OriSeqID=Chr1 Len=48772484	39599522	1	3.58E-29	8:G>A	8	1	0.904918033	0.137704918	0.862295082	0.095081967	0.042622951	0.172082773	0.23748455	0.204784	11.82639	10.53846	1
100157668|F|0-42:T>A-42:T>A	TGCAGTGCCAAAGAGGACAAGCAATCATGAAAAAAATGAAAATAAATAAGGCAAACCTCAATGATAGGC	TGCAGTGCCAAAGAGGACAAGCAATCATGAAAAAAATGAAAATAAATAAGGCAAACCTCAATGATAGGC	GWHBCLB00000005 Chromosome 5 Complete=T Circular=F OriSeqID=Chr5 Len=50196147	48974452	1	3.58E-29	42:T>A	42	1	0.901639344	0.170491803	0.829508197	0.098360656	0.072131148	0.177371674	0.2828487	0.23011	13.68182	11.02326	1
100157718|F|0-21:C>T-21:C>T	TGCAGTTATATCAACAACCCTCATACAACATTTGTAAGAAGATATGCGAGGAGGCTTTTCCTGCATCTC	TGCAGTTATATCAACAACCCTCATACAACATTTGTAAGAAGATATGCGAGGAGGCTTTTCCTGCATCTC	GWHBCLB00000001 Chromosome 1 Complete=T Circular=F OriSeqID=Chr1 Len=48772484	4318312	1	3.58E-29	21:C>T	21	1	0.845901639	0.167213115	0.832786885	0.154098361	0.013114754	0.260704112	0.27850578	0.269605	16.63251	14.37255	1
100157744|F|0-51:C>T-51:C>T	TGCAGTTCCACAAAAACTTGATTACATAACATGCAATTGCAAAGATCAAAACGAGTTCAGATGCGAAAG	TGCAGTTCCACAAAAACTTGATTACATAACATGCAATTGCAAAGATCAAAACGAGTTCAGATGCGAAAG	GWHBCLB00000004 Chromosome 4 Complete=T Circular=F OriSeqID=Chr4 Len=53929940	48319303	1	3.58E-29	51:C>T	51	1	0.963934426	0.042622951	0.957377049	0.036065574	0.006557377	0.069529696	0.08161247	0.0755711	16.03125	9.0625	1
100157763|F|0-27:C>T-27:C>T	TGCAGTTGATCTAACTGGTTGTGGCATCCACTCATTTGATACAAATGGCATTACCAGTCTCTCACAATA	TGCAGTTGATCTAACTGGTTGTGGCATCCACTCATTTGATACAAATGGCATTACCAGTCTCTCACAATA	GWHBCLB00000001 Chromosome 1 Complete=T Circular=F OriSeqID=Chr1 Len=48772484	5576901	1	1.67E-27	27:C>T	27	1	0.967213115	0.072131148	0.927868852	0.032786885	0.039344262	0.063423811	0.13385649	0.0986401	30.21408	8.47826	0.984848
100157779|F|0-28:C>A-28:C>A	TGCAGTTGTCAATGTCTATGGTGCCTGACCCCGACAACTTGGAGCTATGGCTAAAGGTTTTTACCCTAT	TGCAGTTGTCAATGTCTATGGTGCCTGACCCCGACAACTTGGAGCTATGGCTAAAGGTTTTTACCCTAT	GWHBCLB00000004 Chromosome 4 Complete=T Circular=F OriSeqID=Chr4 Len=53929940	1260627	1	1.67E-27	28:C>A	28	1	0.924590164	0.114754098	0.885245902	0.075409836	0.039344262	0.139446385	0.20317119	0.171309	14.04027	12.97436	1
100157819|F|0-62:G>T-62:G>T	TGCAGTTTGATGGTTAGGTTGCCAATATCTTCCTTGGGGATCATGATCATCATAACGATGAGGATAAGG	TGCAGTTTGATGGTTAGGTTGCCAATATCTTCCTTGGGGATCATGATCATCATAACGATGAGGATAAGG	GWHBCLB00000136 OriSeqID=tig00000440 Len=14783363	13840465	1	3.58E-29	62:G>T	62	1	0.947540984	0.059016393	0.940983607	0.052459016	0.006557377	0.099414136	0.11106692	0.105241	11.90459	10.69565	1
100157834|F|0-22:A>G-22:A>G	TGCAGTTTTTTGCATGCTTGGAACTTCAGTAGAAAATATATCTTTTTATTTATTTATTTATTTTTGCCA	TGCAGTTTTTTGCATGCTTGGAACTTCAGTAGAAAATATATCTTTTTATTTATTTATTTATTTTTGCCA		0	0	9.99E+02	22:A>G	22	1	0.642622951	0.472131148	0.527868852	0.357377049	0.114754098	0.459317388	0.49844665	0.478882	18.89674	15.784	0.934783
100157861|F|0-21:G>A-21:G>A	TGCAGAGATATCTTGAAAAGCGAAAAGACAGGTATATATATATTTACTAGAGATACTACTAATCTCAAT	TGCAGAGATATCTTGAAAAGCGAAAAGACAGGTATATATATATTTACTAGAGATACTACTAATCTCAAT	GWHBCLB00000002 Chromosome 2 Complete=T Circular=F OriSeqID=Chr2 Len=59511927	6227176	1	3.58E-29	21:G>A	21	1	0.754098361	0.33442623	0.66557377	0.245901639	0.08852459	0.370868046	0.44517065	0.408019	16.60891	15.80247	1
100158896|F|0-10:C>T-10:C>T	TGCAGACTTGCAATTGATCTGGTGTATGCTTGTACATTCCAGTGAGCTGTCTCCCTGGAAATATGGGTA	TGCAGACTTGCAATTGATCTGGTGTATGCTTGTACATTCCAGTGAGCTGTCTCCCTGGAAATATGGGTA	GWHBCLB00000006 Chromosome 6 Complete=T Circular=F OriSeqID=Chr6 Len=47585511	35757996	1	7.76E-26	10:C>T	10	1	0.068852459	0.957377049	0.042622951	0.931147541	0.026229508	0.128223596	0.08161247	0.104918	16.48	16.22648	1
100158970|F|0-60:T>C-60:T>C	TGCAGAAAAGTCTGTACCTCTAACATCCCAGGATTTTGCATCACAGTACCAAGAACACGGTGTCTAAGA	TGCAGAAAAGTCTGTACCTCTAACATCCCAGGATTTTGCATCACAGTACCAAGAACACGGTGTCTAAGA	GWHBCLB00000002 Chromosome 2 Complete=T Circular=F OriSeqID=Chr2 Len=59511927	1418899	2	1.67E-27	60:T>C	60	1	0.045901639	0.960655738	0.039344262	0.954098361	0.006557377	0.087589358	0.07559258	0.081591	16.8125	11.875	1
100159027|F|0-29:A>T-29:A>T	TGCAGAAATTGCAGAGCTTGAAGATAAGTATCAGAAACTATACGAACCCCTCTATGCCAAACGATACAA	TGCAGAAATTGCAGAGCTTGAAGATAAGTATCAGAAACTATACGAACCCCTCTATGCCAAACGATACAA	GWHBCLB00000004 Chromosome 4 Complete=T Circular=F OriSeqID=Chr4 Len=53929940	6863488	2	3.58E-29	29:A>T	29	1	0.855737705	0.242622951	0.757377049	0.144262295	0.098360656	0.246901371	0.36751411	0.307208	12.04889	8.27419	0.921053
100159144|F|0-36:A>T-36:A>T	TGCAGACGCAGAATTGAGAAGCCCTTGAACAATGAGAGCCGTGGGACTATTTTCGTTGTAAGCATTTGA	TGCAGACGCAGAATTGAGAAGCCCTTGAACAATGAGAGCCGTGGGACTATTTTCGTTGTAAGCATTTGA	GWHBCLB00000136 OriSeqID=tig00000440 Len=14783363	10561144	1	3.58E-29	36:A>T	36	1	0.53442623	0.629508197	0.370491803	0.46557377	0.163934426	0.497629669	0.46645525	0.482042	13.35659	12.725	1
100159254|F|0-22:C>A-22:C>A	TGCAGATAACACATATGGTATACTAGATGCACTGAAGTCATAGGTAACATTGTTTCTGTAAATATTCAG	TGCAGATAACACATATGGTATACTAGATGCACTGAAGTCATAGGTAACATTGTTTCTGTAAATATTCAG	GWHBCLB00000007 Chromosome 7 Complete=T Circular=F OriSeqID=Chr7 Len=46487083	41257950	1	1.67E-27	22:C>A	22	1	0.029508197	0.983606557	0.016393443	0.970491803	0.013114754	0.057274926	0.0322494	0.0447622	14.81818	12.04947	1
100159268|F|0-12:C>A-12:C>A	TGCAGATAATCCCACGGCAGAGGAAGCATGGACAGATTTGATTGCTCGTATCAAGTATATATTCTCAAA	TGCAGATAATCCCACGGCAGAGGAAGCATGGACAGATTTGATTGCTCGTATCAAGTATATATTCTCAAA	GWHBCLB00000006 Chromosome 6 Complete=T Circular=F OriSeqID=Chr6 Len=47585511	33141690	1	3.58E-29	12:C>A	12	1	0.957377049	0.045901639	0.954098361	0.042622951	0.003278689	0.08161247	0.08758936	0.0846009	17.5102	15.07143	1
100159282|F|0-50:A>G-50:A>G	TGCAGATATAAAAAGAATGTGATTGATTAGTTAGAGGAGGCATGCATCTAAAGTAACGTTTGATTTTGA	TGCAGATATAAAAAGAATGTGATTGATTAGTTAGAGGAGGCATGCATCTAAAGTAACGTTTGATTTTGA	GWHBCLB00000002 Chromosome 2 Complete=T Circular=F OriSeqID=Chr2 Len=59511927	13504043	1	1.67E-27	50:A>G	50	1	0.150819672	0.88852459	0.11147541	0.849180328	0.039344262	0.256146197	0.19809729	0.227122	14.68293	13.68302	0.981481
100159319|F|0-51:A>T-51:A>T	TGCAGATGACAATATAGAAACCGCGGCAAAACAAACGTGTGTAATGATCAGAAAGATTCAAGATATGAA	TGCAGATGACAATATAGAAACCGCGGCAAAACAAACGTGTGTAATGATCAGAAAGATTCAAGATATGAA	GWHBCLB00000005 Chromosome 5 Complete=T Circular=F OriSeqID=Chr5 Len=50196147	47996710	1	3.61E-24	51:A>T	51	1	0.914754098	0.147540984	0.852459016	0.085245902	0.062295082	0.155958076	0.25154528	0.203752	18.80471	14.34884	0.983333
100159527|F|0-23:C>T-23:C>T	TGCAGCAGTTACAAAAGAAGAACCGATTATATAAAGTTCATTGCTGGCTAAAAGATCAAATAAGCAACA	TGCAGCAGTTACAAAAGAAGAACCGATTATATAAAGTTCATTGCTGGCTAAAAGATCAAATAAGCAACA	GWHBCLB00000136 OriSeqID=tig00000440 Len=14783363	7253507	1	3.58E-29	23:C>T	23	1	0.701639344	0.439344262	0.560655738	0.298360656	0.140983607	0.41868315	0.49264176	0.455662	16.3388	16.06542	0.978261
100159570|F|0-54:A>C-54:A>C	TGCAGCATTGACTATGTAACAATCATCATTCTTATCTCCCATTTCTTCTACTTCAACACCACTGGAGCA	TGCAGCATTGACTATGTAACAATCATCATTCTTATCTCCCATTTCTTCTACTTCAACACCACTGGAGCA	GWHBCLB00000006 Chromosome 6 Complete=T Circular=F OriSeqID=Chr6 Len=47585511	43979081	1	3.58E-29	54:A>C	54	1	0.527868852	0.573770492	0.426229508	0.472131148	0.101639344	0.498446654	0.48911583	0.493781	15.90278	15.42771	1
100159600|F|0-66:A>G-66:A>G	TGCAGCCAAGCTCCAAATGCAAAAAATGCAAGAAATGGAGCAGCTAGCAACTGTTCAGGGTCTGCCAAC	TGCAGCCAAGCTCCAAATGCAAAAAATGCAAGAAATGGAGCAGCTAGCAACTGTTCAGGGTCTGCCAAC	GWHBCLB00000003 Chromosome 3 Complete=T Circular=F OriSeqID=Chr3 Len=54430697	24939588	1	1.67E-27	66:A>G	66	1	0.996721311	0.032786885	0.967213115	0.003278689	0.029508197	0.006535877	0.06342381	0.0349798	19.94182	9.38462	1
100159621|F|0-63:A>G-63:A>G	TGCAGCCATGTAGGAATTTAGGAGACTCTGTGCACTGTACAGTTGTGTTCTAAGATGGTCATTATTGCT	TGCAGCCATGTAGGAATTTAGGAGACTCTGTGCACTGTACAGTTGTGTTCTAAGATGGTCATTATTGCT	GWHBCLB00000007 Chromosome 7 Complete=T Circular=F OriSeqID=Chr7 Len=46487083	8240723	1	3.58E-29	63:A>G	63	1	0.940983607	0.081967213	0.918032787	0.059016393	0.02295082	0.111066917	0.15049718	0.130782	17.05078	14.48276	1
100159691|F|0-48:T>C-48:T>C	TGCAGCCTTTTGCTCAATACTTCTATTGCTCCATCTGTTGTCAGAATATCCTATCTTTTCCCCAATCTC	TGCAGCCTTTTGCTCAATACTTCTATTGCTCCATCTGTTGTCAGAATATCCTATCTTTTCCCCAATCTC	GWHBCLB00000006 Chromosome 6 Complete=T Circular=F OriSeqID=Chr6 Len=47585511	36799571	1	7.76E-26	48:T>C	48	1	0.947540984	0.095081967	0.904918033	0.052459016	0.042622951	0.099414136	0.17208277	0.135748	19.93994	10.68571	1
100159733|F|0-29:C>T-29:C>T	TGCAGCTATGATCTATGGTCATTTCTGTTCGGATCAATTTCTCTGATTTCTTGACATGCATGTGACATG	TGCAGCTATGATCTATGGTCATTTCTGTTCGGATCAATTTCTCTGATTTCTTGACATGCATGTGACATG	GWHBCLB00000136 OriSeqID=tig00000440 Len=14783363	842064	1	7.76E-26	29:C>T	29	1	0.31147541	0.747540984	0.252459016	0.68852459	0.059016393	0.428916958	0.37744692	0.403182	19.57143	19.50813	1
100159755|F|0-36:G>A-36:G>A	TGCAGCTCTACAAGGCTCTGTGAAGTTTGGCTAAAGGTCTTGCCATTGGAAGCAATGGGGTTGTTTTTC	TGCAGCTCTACAAGGCTCTGTGAAGTTTGGCTAAAGGTCTTGCCATTGGAAGCAATGGGGTTGTTTTTC	GWHBCLB00000005 Chromosome 5 Complete=T Circular=F OriSeqID=Chr5 Len=50196147	27989263	2	3.58E-29	36:G>A	36	1	0.996721311	0.016393443	0.983606557	0.003278689	0.013114754	0.006535877	0.0322494	0.0193926	12.36162	3	1
100159779|F|0-16:A>G-16:A>G	TGCAGCTGATGATCCAAAGTACCAGGGTAATCTATCGCACCCATCGGAACTTCATTTCGCGCACTTGAC	TGCAGCTGATGATCCAAAGTACCAGGGTAATCTATCGCACCCATCGGAACTTCATTTCGCGCACTTGAC	GWHBCLB00000007 Chromosome 7 Complete=T Circular=F OriSeqID=Chr7 Len=46487083	30555861	1	3.58E-29	16:A>G	16	1	0.518032787	0.62295082	0.37704918	0.481967213	0.140983607	0.499349637	0.46976619	0.484558	14.33775	11.01695	0.961538
100159828|F|0-44:G>T-44:G>T	TGCAGCTTGAACTGATGAAATAAGAGCTATAATAATGCACCTACGAAATTTAGATCAATCTCACCAAGA	TGCAGCTTGAACTGATGAAATAAGAGCTATAATAATGCACCTACGAAATTTAGATCAATCTCACCAAGA	GWHBCLB00000001 Chromosome 1 Complete=T Circular=F OriSeqID=Chr1 Len=48772484	10154023	1	3.58E-29	44:G>T	44	1	0.747540984	0.337704918	0.662295082	0.252459016	0.085245902	0.377446923	0.44732061	0.412384	15.39109	14.80488	1
100159838|F|0-16:T>C-16:T>C	TGCAGCTTGCTGCTGTTTTCTTCACTTTTTCGCTTGGAACAAAAACCCATTATTATGGTCGAACAATTA	TGCAGCTTGCTGCTGTTTTCTTCACTTTTTCGCTTGGAACAAAAACCCATTATTATGGTCGAACAATTA	GWHBCLB00000136 OriSeqID=tig00000440 Len=14783363	6873715	2	3.58E-29	16:T>C	16	1	0.963934426	0.045901639	0.954098361	0.036065574	0.009836066	0.069529696	0.08758936	0.0785595	10.09609	7.61905	1
100159979|F|0-36:A>C-36:A>C	TGCAGGCCTAAATATTTACTTCTGGCTCTCTTTCATACCTGCTATTGTAAGTACGCTCAATCTTCTTTG	TGCAGGCCTAAATATTTACTTCTGGCTCTCTTTCATACCTGCTATTGTAAGTACGCTCAATCTTCTTTG	GWHBCLB00000136 OriSeqID=tig00000440 Len=14783363	4068749	1	1.67E-27	36:A>C	36	1	0.593442623	0.518032787	0.481967213	0.406557377	0.11147541	0.482536952	0.49934964	0.490943	15.80838	13.2782	1
100160008|F|0-37:G>A-37:G>A	TGCAGGGAGTGGTGGCATCAGGGATAGCATTCGCTGTGCAGATATGGTGCATTGACAGAGGTGGCCCTG	TGCAGGGAGTGGTGGCATCAGGGATAGCATTCGCTGTGCAGATATGGTGCATTGACAGAGGTGGCCCTG	GWHBCLB00000004 Chromosome 4 Complete=T Circular=F OriSeqID=Chr4 Len=53929940	44576734	1	1.67E-27	37:G>A	37	1	0.560655738	0.6	0.4	0.439344262	0.160655738	0.492641763	0.48	0.486321	21.84713	19.92405	0.982143
100160011|F|0-32:C>T-32:C>T	TGCAGGGCAACATCTGCATATATCACTGTTGCCGCATTTCTTTTGGGTGCCCTATGTTCAGGTGTTGCT	TGCAGGGCAACATCTGCATATATCACTGTTGCCGCATTTCTTTTGGGTGCCCTATGTTCAGGTGTTGCT	GWHBCLB00000006 Chromosome 6 Complete=T Circular=F OriSeqID=Chr6 Len=47585511	31284232	1	3.58E-29	32:C>T	32	1	0.744262295	0.33442623	0.66557377	0.255737705	0.078688525	0.380671862	0.44517065	0.412921	15.66812	14.76404	0.962963
100160016|F|0-14:T>A-14:T>A	TGCAGGGCCACACGTTTGATGTTTCAACAACCGTTGTTTCCTACTTTCCTTTGAATTTGAAGAACACAT	TGCAGGGCCACACGTTTGATGTTTCAACAACCGTTGTTTCCTACTTTCCTTTGAATTTGAAGAACACAT	GWHBCLB00000136 OriSeqID=tig00000440 Len=14783363	13285100	1	1.67E-27	14:T>A	14	1	0.839344262	0.304918033	0.695081967	0.160655738	0.144262295	0.269690943	0.42388605	0.346788	21.49767	21.16438	0.95
100160117|F|0-44:A>T-44:A>T	TGCAGGTTTCTTTTGGACCTTAGAGCATGCAAATCAAGACAGGCAAGTGCAAAGCTCCATAGAGCTTGA	TGCAGGTTTCTTTTGGACCTTAGAGCATGCAAATCAAGACAGGCAAGTGCAAAGCTCCATAGAGCTTGA	GWHBCLB00000003 Chromosome 3 Complete=T Circular=F OriSeqID=Chr3 Len=54430697	17653591	1	3.58E-29	44:A>T	44	1	0.71147541	0.403278689	0.596721311	0.28852459	0.114754098	0.410556302	0.48128998	0.445923	10.57919	10.09016	0.980769
100160137|F|0-62:T>A-62:T>A	TGCAGTAACCGAACTGGTCATGTCCTAATGCTGAATCTTCAGCCTACTGATGGATATCTTGGTGGTATG	TGCAGTAACCGAACTGGTCATGTCCTAATGCTGAATCTTCAGCCTACTGATGGATATCTTGGTGGTATG	GWHBCLB00000003 Chromosome 3 Complete=T Circular=F OriSeqID=Chr3 Len=54430697	35326091	1	1.67E-27	62:T>A	62	1	0.780327869	0.4	0.6	0.219672131	0.180327869	0.342832572	0.48	0.411416	13.3198	12.56667	1
100160150|F|0-34:C>T-34:C>T	TGCAGTAATCCTTTACTGAAACTCATGGATTCTTCCTTTTCATTATCCATAGCTCTCAACCTTTTCAAA	TGCAGTAATCCTTTACTGAAACTCATGGATTCTTCCTTTTCATTATCCATAGCTCTCAACCTTTTCAAA		0	0	9.99E+02	34:C>T	34	1	0.350819672	0.767213115	0.232786885	0.649180328	0.118032787	0.45549046	0.3571943	0.406342	17.78125	17.09735	1
100160224|F|0-45:A>C-45:A>C	TGCAGTCACTGTAAGTCGGAGTCGGAACAAGATTACTTCTCTCACACTGGACCTGCTGATGGTAATAAA	TGCAGTCACTGTAAGTCGGAGTCGGAACAAGATTACTTCTCTCACACTGGACCTGCTGATGGTAATAAA	GWHBCLB00000007 Chromosome 7 Complete=T Circular=F OriSeqID=Chr7 Len=46487083	41836120	1	1.67E-27	45:A>C	45	1	0.93442623	0.095081967	0.904918033	0.06557377	0.029508197	0.122547702	0.17208277	0.147315	18.93248	17.70833	1
100160234|F|0-53:C>T-53:C>T	TGCAGTCATGGGAACACATGAATTTCTACTGAAAAAGAAAGAAATTACATAAACTTTCTGCTGGTAATG	TGCAGTCATGGGAACACATGAATTTCTACTGAAAAAGAAAGAAATTACATAAACTTTCTGCTGGTAATG	GWHBCLB00000006 Chromosome 6 Complete=T Circular=F OriSeqID=Chr6 Len=47585511	32153764	2	3.58E-29	53:C>T	53	1	0.960655738	0.055737705	0.944262295	0.039344262	0.016393443	0.075592583	0.10526203	0.0904273	19.32566	12.94737	1
100160249|F|0-38:C>A-38:C>A	TGCAGTCCGCATTTCTTATGCACGGTCAAAATATAGTCCGCAATCATTTGATTGACCAAAAGAAAAAAT	TGCAGTCCGCATTTCTTATGCACGGTCAAAATATAGTCCGCAATCATTTGATTGACCAAAAGAAAAAAT	GWHBCLB00000002 Chromosome 2 Complete=T Circular=F OriSeqID=Chr2 Len=59511927	5684375	1	3.58E-29	38:C>A	38	1	0.986885246	0.013114754	0.986885246	0.013114754	0	0.025885515	0.02588551	0.0258855	17.07266	16.2	1
100160328|F|0-21:T>A-21:T>A	TGCAGTTACAACCGAAACCAGTTGAAAATTTGGAATTGAGGCACTATTTGAAATGCCCCCACAACTTTG	TGCAGTTACAACCGAAACCAGTTGAAAATTTGGAATTGAGGCACTATTTGAAATGCCCCCACAACTTTG	GWHBCLB00000006 Chromosome 6 Complete=T Circular=F OriSeqID=Chr6 Len=47585511	38216994	1	1.67E-27	21:T>A	21	1	0.344262295	0.763934426	0.236065574	0.655737705	0.108196721	0.451491535	0.36067724	0.406084	15.85393	11.37445	1
100160356|F|0-27:G>T-27:G>T	TGCAGTTCATGTGACAACCTTGAAGTGGGCCAATCCGAAAATTGGGGAAAAAGAAAGCAAAGAGTATAG	TGCAGTTCATGTGACAACCTTGAAGTGGGCCAATCCGAAAATTGGGGAAAAAGAAAGCAAAGAGTATAG	GWHBCLB00000005 Chromosome 5 Complete=T Circular=F OriSeqID=Chr5 Len=50196147	17358387	1	3.58E-29	27:G>T	27	1	0.809836066	0.219672131	0.780327869	0.190163934	0.029508197	0.308003225	0.34283257	0.325418	13.80952	13.75385	1
100161464|F|0-10:T>A-10:T>A	TGCAGTGGCTTTCTCTAGTTGAGTGATTTGATGATGCTTTGCGAGTTGTAAGCCATTCCTGAGTGCCCA	TGCAGTGGCTTTCTCTAGTTGAGTGATTTGATGATGCTTTGCGAGTTGTAAGCCATTCCTGAGTGCCCA	GWHBCLB00000006 Chromosome 6 Complete=T Circular=F OriSeqID=Chr6 Len=47585511	5339537	1	1.67E-27	10:T>A	10	1	0.62295082	0.475409836	0.524590164	0.37704918	0.098360656	0.469766192	0.49879065	0.484278	12.08242	11.28226	1
100161469|F|0-63:T>C-63:T>C	TGCAGTTTTCTTGTTTTCTACCGGTTTGAGTTGGTGCCTTACTAATGGTTGGGTGTTTGACATTAGAGA	TGCAGTTTTCTTGTTTTCTACCGGTTTGAGTTGGTGCCTTACTAATGGTTGGGTGTTTGACATTAGAGA		0	0	9.99E+02	63:T>C	63	1	0.780327869	0.327868852	0.672131148	0.219672131	0.108196721	0.342832572	0.44074174	0.391787	21.33019	17.34884	0.96875
100161546|F|0-62:A>G-62:A>G	TGCAGAAATAAGAAAATCATCATGATCAAACAAAGCAGTCGAAGGCAGATAATATATTTACGAGTAACA	TGCAGAAATAAGAAAATCATCATGATCAAACAAAGCAGTCGAAGGCAGATAATATATTTACGAGTAACA	GWHBCLB00000004 Chromosome 4 Complete=T Circular=F OriSeqID=Chr4 Len=53929940	26097283	1	3.58E-29	62:A>G	62	1	0.983606557	0.055737705	0.944262295	0.016393443	0.039344262	0.032249395	0.10526203	0.0687557	26.1558	8.66667	0.98
100161554|F|0-12:G>T-12:G>T	TGCAGAAATGAAGAAGAATAAGAAAGGTAAACAGAGATCTGATATCTCTCCTACCAAGAAAGTGATGGA	TGCAGAAATGAAGAAGAATAAGAAAGGTAAACAGAGATCTGATATCTCTCCTACCAAGAAAGTGATGGA	GWHBCLB00000002 Chromosome 2 Complete=T Circular=F OriSeqID=Chr2 Len=59511927	48332274	1	3.58E-29	12:G>T	12	1	0.967213115	0.036065574	0.963934426	0.032786885	0.003278689	0.063423811	0.0695297	0.0664768	23.73026	17.85714	1
100161557|F|0-18:C>A-18:C>A	TGCAGAAATTCATTATGACCACTACAAGAAAACGTTGATATATGGGCGTTTATTTAGCGGCGTCTAACA	TGCAGAAATTCATTATGACCACTACAAGAAAACGTTGATATATGGGCGTTTATTTAGCGGCGTCTAACA	GWHBCLB00000004 Chromosome 4 Complete=T Circular=F OriSeqID=Chr4 Len=53929940	20259057	1	1.67E-27	18:C>A	18	1	0.88852459	0.150819672	0.849180328	0.11147541	0.039344262	0.198097286	0.2561462	0.227122	16.93511	15.22727	1
100161597|F|0-7:T>G-7:T>G	TGCAGAATATTTTGATGAAGAATGCAGGTTTTCACAATTGTTATGTTATGGAACAGGGGAGTCAGATAC	TGCAGAATATTTTGATGAAGAATGCAGGTTTTCACAATTGTTATGTTATGGAACAGGGGAGTCAGATAC	GWHBCLB00000002 Chromosome 2 Complete=T Circular=F OriSeqID=Chr2 Len=59511927	3133969	1	7.76E-26	7:T>G	7	1	0.170491803	0.859016393	0.140983607	0.829508197	0.029508197	0.282848697	0.24221446	0.262532	20.8	15.48905	1
100161636|F|0-39:T>A-39:T>A	TGCAGAATGAAATATGGTTAGAATTGATCAAACACTTTCTTTTATAGGCGGTGTGAAGAAATAAGAAAA	TGCAGAATGAAATATGGTTAGAATTGATCAAACACTTTCTTTTATAGGCGGTGTGAAGAAATAAGAAAA	GWHBCLB00000002 Chromosome 2 Complete=T Circular=F OriSeqID=Chr2 Len=59511927	51139628	1	3.58E-29	39:T>A	39	1	0.527868852	0.603278689	0.396721311	0.472131148	0.131147541	0.498446654	0.47866702	0.488557	19.23377	17.39429	0.96
100161685|F|0-64:C>A-64:C>A	TGCAGACGTAAACAATCCATTTTCCAAATACTCATCGAAAGTTGGCACATTTCCTTCATACCTCCACCG	TGCAGACGTAAACAATCCATTTTCCAAATACTCATCGAAAGTTGGCACATTTCCTTCATACCTCCACCG	GWHBCLB00000001 Chromosome 1 Complete=T Circular=F OriSeqID=Chr1 Len=48772484	2311064	1	3.58E-29	64:C>A	64	1	0.986885246	0.013114754	0.986885246	0.013114754	0	0.025885515	0.02588551	0.0258855	31.67434	14.8	1
100161710|F|0-60:A>T-60:A>T	TGCAGACTTTGATTTTGGAGAGGACGTGACTGGGAATTTGATGCTGAGGAAATATTAGTCAGGCAAATT	TGCAGACTTTGATTTTGGAGAGGACGTGACTGGGAATTTGATGCTGAGGAAATATTAGTCAGGCAAATT	GWHBCLB00000004 Chromosome 4 Complete=T Circular=F OriSeqID=Chr4 Len=53929940	38095865	1	3.58E-29	60:A>T	60	1	0.121311475	0.918032787	0.081967213	0.878688525	0.039344262	0.213190003	0.15049718	0.181844	26.125	15.98556	1
100161728|F|0-55:G>A-55:G>A	TGCAGAGAAGAAGAGGAAGAAATGACCGATTTTTTCTCGTCTTTCTTTGAAGGTTGCCGGCCATACATA	TGCAGAGAAGAAGAGGAAGAAATGACCGATTTTTTCTCGTCTTTCTTTGAAGGTTGCCGGCCATACATA	GWHBCLB00000136 OriSeqID=tig00000440 Len=14783363	7429125	1	3.58E-29	55:G>A	55	1	0.970491803	0.049180328	0.950819672	0.029508197	0.019672131	0.057274926	0.09352325	0.0753991	25.16159	20.30769	1
100161769|F|0-18:G>A-18:G>A	TGCAGAGATTGAAGCCAAGCTTATAACAAGGACCATTTTATGCTAATGAAGCTATAATCATAAGATAAG	TGCAGAGATTGAAGCCAAGCTTATAACAAGGACCATTTTATGCTAATGAAGCTATAATCATAAGATAAG	GWHBCLB00000002 Chromosome 2 Complete=T Circular=F OriSeqID=Chr2 Len=59511927	51615402	1	3.58E-29	18:G>A	18	1	0.583606557	0.596721311	0.403278689	0.416393443	0.180327869	0.486019887	0.48128998	0.483655	18.79747	18.52597	1
100161837|F|0-8:A>T-8:A>T	TGCAGAGTAATGCTGGCGATTGAGCAGAGTTCAAGTGAAAGGCAAATAAAGTTTCAGAATTTTTTCTTG	TGCAGAGTAATGCTGGCGATTGAGCAGAGTTCAAGTGAAAGGCAAATAAAGTTTCAGAATTTTTTCTTG	GWHBCLB00000002 Chromosome 2 Complete=T Circular=F OriSeqID=Chr2 Len=59511927	2090589	1	3.58E-29	8:A>T	8	1	0.596721311	0.521311475	0.478688525	0.403278689	0.118032787	0.481289976	0.49909164	0.490191	21.0198	18.61438	1
100161864|F|0-56:A>G-56:A>G	TGCAGATAGATGTAGGAGAGAATTAGTTTGTAAACCTAAGTGACTCGTTGTAACTAATTCTGGCTCTAA	TGCAGATAGATGTAGGAGAGAATTAGTTTGTAAACCTAAGTGACTCGTTGTAACTAATTCTGGCTCTAA	GWHBCLB00000006 Chromosome 6 Complete=T Circular=F OriSeqID=Chr6 Len=47585511	31758334	1	1.67E-27	56:A>G	56	1	0.062295082	0.954098361	0.045901639	0.937704918	0.016393443	0.116828809	0.08758936	0.102209	26.26087	23.35971	1
100161875|F|0-21:C>T-21:C>T	TGCAGATAGTGAAGTTCATTGCGATAGTATTCCAGCTGGTGGGCGAAGGAAGAGGCGGCAAACTGTTGC	TGCAGATAGTGAAGTTCATTGCGATAGTATTCCAGCTGGTGGGCGAAGGAAGAGGCGGCAAACTGTTGC	GWHBCLB00000136 OriSeqID=tig00000440 Len=14783363	13616862	1	3.58E-29	21:C>T	21	1	0.986885246	0.042622951	0.957377049	0.013114754	0.029508197	0.025885515	0.08161247	0.053749	20.47902	9.06667	0.979167
100161936|F|0-49:A>C-49:A>C	TGCAGATTCTATCGAAGAAAGGAGTAATAATACTACCTGATATATATGCAAATGCAGGAGGTGTGACTG	TGCAGATTCTATCGAAGAAAGGAGTAATAATACTACCTGATATATATGCAAATGCAGGAGGTGTGACTG	GWHBCLB00000003 Chromosome 3 Complete=T Circular=F OriSeqID=Chr3 Len=54430697	26664243	1	1.67E-27	49:A>C	49	1	0.649180328	0.508196721	0.491803279	0.350819672	0.157377049	0.45549046	0.49986563	0.477678	16.59091	15.70149	1
100162110|F|0-10:T>C-10:T>C	TGCAGCATATTCCAGAAGATGGTGACAATGAAGCAACAGTATCTAATCATGTCCGGACGTGCCGTTATT	TGCAGCATATTCCAGAAGATGGTGACAATGAAGCAACAGTATCTAATCATGTCCGGACGTGCCGTTATT	GWHBCLB00000005 Chromosome 5 Complete=T Circular=F OriSeqID=Chr5 Len=50196147	43057716	1	3.61E-24	10:T>C	10	1	0.852459016	0.22295082	0.77704918	0.147540984	0.075409836	0.251545284	0.3464875	0.299016	16.841	15.72581	0.981481
100162128|F|0-55:C>A-55:C>A	TGCAGCATGAATTAGAACTCCATAATTTCTTGAAAAAATAGAAAAGAAAAAAGAACTCTATAATTTGAT	TGCAGCATGAATTAGAACTCCATAATTTCTTGAAAAAATAGAAAAGAAAAAAGAACTCTATAATTTGAT	GWHBCLB00000004 Chromosome 4 Complete=T Circular=F OriSeqID=Chr4 Len=53929940	8449109	1	3.58E-29	55:C>A	55	1	0.347540984	0.763934426	0.236065574	0.652459016	0.11147541	0.453512497	0.36067724	0.407095	16.86869	14.79825	1
100162175|F|0-56:T>A-56:T>A	TGCAGCCATTGGTGTCTTCCTGGTGTGCCGGATTCATGGAACGAGCTCCTTTATGCTGAGCTTCTTGTA	TGCAGCCATTGGTGTCTTCCTGGTGTGCCGGATTCATGGAACGAGCTCCTTTATGCTGAGCTTCTTGTA	GWHBCLB00000005 Chromosome 5 Complete=T Circular=F OriSeqID=Chr5 Len=50196147	40891968	1	3.58E-29	56:T>A	56	1	0.986885246	0.02295082	0.97704918	0.013114754	0.009836066	0.025885515	0.04484816	0.0353668	12.13158	7.28571	1
100162191|F|0-32:A>G-32:A>G	TGCAGCCCTCTAAACCCGAGACTAATCCTTTCAAGCCAGGAGCATGAAGGTTATAAATATGGTAACAAA	TGCAGCCCTCTAAACCCGAGACTAATCCTTTCAAGCCAGGAGCATGAAGGTTATAAATATGGTAACAAA	GWHBCLB00000004 Chromosome 4 Complete=T Circular=F OriSeqID=Chr4 Len=53929940	432314	1	1.67E-27	32:A>G	32	1	0.026229508	0.983606557	0.016393443	0.973770492	0.009836066	0.051083042	0.0322494	0.0416662	28.66667	24.40751	1
100162203|F|0-68:T>C-68:T>C	TGCAGCCGATGAGTGCAGGAAAGAATACATAAAAGATCAGCTGCATACATGAATATATATGATACCTTT	TGCAGCCGATGAGTGCAGGAAAGAATACATAAAAGATCAGCTGCATACATGAATATATATGATACCTTT	GWHBCLB00000003 Chromosome 3 Complete=T Circular=F OriSeqID=Chr3 Len=54430697	10335484	1	2.79E-25	68:T>C	68	1	0.675409836	0.409836066	0.590163934	0.324590164	0.085245902	0.438462779	0.48374093	0.461102	16.75	15.8626	0.965517
100162213|F|0-68:G>A-68:G>A	TGCAGCCTCAATTTCCAAAACAAGATTCCTCATGGGCACCTCAACCTGAAAGAAAACAAAGTTATGGGG	TGCAGCCTCAATTTCCAAAACAAGATTCCTCATGGGCACCTCAACCTGAAAGAAAACAAAGTTATGGGG	GWHBCLB00000002 Chromosome 2 Complete=T Circular=F OriSeqID=Chr2 Len=59511927	49811499	1	3.58E-29	68:G>A	68	1	0.91147541	0.13442623	0.86557377	0.08852459	0.045901639	0.161375974	0.23271164	0.197044	33.9252	16.60465	0.978261
100162215|F|0-49:C>T-49:C>T	TGCAGCCTCCTCTACCATCCCCCTTTTCATAAGACCTTGTAACCATAGACAATAATATATCAAATGAAA	TGCAGCCTCCTCTACCATCCCCCTTTTCATAAGACCTTGTAACCATAGACAATAATATATCAAATGAAA	GWHBCLB00000001 Chromosome 1 Complete=T Circular=F OriSeqID=Chr1 Len=48772484	5595371	1	3.58E-29	49:C>T	49	1	0.078688525	0.950819672	0.049180328	0.921311475	0.029508197	0.144993281	0.09352325	0.119258	15.44	14.73541	1
100162228|F|0-39:G>T-39:G>T	TGCAGCCTTGCTTATAAAACCGGAAAACAGCAAAGGGCGGAGAGTTTTTTTTCTTTTTCCAATTTCAAT	TGCAGCCTTGCTTATAAAACCGGAAAACAGCAAAGGGCGGAGAGTTTTTTTTCTTTTTCCAATTTCAAT	GWHBCLB00000007 Chromosome 7 Complete=T Circular=F OriSeqID=Chr7 Len=46487083	5326188	1	3.58E-29	39:G>T	39	1	0.849180328	0.186885246	0.813114754	0.150819672	0.036065574	0.256146197	0.3039183	0.280032	16.25641	13.36538	1
100162261|F|0-9:T>C-9:T>C	TGCAGCTAATGCAGTTTGGCGAAGAGATGAAAGTGCAGGTTGTCGGGAAAATCCACCCAACCGCCTCCC	TGCAGCTAATGCAGTTTGGCGAAGAGATGAAAGTGCAGGTTGTCGGGAAAATCCACCCAACCGCCTCCC	GWHBCLB00000136 OriSeqID=tig00000440 Len=14783363	14054003	2	3.58E-29	9:T>C	9	1	0.986885246	0.016393443	0.983606557	0.013114754	0.003278689	0.025885515	0.0322494	0.0290675	7.68662	2.88889	1
100162270|F|0-20:C>A-20:C>A	TGCAGCTACATTACTCTTCCCTTATATGCACTTGTAACACAGGTGAAAGTCTATAGAAATCAATGTTTC	TGCAGCTACATTACTCTTCCCTTATATGCACTTGTAACACAGGTGAAAGTCTATAGAAATCAATGTTTC	GWHBCLB00000005 Chromosome 5 Complete=T Circular=F OriSeqID=Chr5 Len=50196147	46683567	1	3.58E-29	20:C>A	20	1	0.029508197	0.97704918	0.02295082	0.970491803	0.006557377	0.057274926	0.04484816	0.0510615	32.22222	25.78058	1
100162293|F|0-68:A>G-68:A>G	TGCAGCTCATCAGGCTCCAATAATGCACGTACTGGTGGTGACATCTCAGGTGTGCGGGGATCAACCTCA	TGCAGCTCATCAGGCTCCAATAATGCACGTACTGGTGGTGACATCTCAGGTGTGCGGGGATCAACCTCA	GWHBCLB00000004 Chromosome 4 Complete=T Circular=F OriSeqID=Chr4 Len=53929940	47015303	1	1.29E-28	68:A>G	68	1	0.51147541	0.586885246	0.413114754	0.48852459	0.098360656	0.49973663	0.48490191	0.492319	15.90909	14.60847	1
100162395|F|0-13:T>C-13:T>C	TGCAGCTGTTCGGTACACCAACCCGGCTGCATGCGGTCTCATCCCTTGTTGTCATGGGTGCAATAAACT	TGCAGCTGTTCGGTACACCAACCCGGCTGCATGCGGTCTCATCCCTTGTTGTCATGGGTGCAATAAACT		0	0	9.99E+02	13:T>C	13	1	0.039344262	0.967213115	0.032786885	0.960655738	0.006557377	0.075592583	0.06342381	0.0695082	31.07692	28.18182	1
100162399|F|0-19:G>C-19:G>C	TGCAGCTTATCAAATTTTTGCTTTTCAGTTGTTCCATTCAATTCACCATATGGATTATGTATGGAGTAT	TGCAGCTTATCAAATTTTTGCTTTTCAGTTGTTCCATTCAATTCACCATATGGATTATGTATGGAGTAT	GWHBCLB00000004 Chromosome 4 Complete=T Circular=F OriSeqID=Chr4 Len=53929940	3929216	1	2.79E-25	19:G>C	19	1	0.796721311	0.259016393	0.740983607	0.203278689	0.055737705	0.323912927	0.3838538	0.353883	16.51293	13.60563	0.979167
100162430|F|0-50:A>C-50:A>C	TGCAGCTTTTACCTCCCAAACCTGCAAGAAATCAAACAAAATAATGTGAAAGGACTCTTGAAAACGTAA	TGCAGCTTTTACCTCCCAAACCTGCAAGAAATCAAACAAAATAATGTGAAAGGACTCTTGAAAACGTAA	GWHBCLB00000007 Chromosome 7 Complete=T Circular=F OriSeqID=Chr7 Len=46487083	45633007	1	3.58E-29	50:A>C	50	1	0.301639344	0.754098361	0.245901639	0.698360656	0.055737705	0.421306101	0.37086805	0.396087	18.75	17.53571	1
100162455|F|0-52:T>C-52:T>C	TGCAGGAAGCAAACAGCATTACTCGTCTGCTGACAATGGCTTCGGCTTGCCCTGGACAAATCGAGAAAA	TGCAGGAAGCAAACAGCATTACTCGTCTGCTGACAATGGCTTCGGCTTGCCCTGGACAAATCGAGAAAA	GWHBCLB00000005 Chromosome 5 Complete=T Circular=F OriSeqID=Chr5 Len=50196147	1842313	1	3.58E-29	52:T>C	52	1	0.659016393	0.554098361	0.445901639	0.340983607	0.213114754	0.449427573	0.49414673	0.471787	15.28889	14.99306	0.964286
100162470|F|0-48:C>T-48:C>T	TGCAGGAATGGACTTGGTTCCCCAAACCGAACATCTTTGCTATGTTCGCTGCAACTTCTGCAACACTGT	TGCAGGAATGGACTTGGTTCCCCAAACCGAACATCTTTGCTATGTTCGCTGCAACTTCTGCAACACTGT	GWHBCLB00000002 Chromosome 2 Complete=T Circular=F OriSeqID=Chr2 Len=59511927	2160556	1	3.58E-29	48:C>T	48	1	0.560655738	0.53442623	0.46557377	0.439344262	0.095081967	0.492641763	0.49762967	0.495136	17.08642	11.3741	0.956522
100162595|F|0-22:T>C-22:T>C	TGCAGGGAGAACATATAATAACTAACTGTTAGCAAGGAAACAGCTAAAACAGCAGATGAGTATTTTGTT	TGCAGGGAGAACATATAATAACTAACTGTTAGCAAGGAAACAGCTAAAACAGCAGATGAGTATTTTGTT	GWHBCLB00000002 Chromosome 2 Complete=T Circular=F OriSeqID=Chr2 Len=59511927	57398151	1	3.58E-29	22:T>C	22	1	0.13442623	0.921311475	0.078688525	0.86557377	0.055737705	0.232711637	0.14499328	0.188852	27.25	24.14122	0.979167
100162643|F|0-59:A>G-59:A>G	TGCAGGGTGCAAGAGCCAAGCTGATTGAGAAAGACAATAAACCTAAGGTACCATTTGCAATATATACTA	TGCAGGGTGCAAGAGCCAAGCTGATTGAGAAAGACAATAAACCTAAGGTACCATTTGCAATATATACTA	GWHBCLB00000003 Chromosome 3 Complete=T Circular=F OriSeqID=Chr3 Len=54430697	32692056	1	3.58E-29	59:A>G	59	1	0.983606557	0.045901639	0.954098361	0.016393443	0.029508197	0.032249395	0.08758936	0.0599194	19.31683	7.35714	0.928571
100162732|F|0-20:G>T-20:G>T	TGCAGTATCAAGAAGAATGCGGATTGCATTTGCCATTGTAATATAACAGAAAGATATGGAGCAGGATTG	TGCAGTATCAAGAAGAATGCGGATTGCATTTGCCATTGTAATATAACAGAAAGATATGGAGCAGGATTG	GWHBCLB00000004 Chromosome 4 Complete=T Circular=F OriSeqID=Chr4 Len=53929940	41865561	1	3.58E-29	20:G>T	20	1	0.983606557	0.019672131	0.980327869	0.016393443	0.003278689	0.032249395	0.03857028	0.0354098	17.71382	12.71429	1
100162882|F|0-58:T>C-58:T>C	TGCAGTTCAGCAGCCTGTATAAAAAGATTTTTCAGCAAGGACTCCCTTAGCTCTTAGATCTCACCTTAG	TGCAGTTCAGCAGCCTGTATAAAAAGATTTTTCAGCAAGGACTCCCTTAGCTCTTAGATCTCACCTTAG	GWHBCLB00000003 Chromosome 3 Complete=T Circular=F OriSeqID=Chr3 Len=54430697	39363634	1	3.58E-29	58:T>C	58	1	0.973770492	0.042622951	0.957377049	0.026229508	0.016393443	0.051083042	0.08161247	0.0663478	20.70958	16.29412	1
100162887|F|0-46:G>A-46:G>A	TGCAGTTCCTTTCTTTGCTTTACCACAGAGCTTCATGGGATAGACCGCACGATTCTAATGCGAGCTTTG	TGCAGTTCCTTTCTTTGCTTTACCACAGAGCTTCATGGGATAGACCGCACGATTCTAATGCGAGCTTTG	GWHBCLB00000003 Chromosome 3 Complete=T Circular=F OriSeqID=Chr3 Len=54430697	30395345	1	3.58E-29	46:G>A	46	1	0.691803279	0.403278689	0.596721311	0.308196721	0.095081967	0.426423005	0.48128998	0.453856	17.29778	16.65289	0.961538
100162891|F|0-5:T>C-5:T>C	TGCAGTTCGGTGAAATCTCGACCATGGTTGTTTCTTCCGCCGAGGTTGCAAAAGCGGTTACGGTTACAA	TGCAGTTCGGTGAAATCTCGACCATGGTTGTTTCTTCCGCCGAGGTTGCAAAAGCGGTTACGGTTACAA	GWHBCLB00000004 Chromosome 4 Complete=T Circular=F OriSeqID=Chr4 Len=53929940	9318557	1	7.76E-26	5:T>C	5	1	0.809836066	0.396721311	0.603278689	0.190163934	0.206557377	0.308003225	0.47866702	0.393335	19.54751	8.46591	0.956522
100162907|F|0-68:T>A-68:T>A	TGCAGTTGGATAACTTGAGATAGTAAATCACAGGCTGATATAGATCGTTTTGTGGATGATGGGTCTCTT	TGCAGTTGGATAACTTGAGATAGTAAATCACAGGCTGATATAGATCGTTTTGTGGATGATGGGTCTCTT	GWHBCLB00000007 Chromosome 7 Complete=T Circular=F OriSeqID=Chr7 Len=46487083	43506273	1	1.29E-28	68:T>A	68	1	0.016393443	0.986885246	0.013114754	0.983606557	0.003278689	0.032249395	0.02588551	0.0290675	20.57143	16.56738	1
100162949|F|0-20:G>A-20:G>A	TGCAGTTTCATTCAGGAGACGAGGGTCATCAGGTCCAATCTGGGATGACGTTTATGTGCTCGGCGAAGA	TGCAGTTTCATTCAGGAGACGAGGGTCATCAGGTCCAATCTGGGATGACGTTTATGTGCTCGGCGAAGA	GWHBCLB00000007 Chromosome 7 Complete=T Circular=F OriSeqID=Chr7 Len=46487083	34736577	1	1.67E-27	20:G>A	20	1	0.429508197	0.685245902	0.314754098	0.570491803	0.114754098	0.490061811	0.43136791	0.460715	17	14.37288	1
100164047|F|0-61:A>T-61:A>T	TGCAGAAAGAAAAGGAGAGAATTTGCACAAGTTTTGTATTATATATTCACTAATGCCACTAAATCATAG	TGCAGAAAGAAAAGGAGAGAATTTGCACAAGTTTTGTATTATATATTCACTAATGCCACTAAATCATAG	GWHBCLB00000003 Chromosome 3 Complete=T Circular=F OriSeqID=Chr3 Len=54430697	31701796	1	3.58E-29	61:A>T	61	1	0.980327869	0.019672131	0.980327869	0.019672131	0	0.038570277	0.03857028	0.0385703	20.5559	16.33333	1
100164054|F|0-62:G>A-62:G>A	TGCAGAAATATCAGAATCCAATCAAATATTGGGAACAAAAGCATTGTGTTATACAACAGTAAGCTGCAT	TGCAGAAATATCAGAATCCAATCAAATATTGGGAACAAAAGCATTGTGTTATACAACAGTAAGCTGCAT	GWHBCLB00000004 Chromosome 4 Complete=T Circular=F OriSeqID=Chr4 Len=53929940	4947778	1	3.58E-29	62:G>A	62	1	0.967213115	0.059016393	0.940983607	0.032786885	0.026229508	0.063423811	0.11106692	0.0872454	16.41667	8.27778	1
100164070|F|0-15:A>G-15:A>G	TGCAGAACAGAACCCAAACCATTGCTTTGCTTACCGCTTTCTGCAAGAGGAACTTCCTTTTCTGTCCGA	TGCAGAACAGAACCCAAACCATTGCTTTGCTTACCGCTTTCTGCAAGAGGAACTTCCTTTTCTGTCCGA	GWHBCLB00000005 Chromosome 5 Complete=T Circular=F OriSeqID=Chr5 Len=50196147	21399116	1	1.67E-27	15:A>G	15	1	0.813114754	0.229508197	0.770491803	0.186885246	0.042622951	0.303918302	0.35366837	0.328793	16.6681	15.68254	0.98
100164099|F|0-66:T>G-66:T>G	TGCAGAAGATCAACGAAGCAACCATTATCCTTTGTTTCTCAATTCTGAAATAGTTCAGAAGTCGCCTGA	TGCAGAAGATCAACGAAGCAACCATTATCCTTTGTTTCTCAATTCTGAAATAGTTCAGAAGTCGCCTGA	GWHBCLB00000003 Chromosome 3 Complete=T Circular=F OriSeqID=Chr3 Len=54430697	24273531	1	3.58E-29	66:T>G	66	1	0.940983607	0.095081967	0.904918033	0.059016393	0.036065574	0.111066917	0.17208277	0.141575	15.62825	15.36364	1
100164154|F|0-24:T>G-24:T>G	TGCAGAATCAATCCAGGAATCAAATAGCATATACCCTTTTCATTTGTTGTTATTACCTTGAAAGTCAAT	TGCAGAATCAATCCAGGAATCAAATAGCATATACCCTTTTCATTTGTTGTTATTACCTTGAAAGTCAAT	GWHBCLB00000002 Chromosome 2 Complete=T Circular=F OriSeqID=Chr2 Len=59511927	11388731	1	3.58E-29	24:T>G	24	1	0.327868852	0.82295082	0.17704918	0.672131148	0.150819672	0.440741736	0.29140554	0.366074	14.21918	12.58636	1
100164164|F|0-64:G>A-64:G>A	TGCAGAATGAAGATTATAATTGCATGCAGAAGTATTATAGTTGATGGAGTACCAACCTTGGCAAGCAAT	TGCAGAATGAAGATTATAATTGCATGCAGAAGTATTATAGTTGATGGAGTACCAACCTTGGCAAGCAAT	GWHBCLB00000007 Chromosome 7 Complete=T Circular=F OriSeqID=Chr7 Len=46487083	43458505	1	3.58E-29	64:G>A	64	1	0.973770492	0.029508197	0.970491803	0.026229508	0.003278689	0.051083042	0.05727493	0.054179	13.73455	8.54545	1
100164319|F|0-24:A>T-24:A>T	TGCAGATAAGAACAAAAAATATGTAATCTCTCCTTCTATATTCAAGATTCAACCATCAAGAGATTATTT	TGCAGATAAGAACAAAAAATATGTAATCTCTCCTTCTATATTCAAGATTCAACCATCAAGAGATTATTT		0	0	9.99E+02	24:A>T	24	1	0.983606557	0.019672131	0.980327869	0.016393443	0.003278689	0.032249395	0.03857028	0.0354098	23.2956	22	1
100164339|F|0-9:C>T-9:C>T	TGCAGATATCACTTCCATGTGTTCTTTGAGAGAAGATTTGTGTAGGAATGATTCAAGAAGATATGCACA	TGCAGATATCACTTCCATGTGTTCTTTGAGAGAAGATTTGTGTAGGAATGATTCAAGAAGATATGCACA	GWHBCLB00000007 Chromosome 7 Complete=T Circular=F OriSeqID=Chr7 Len=46487083	12611448	1	3.58E-29	9:C>T	9	1	0.550819672	0.560655738	0.439344262	0.449180328	0.11147541	0.494834722	0.49264176	0.493738	14.69186	14.21637	0.983333
100164354|F|0-36:G>A-36:G>A	TGCAGATCTATGATGGGCTAAGTTGACAAAGTTCTAGAAGAAGGATAAAGACTAAAGCTAACTCCAATG	TGCAGATCTATGATGGGCTAAGTTGACAAAGTTCTAGAAGAAGGATAAAGACTAAAGCTAACTCCAATG	GWHBCLB00000006 Chromosome 6 Complete=T Circular=F OriSeqID=Chr6 Len=47585511	43620180	1	2.16E-26	36:G>A	36	1	0.826229508	0.298360656	0.701639344	0.173770492	0.124590164	0.287148616	0.41868315	0.352916	14.20796	13.66102	1
100164691|F|0-11:C>T-11:C>T	TGCAGCTCTTTCCCTGGTGCTCTTTCAGTTATCCGGTTGGCACCACAACTGAAGTTAGGTACATAAGTC	TGCAGCTCTTTCCCTGGTGCTCTTTCAGTTATCCGGTTGGCACCACAACTGAAGTTAGGTACATAAGTC	GWHBCLB00000004 Chromosome 4 Complete=T Circular=F OriSeqID=Chr4 Len=53929940	42339181	1	3.58E-29	11:C>T	11	1	0.832786885	0.255737705	0.744262295	0.167213115	0.08852459	0.278505778	0.38067186	0.329589	18.53226	16.25333	1
100164809|F|0-46:A>G-46:A>G	TGCAGGAAGGGAAGCAGCAGCCCGCTACAAGCAGACCAGCAAGAACACTAGGCGACTGCTAGAACCATT	TGCAGGAAGGGAAGCAGCAGCCCGCTACAAGCAGACCAGCAAGAACACTAGGCGACTGCTAGAACCATT	GWHBCLB00000001 Chromosome 1 Complete=T Circular=F OriSeqID=Chr1 Len=48772484	11733161	1	3.58E-29	46:A>G	46	1	0.321311475	0.750819672	0.249180328	0.678688525	0.072131148	0.436140822	0.37417898	0.40516	15.65517	14.93839	1
100164813|F|0-5:T>G-5:T>G	TGCAGTAAGTAAACCCAAAAAAATACCAGGATGCAAATCAAGAAAAAGACAAGAGAAAAAAGCTGTAAA	TGCAGTAAGTAAACCCAAAAAAATACCAGGATGCAAATCAAGAAAAAGACAAGAGAAAAAAGCTGTAAA	GWHBCLB00000136 OriSeqID=tig00000440 Len=14783363	10514449	1	3.58E-29	5:T>G	5	1	0.550819672	0.603278689	0.396721311	0.449180328	0.154098361	0.494834722	0.47866702	0.486751	15.87324	11.72368	1
100164829|F|0-55:C>A-55:C>A	TGCAGGACATTGATTGCAAAGTTTCAGTTTTTGTAGCCTAATTCTTCAATGTATGCCCTAAAACATTGC	TGCAGGACATTGATTGCAAAGTTTCAGTTTTTGTAGCCTAATTCTTCAATGTATGCCCTAAAACATTGC	GWHBCLB00000004 Chromosome 4 Complete=T Circular=F OriSeqID=Chr4 Len=53929940	3255168	1	3.58E-29	55:C>A	55	1	0.993442623	0.013114754	0.986885246	0.006557377	0.006557377	0.013028756	0.02588551	0.0194571	20.27476	7.83333	1
100164880|F|0-25:A>G-25:A>G	TGCAGGATTCACCTAGATTATGATGACAAAATTATTAGACCATGCAAAATTTTGTAGGTAATTATTCTA	TGCAGGATTCACCTAGATTATGATGACAAAATTATTAGACCATGCAAAATTTTGTAGGTAATTATTCTA		0	0	9.99E+02	25:A>G	25	1	0.055737705	0.963934426	0.036065574	0.944262295	0.019672131	0.105262026	0.0695297	0.0873959	35.22222	21.6262	1
100164894|F|0-7:G>A-7:G>A	TGCAGGCGACTGTGAGCAAAATCAAATTTTCATTACAAAAATACTATATAGACAAATTTTCATTTCTAC	TGCAGGCGACTGTGAGCAAAATCAAATTTTCATTACAAAAATACTATATAGACAAATTTTCATTTCTAC	GWHBCLB00000005 Chromosome 5 Complete=T Circular=F OriSeqID=Chr5 Len=50196147	44561856	1	3.58E-29	7:G>A	7	1	0.77704918	0.37704918	0.62295082	0.22295082	0.154098361	0.346487503	0.46976619	0.408127	16.32836	16.22826	0.954545
100164932|F|0-66:G>A-66:G>A	TGCAGGCTTTTGTTTTTTCGATTTACAGTGTGATTCTCTTTTTTATTATTGTTTTGACCATTTGAAGAA	TGCAGGCTTTTGTTTTTTCGATTTACAGTGTGATTCTCTTTTTTATTATTGTTTTGACCATTTGAAGAA		0	0	9.99E+02	66:G>A	66	1	0.77704918	0.37704918	0.62295082	0.22295082	0.154098361	0.346487503	0.46976619	0.408127	22.51659	21.03	0.978261
100164936|F|0-43:C>T-43:C>T	TGCAGGGAAAGATTTGGTTAGCAATAAGGCCACCTATCCAAAGCTGATGGGTATCGAGAAGGCGAAGAA	TGCAGGGAAAGATTTGGTTAGCAATAAGGCCACCTATCCAAAGCTGATGGGTATCGAGAAGGCGAAGAA	GWHBCLB00000001 Chromosome 1 Complete=T Circular=F OriSeqID=Chr1 Len=48772484	2923551	1	3.58E-29	43:C>T	43	1	0.268852459	0.82295082	0.17704918	0.731147541	0.091803279	0.393141629	0.29140554	0.342274	16.90123	16.08745	1
100165063|F|0-24:A>G-24:A>G	TGCAGTAACTTACATAGGAACATTATCTAGCTATTATTTCATTGATAACATATTATGGCTAAATTATCT	TGCAGTAACTTACATAGGAACATTATCTAGCTATTATTTCATTGATAACATATTATGGCTAAATTATCT	GWHBCLB00000004 Chromosome 4 Complete=T Circular=F OriSeqID=Chr4 Len=53929940	40285917	1	1.67E-27	24:A>G	24	1	0.986885246	0.026229508	0.973770492	0.013114754	0.013114754	0.025885515	0.05108304	0.0384843	29.99077	17.35714	0.982759
100165067|F|0-55:C>G-55:C>G	TGCAGTAAGATTTTTCATCATTATCCTTTCTAATACAAGAAAGAATGCTTTCCATCGGGGAGATGGAAT	TGCAGTAAGATTTTTCATCATTATCCTTTCTAATACAAGAAAGAATGCTTTCCATCGGGGAGATGGAAT	GWHBCLB00000002 Chromosome 2 Complete=T Circular=F OriSeqID=Chr2 Len=59511927	49257948	1	3.58E-29	55:C>G	55	1	0.829508197	0.236065574	0.763934426	0.170491803	0.06557377	0.282848697	0.36067724	0.321763	19.15242	18.88235	0.98
100165112|F|0-51:C>T-51:C>T	TGCAGTCAGAACGCTGTACAAATCGTTGATGCCAATCATTTTTTTTTTCAGCTTCACTTATCTTATCTC	TGCAGTCAGAACGCTGTACAAATCGTTGATGCCAATCATTTTTTTTTTCAGCTTCACTTATCTTATCTC	GWHBCLB00000002 Chromosome 2 Complete=T Circular=F OriSeqID=Chr2 Len=59511927	11066619	1	7.76E-26	51:C>T	51	1	0.436065574	0.68852459	0.31147541	0.563934426	0.124590164	0.491824778	0.42891696	0.460371	23.21898	6.42487	1
100165123|F|0-67:C>T-67:C>T	TGCAGTCCAGTCGATTGAGAGGGGTGGCGGCATTGATTTGGCGAGAGGCTAAGCTTGATTCGTCGATCG	TGCAGTCCAGTCGATTGAGAGGGGTGGCGGCATTGATTTGGCGAGAGGCTAAGCTTGATTCGTCGATCG	GWHBCLB00000005 Chromosome 5 Complete=T Circular=F OriSeqID=Chr5 Len=50196147	26338353	10	3.58E-29	67:C>T	67	1	1	0.026229508	0.973770492	0	0.026229508	0	0.05108304	0.0255415	12.83234	7.77778	1
100165165|F|0-46:G>T-46:G>T	TGCAGTGATCTTCAATTTCTATTTGTGGTATGCTTAGTTATTTCTTGTTACTTCTGAGAATTTTATTTT	TGCAGTGATCTTCAATTTCTATTTGTGGTATGCTTAGTTATTTCTTGTTACTTCTGAGAATTTTATTTT	GWHBCLB00000003 Chromosome 3 Complete=T Circular=F OriSeqID=Chr3 Len=54430697	12690939	1	3.58E-29	46:G>T	46	1	0.616393443	0.51147541	0.48852459	0.383606557	0.127868852	0.472905133	0.49973663	0.486321	13.46328	9.8	0.978261
100165255|F|0-14:T>A-14:T>A	TGCAGTTCATGATTTCGTTTCTAAACAGATATATAAATATATAAGAGAAAGAAAATTATATTTCATTTA	TGCAGTTCATGATTTCGTTTCTAAACAGATATATAAATATATAAGAGAAAGAAAATTATATTTCATTTA	GWHBCLB00000006 Chromosome 6 Complete=T Circular=F OriSeqID=Chr6 Len=47585511	27757747	1	3.58E-29	14:T>A	14	1	0.980327869	0.02295082	0.97704918	0.019672131	0.003278689	0.038570277	0.04484816	0.0417092	19.61745	17.75	1
100165271|F|0-53:T>C-53:T>C	TGCAGTTGATTCAAATCTGGAACTTGAACCAGAGTCTGAGGTAAATCTTGTGCTGTATCTAGTGCAGTT	TGCAGTTGATTCAAATCTGGAACTTGAACCAGAGTCTGAGGTAAATCTTGTGCTGTATCTAGTGCAGTT	GWHBCLB00000006 Chromosome 6 Complete=T Circular=F OriSeqID=Chr6 Len=47585511	35725691	1	1.67E-27	53:T>C	53	1	0.609836066	0.573770492	0.426229508	0.390163934	0.183606557	0.475872077	0.48911583	0.482494	17.70122	12.48993	0.962963
100165282|F|0-15:C>T-15:C>T	TGCAGTTTACACTGACGGAAAAGTTTGCATATCAATTCTTCATCCACCTGGCGATGATCCAAATGGCTA	TGCAGTTTACACTGACGGAAAAGTTTGCATATCAATTCTTCATCCACCTGGCGATGATCCAAATGGCTA	GWHBCLB00000003 Chromosome 3 Complete=T Circular=F OriSeqID=Chr3 Len=54430697	16371096	1	3.58E-29	15:C>T	15	1	0.645901639	0.485245902	0.514754098	0.354098361	0.131147541	0.457425423	0.49956463	0.478495	19.69634	16.55844	0.944444
100165320|F|0-29:A>C-29:A>C	TGCAGTTTTTTAGGAAAAGTAAAAGATTTATTGGGTCTAGCAGAGGCTAATAAAAGGCTAGAGCTTGAT	TGCAGTTTTTTAGGAAAAGTAAAAGATTTATTGGGTCTAGCAGAGGCTAATAAAAGGCTAGAGCTTGAT	GWHBCLB00000007 Chromosome 7 Complete=T Circular=F OriSeqID=Chr7 Len=46487083	8684495	1	3.58E-29	29:A>C	29	1	0.481967213	0.672131148	0.327868852	0.518032787	0.154098361	0.499349637	0.44074174	0.470046	17.49194	17.43575	0.980769
100165769|F|0-6:C>A-6:C>A	TGCAGACCACGGGGCATGAGTTTTACAGATCGGAAGAGCGGTTCAGCAGGAATGCCGAGACCGATCTCG	TGCAGACCACGGGGCATGAGTTTTAC		0	0	9.99E+02	6:C>A	6	1	0.803278689	0.236065574	0.763934426	0.196721311	0.039344262	0.316044074	0.36067724	0.338361	56.1435	40.18644	0.909091
100166530|F|0-56:A>T-56:A>T	TGCAGAATTGATATATAGATACCCATGACATATTTTCTTATCAAACATAAAATTGAAAAAATTATTGAA	TGCAGAATTGATATATAGATACCCATGACATATTTTCTTATCAAACATAAAATTGAAAAAATTATTGAA	GWHBCLB00000002 Chromosome 2 Complete=T Circular=F OriSeqID=Chr2 Len=59511927	42425595	2	1.67E-27	56:A>T	56	1	0.980327869	0.108196721	0.891803279	0.019672131	0.08852459	0.038570277	0.19298038	0.115775	23.66667	14.16667	0.977273
100166539|F|0-23:A>G-23:A>G	TGCAGAATTTTCTCTCCCGAAGCAGCTTGTGAGGTTATAGAGGCAGAGAGACATTCTCATGTTTTTTAT	TGCAGAATTTTCTCTCCCGAAGCAGCTTGTGAGGTTATAGAGGCAGAGAGACATTCTCATGTTTTTTAT	GWHBCLB00000002 Chromosome 2 Complete=T Circular=F OriSeqID=Chr2 Len=59511927	3783902	1	1.67E-27	23:A>G	23	1	0.396721311	0.691803279	0.308196721	0.603278689	0.08852459	0.478667025	0.426423	0.452545	16.6	15.39303	0.982143
100166571|F|0-42:G>A-42:G>A	TGCAGACCTAAGAAATCTACCAGATATATAATCCGTATCCCCGAAACAATCAGATCATACACGCTAAAC	TGCAGACCTAAGAAATCTACCAGATATATAATCCGTATCCCCGAAACAATCAGATCATACACGCTAAAC	GWHBCLB00000007 Chromosome 7 Complete=T Circular=F OriSeqID=Chr7 Len=46487083	35639598	1	3.58E-29	42:G>A	42	1	0.580327869	0.567213115	0.432786885	0.419672131	0.147540984	0.487094867	0.49096479	0.48903	19.81699	17.83766	1
100166664|F|0-18:T>G-18:T>G	TGCAGAGGTTTCTGAATGTAAGAAAAGTATACAAGCTCACATAAAGCTTTCAGAGTGGGACGAAGAAAT	TGCAGAGGTTTCTGAATGTAAGAAAAGTATACAAGCTCACATAAAGCTTTCAGAGTGGGACGAAGAAAT	GWHBCLB00000136 OriSeqID=tig00000440 Len=14783363	13644455	1	1.67E-27	18:T>G	18	1	0.02295082	0.983606557	0.016393443	0.97704918	0.006557377	0.044848159	0.0322494	0.0385488	53	16.37358	1
100166696|F|0-66:C>A-66:C>A	TGCAGATACAATTGCATCAATCATGGACCATAAATGATGAAGAAAAAATTCTTGAAAGAAAGTTGGCAA	TGCAGATACAATTGCATCAATCATGGACCATAAATGATGAAGAAAAAATTCTTGAAAGAAAGTTGGCAA		0	0	9.99E+02	66:C>A	66	1	0.77704918	0.308196721	0.691803279	0.22295082	0.085245902	0.346487503	0.426423	0.386455	12.30328	9.74227	0.983871
100166723|F|0-52:T>A-52:T>A	TGCAGATCCGAATATCTGAAATGCTACTTGGCAAAGTTCCAGATGGCTTCACTTTTGCACCAAAGCACA	TGCAGATCCGAATATCTGAAATGCTACTTGGCAAAGTTCCAGATGGCTTCACTTTTGCACCAAAGCACA	GWHBCLB00000136 OriSeqID=tig00000440 Len=14783363	5562454	1	1.67E-27	52:T>A	52	1	0.88852459	0.170491803	0.829508197	0.11147541	0.059016393	0.198097286	0.2828487	0.240473	20.85567	16.25	1
100166802|F|0-44:T>G-44:T>G	TGCAGATTGATCCAAGTTTCACCTAAATCATAATAAAGGGTCATTTTGAAATAATTCTTCAGACTAGAA	TGCAGATTGATCCAAGTTTCACCTAAATCATAATAAAGGGTCATTTTGAAATAATTCTTCAGACTAGAA	GWHBCLB00000003 Chromosome 3 Complete=T Circular=F OriSeqID=Chr3 Len=54430697	21225531	1	1.67E-27	44:T>G	44	1	0.291803279	0.816393443	0.183606557	0.708196721	0.108196721	0.41330825	0.29979038	0.356549	23.83099	21.93665	1
100166811|F|0-21:C>T-21:C>T	TGCAGATTGGAGTAGAAATTGCAAGTATTGAAGCTTAGCCAACTGAACAGCTTCGGCCTGTAATCTTAC	TGCAGATTGGAGTAGAAATTGCAAGTATTGAAGCTTAGCCAACTGAACAGCTTCGGCCTGTAATCTTAC	GWHBCLB00000004 Chromosome 4 Complete=T Circular=F OriSeqID=Chr4 Len=53929940	37993190	1	3.58E-29	21:C>T	21	1	0.13442623	0.921311475	0.078688525	0.86557377	0.055737705	0.232711637	0.14499328	0.188852	17.39474	15.71986	1
100166846|F|0-18:T>C-18:T>C	TGCAGCAAAAAAAAATTATCGTTATAGAAGATCATAAGGCGATATGATGAATATATAAAGGTTGGCAAT	TGCAGCAAAAAAAAATTATCGTTATAGAAGATCATAAGGCGATATGATGAATATATAAAGGTTGGCAAT	GWHBCLB00000007 Chromosome 7 Complete=T Circular=F OriSeqID=Chr7 Len=46487083	41223784	1	7.76E-26	18:T>C	18	1	0.960655738	0.055737705	0.944262295	0.039344262	0.016393443	0.075592583	0.10526203	0.0904273	27.0463	18.72727	0.983333
100166924|F|0-57:T>A-57:T>A	TGCAGCAATGACCAAAAAAAAGAAACCCTCTACCCCCCTTATGATGTTGGCTCAGGCTAAATGCATAAT	TGCAGCAATGACCAAAAAAAAGAAACCCTCTACCCCCCTTATGATGTTGGCTCAGGCTAAATGCATAAT	GWHBCLB00000002 Chromosome 2 Complete=T Circular=F OriSeqID=Chr2 Len=59511927	5350829	1	3.58E-29	57:T>A	57	1	0.649180328	0.51147541	0.48852459	0.350819672	0.160655738	0.45549046	0.49973663	0.477614	20.72327	18.016	1
100167020|F|0-14:T>A-14:T>A	TGCAGCATGATATATATAATGAGGCTGCTGTAAAAAGGATTTGTAGGCCTAATAAGTGCAAGTTCATAG	TGCAGCATGATATATATAATGAGGCTGCTGTAAAAAGGATTTGTAGGCCTAATAAGTGCAAGTTCATAG	GWHBCLB00000004 Chromosome 4 Complete=T Circular=F OriSeqID=Chr4 Len=53929940	47389347	1	3.58E-29	14:T>A	14	1	0.944262295	0.085245902	0.914754098	0.055737705	0.029508197	0.105262026	0.15595808	0.13061	28.91698	27.5	1
100167042|F|0-27:A>T-27:A>T	TGCAGCCAAAATATCATTGGTTTTCATAGCAGTGAGCCAAAAGTCAGGCACTCCTTTTTCTACATTCAA	TGCAGCCAAAATATCATTGGTTTTCATAGCAGTGAGCCAAAAGTCAGGCACTCCTTTTTCTACATTCAA	GWHBCLB00000006 Chromosome 6 Complete=T Circular=F OriSeqID=Chr6 Len=47585511	39907475	1	1.67E-27	27:A>T	27	1	0.908196721	0.140983607	0.859016393	0.091803279	0.049180328	0.166750873	0.24221446	0.204483	15.86245	15.74419	1
100167049|F|0-13:A>C-13:A>C	TGCAGCCAATACAAGTGAAACCCAACCTCTCGAGTCACGTGCAAGTTGCAATGCAACAAGATGAGAGCC	TGCAGCCAATACAAGTGAAACCCAACCTCTCGAGTCACGTGCAAGTTGCAATGCAACAAGATGAGAGCC		0	0	9.99E+02	13:A>C	13	1	0.685245902	0.393442623	0.606557377	0.314754098	0.078688525	0.431367912	0.47729105	0.454329	24.53304	18.51376	0.983871
100167094|F|0-34:A>C-34:A>C	TGCAGCCTCCAATTCGCTCTAGTCTTTTTATATGAAAAAATCTGGTAGGTAAGAAAACGAAATAAACTA	TGCAGCCTCCAATTCGCTCTAGTCTTTTTATATGAAAAAATCTGGTAGGTAAGAAAACGAAATAAACTA	GWHBCLB00000136 OriSeqID=tig00000440 Len=14783363	13359625	1	1.67E-27	34:A>C	34	1	0.698360656	0.406557377	0.593442623	0.301639344	0.104918033	0.421306101	0.48253695	0.451922	19.64762	16.33981	0.954545
100167108|F|0-24:A>G-24:A>G	TGCAGCCTTCTTCATCCTGGCACCAATGTGGCGTGCATTAGCACGTTCAACACGAAGCTTGTTATAGGC	TGCAGCCTTCTTCATCCTGGCACCAATGTGGCGTGCATTAGCACGTTCAACACGAAGCTTGTTATAGGC	GWHBCLB00000002 Chromosome 2 Complete=T Circular=F OriSeqID=Chr2 Len=59511927	44097514	2	3.58E-29	24:A>G	24	1	0.921311475	0.118032787	0.881967213	0.078688525	0.039344262	0.144993281	0.2082021	0.176598	19.46599	13.97222	1
100167111|F|0-25:C>A-25:C>A	TGCAGCCTTGTTGTCTGAAAATAATCATGTCCAAAAGTAGAGAAATATGTAAGACAAAAAGATTATGAC	TGCAGCCTTGTTGTCTGAAAATAATCATGTCCAAAAGTAGAGAAATATGTAAGACAAAAAGATTATGAC	GWHBCLB00000002 Chromosome 2 Complete=T Circular=F OriSeqID=Chr2 Len=59511927	50232513	1	3.58E-29	25:C>A	25	1	0.586885246	0.524590164	0.475409836	0.413114754	0.11147541	0.484901908	0.49879065	0.491846	19.71739	16.34146	1
100167345|F|0-39:T>C-39:T>C	TGCAGGATCAACTATAAACCCACCTACGGCACAAGCTGTTAGTCCATTTCCTATTGGAGTTCAAGTGGC	TGCAGGATCAACTATAAACCCACCTACGGCACAAGCTGTTAGTCCATTTCCTATTGGAGTTCAAGTGGC	GWHBCLB00000005 Chromosome 5 Complete=T Circular=F OriSeqID=Chr5 Len=50196147	2103781	1	7.76E-26	39:T>C	39	1	0.48852459	0.639344262	0.360655738	0.51147541	0.127868852	0.49973663	0.46116635	0.480451	26.17293	19.18966	0.982143
100167420|F|0-42:A>T-42:A>T	TGCAGGCTGCACTCTAATTACAAATCACCTCTCCTGGACCTAATTTTCATTTCCTTTCTTTTCCCCCTT	TGCAGGCTGCACTCTAATTACAAATCACCTCTCCTGGACCTAATTTTCATTTCCTTTCTTTTCCCCCTT	GWHBCLB00000004 Chromosome 4 Complete=T Circular=F OriSeqID=Chr4 Len=53929940	53629689	1	3.58E-29	42:A>T	42	1	0.937704918	0.085245902	0.914754098	0.062295082	0.02295082	0.116828809	0.15595808	0.136393	21.08464	17.0625	1
100167461|F|0-5:T>G-5:T>G	TGCAGTGGATAGCAAATGTGACCTCATTACATACAAGATAAAATACCAAATAGAAAGCAAGGGAAAGCA	TGCAGTGGATAGCAAATGTGACCTCATTACATACAAGATAAAATACCAAATAGAAAGCAAGGGAAAGCA	GWHBCLB00000003 Chromosome 3 Complete=T Circular=F OriSeqID=Chr3 Len=54430697	54302221	4	3.58E-29	5:T>G	5	1	0.980327869	0.262295082	0.737704918	0.019672131	0.242622951	0.038570277	0.38699274	0.212782	9.15015	7.12766	0.933333
100167527|F|0-47:T>C-47:T>C	TGCAGGTGCTGCTTTCAGTTTATCCTTATTTTTCAAACGATGATAGGTTTTGGACTTGATCTTTTTTAT	TGCAGGTGCTGCTTTCAGTTTATCCTTATTTTTCAAACGATGATAGGTTTTGGACTTGATCTTTTTTAT	GWHBCLB00000004 Chromosome 4 Complete=T Circular=F OriSeqID=Chr4 Len=53929940	48506994	1	3.58E-29	47:T>C	47	1	0.744262295	0.380327869	0.619672131	0.255737705	0.124590164	0.380671862	0.47135716	0.426015	16.12683	13.93548	1
100167537|F|0-16:A>G-16:A>G	TGCAGGTGTATCAACAAATATCAAATCCCAGTTATAATATGATTAGAACAATCAGCCTATAGAAAGTTT	TGCAGGTGTATCAACAAATATCAAATCCCAGTTATAATATGATTAGAACAATCAGCCTATAGAAAGTTT	GWHBCLB00000003 Chromosome 3 Complete=T Circular=F OriSeqID=Chr3 Len=54430697	18264241	1	3.58E-29	16:A>G	16	1	0.849180328	0.272131148	0.727868852	0.150819672	0.121311475	0.256146197	0.39615157	0.326149	20.13525	15.23077	0.979167
100167560|F|0-17:A>G-17:A>G	TGCAGGTTCTGATGAGCAGGACACAGCAGGAACCTCAGAAGGCCTTGATAACCCATCAGTCGATCTTCC	TGCAGGTTCTGATGAGCAGGACACAGCAGGAACCTCAGAAGGCCTTGATAACCCATCAGTCGATCTTCC	GWHBCLB00000002 Chromosome 2 Complete=T Circular=F OriSeqID=Chr2 Len=59511927	48840357	1	3.61E-24	17:A>G	17	1	0.167213115	0.855737705	0.144262295	0.832786885	0.02295082	0.278505778	0.24690137	0.262704	17.75472	17.43273	1
100167599|F|0-38:C>A-38:C>A	TGCAGTAACATTTATCTATTGAAATTGCAGGGAAACCTCATTCATCAGGAGAATCTTGAACTGTATAAG	TGCAGTAACATTTATCTATTGAAATTGCAGGGAAACCTCATTCATCAGGAGAATCTTGAACTGTATAAG	GWHBCLB00000136 OriSeqID=tig00000440 Len=14783363	1870652	1	3.58E-29	38:C>A	38	1	0.963934426	0.052459016	0.947540984	0.036065574	0.016393443	0.069529696	0.09941414	0.0844719	20.46403	12.66667	1
100167619|F|0-65:T>C-65:T>C	TGCAGTACGTCGTAAAGTGCAAAACCTTGGTCTGTTACTATATGGAGAAGGAGATTTTCTATTGCTCCC	TGCAGTACGTCGTAAAGTGCAAAACCTTGGTCTGTTACTATATGGAGAAGGAGATTTTCTATTGCTCCC	GWHBCLB00000003 Chromosome 3 Complete=T Circular=F OriSeqID=Chr3 Len=54430697	1343703	1	7.76E-26	65:T>C	65	1	0.190163934	0.839344262	0.160655738	0.809836066	0.029508197	0.308003225	0.26969094	0.288847	25.69388	19.41202	1
100167626|F|0-53:A>C-53:A>C	TGCAGTACTGTAATGGGCACAGTGGACCCAAACAGCATATAGAAGTCACAAATAAGCACATACATATAA	TGCAGTACTGTAATGGGCACAGTGGACCCAAACAGCATATAGAAGTCACAAATAAGCACATACATATAA	GWHBCLB00000002 Chromosome 2 Complete=T Circular=F OriSeqID=Chr2 Len=59511927	320025	1	1.67E-27	53:A>C	53	1	0.009836066	0.990163934	0.009836066	0.990163934	0	0.019478635	0.01947863	0.0194786	30.66667	25.42604	1
100167640|F|0-17:G>A-17:G>A	TGCAGTAGCAGTCTCCAGAATTGGATAATAGAGTTTCTGAGAAGGCAGCCAAAGGAGAAAAAGTTTCGA	TGCAGTAGCAGTCTCCAGAATTGGATAATAGAGTTTCTGAGAAGGCAGCCAAAGGAGAAAAAGTTTCGA	GWHBCLB00000007 Chromosome 7 Complete=T Circular=F OriSeqID=Chr7 Len=46487083	2987663	2	7.76E-26	17:G>A	17	1	0.242622951	0.845901639	0.154098361	0.757377049	0.08852459	0.367514109	0.26070411	0.314109	21.10145	16.41525	1
100167679|F|0-22:T>A-22:T>A	TGCAGTCATTCCGTACATCATATTGTCAAAAGACCTTGATTCCTCAAGTACTCAATGATGTTATTTCAA	TGCAGTCATTCCGTACATCATATTGTCAAAAGACCTTGATTCCTCAAGTACTCAATGATGTTATTTCAA	GWHBCLB00000136 OriSeqID=tig00000440 Len=14783363	12987415	1	1.67E-27	22:T>A	22	1	0.845901639	0.242622951	0.757377049	0.154098361	0.08852459	0.260704112	0.36751411	0.314109	18.21111	14.52239	0.983871
100167708|F|0-50:C>T-50:C>T	TGCAGTGATCACAAAGTCTATTCTTCATAAACTATTCCATTTCTATTTTTCATAAATAAACATATATAC	TGCAGTGATCACAAAGTCTATTCTTCATAAACTATTCCATTTCTATTTTTCATAAATAAACATATATAC	GWHBCLB00000004 Chromosome 4 Complete=T Circular=F OriSeqID=Chr4 Len=53929940	42589545	1	3.58E-29	50:C>T	50	1	0.990163934	0.016393443	0.983606557	0.009836066	0.006557377	0.019478635	0.0322494	0.025864	29.63177	17	1
100167716|F|0-68:G>T-68:G>T	TGCAGTGCAAATGGACCACTAGATCTAAGATTTCATAATTTTTCAGAATAAAATGAAACATTATATTCG	TGCAGTGCAAATGGACCACTAGATCTAAGATTTCATAATTTTTCAGAATAAAATGAAACATTATATTCG	GWHBCLB00000001 Chromosome 1 Complete=T Circular=F OriSeqID=Chr1 Len=48772484	8303346	1	3.58E-29	68:G>T	68	1	0.304918033	0.757377049	0.242622951	0.695081967	0.062295082	0.423886052	0.36751411	0.3957	17.68235	15.23558	1
100167720|F|0-45:T>C-45:T>C	TGCAGTGCACATGGGAAACTACAGTTAGGTGAAAGAGTTCTGCAATGGCTAATTGAGATGGATCCCCAT	TGCAGTGCACATGGGAAACTACAGTTAGGTGAAAGAGTTCTGCAATGGCTAATTGAGATGGATCCCCAT	GWHBCLB00000001 Chromosome 1 Complete=T Circular=F OriSeqID=Chr1 Len=48772484	7496479	1	3.58E-29	45:T>C	45	1	0.737704918	0.360655738	0.639344262	0.262295082	0.098360656	0.386992744	0.46116635	0.42408	21.84158	19.49438	1
100167730|F|0-13:A>G-13:A>G	TGCAGTGCCTCAGAACGAGAGCGGATTTGCTTCCTTGCAGGACGAGCACTCCCAAAATCCATCAATATA	TGCAGTGCCTCAGAACGAGAGCGGATTTGCTTCCTTGCAGGACGAGCACTCCCAAAATCCATCAATATA	GWHBCLB00000003 Chromosome 3 Complete=T Circular=F OriSeqID=Chr3 Len=54430697	45706370	1	3.58E-29	13:A>G	13	1	0.980327869	0.062295082	0.937704918	0.019672131	0.042622951	0.038570277	0.11682881	0.0776995	18.51977	8.95238	0.969697
100167735|F|0-33:T>C-33:T>C	TGCAGTGGAAATCTGCCATTGTTGCACCTGTCATTCTGTCAGTCTATATCCGCTCCAAGTCTCCAACTA	TGCAGTGGAAATCTGCCATTGTTGCACCTGTCATTCTGTCAGTCTATATCCGCTCCAAGTCTCCAACTA	GWHBCLB00000004 Chromosome 4 Complete=T Circular=F OriSeqID=Chr4 Len=53929940	49358311	1	7.76E-26	33:T>C	33	1	0.495081967	0.616393443	0.383606557	0.504918033	0.11147541	0.499951626	0.47290513	0.486428	30.38281	9.28249	1
100167781|F|0-57:A>T-57:A>T	TGCAGTTCCTGTTTTCTTCAATTTATGCTTGATACTGCTATTAGGCAACTGAAAGAAATATTATAATCT	TGCAGTTCCTGTTTTCTTCAATTTATGCTTGATACTGCTATTAGGCAACTGAAAGAAATATTATAATCT	GWHBCLB00000007 Chromosome 7 Complete=T Circular=F OriSeqID=Chr7 Len=46487083	5912750	1	3.58E-29	57:A>T	57	1	0.973770492	0.042622951	0.957377049	0.026229508	0.016393443	0.051083042	0.08161247	0.0663478	28.66484	18.27778	0.986486
100167807|F|0-39:T>C-39:T>C	TGCAGTTGAGGTCACAGCAATTTCAACCCCACTTGATAATGTTCCCTTATAGACAGTGCCATCAGAAAA	TGCAGTTGAGGTCACAGCAATTTCAACCCCACTTGATAATGTTCCCTTATAGACAGTGCCATCAGAAAA	GWHBCLB00000007 Chromosome 7 Complete=T Circular=F OriSeqID=Chr7 Len=46487083	45443384	1	3.58E-29	39:T>C	39	1	0.727868852	0.347540984	0.652459016	0.272131148	0.075409836	0.396151572	0.4535125	0.424832	15.64777	13.76238	1
100167823|F|0-47:T>G-47:T>G	TGCAGTTGTTCGTGAGCCACATGAGGACAGCATGACCAATCCTTCTGTTATGTTTGAACCATTGCCTAA	TGCAGTTGTTCGTGAGCCACATGAGGACAGCATGACCAATCCTTCTGTTATGTTTGAACCATTGCCTAA	GWHBCLB00000002 Chromosome 2 Complete=T Circular=F OriSeqID=Chr2 Len=59511927	55961192	1	3.58E-29	47:T>G	47	1	0.137704918	0.904918033	0.095081967	0.862295082	0.042622951	0.237484547	0.17208277	0.204784	25.225	23.04225	1
100167836|F|0-65:A>C-65:A>C	TGCAGTTTCACAACCACCATCACCTTTTCCTGCTCAGCAAGGAAGTTTTATGCAGCCTCCACCACAACA	TGCAGTTTCACAACCACCATCACCTTTTCCTGCTCAGCAAGGAAGTTTTATGCAGCCTCCACCACAACA	GWHBCLB00000136 OriSeqID=tig00000440 Len=14783363	13946157	1	3.58E-29	65:A>C	65	1	0.93442623	0.078688525	0.921311475	0.06557377	0.013114754	0.122547702	0.14499328	0.13377	32.58359	22.58065	1
100167842|F|0-14:C>T-14:C>T	TGCAGTTTCGTTATCGAGAAGCCAATGAGTGGTTGACCTTTTGTGAGGAGATTTGCAGCAACTAAGGAA	TGCAGTTTCGTTATCGAGAAGCCAATGAGTGGTTGACCTTTTGTGAGGAGATTTGCAGCAACTAAGGAA	GWHBCLB00000003 Chromosome 3 Complete=T Circular=F OriSeqID=Chr3 Len=54430697	29086000	1	1.67E-27	14:C>T	14	1	0.973770492	0.042622951	0.957377049	0.026229508	0.016393443	0.051083042	0.08161247	0.0663478	18.94526	13.69231	0.980769
100167950|F|0-11:A>C-11:A>C	TGCAGGGACAAAAAAATCACTATGATCATAGTAATTACCATGTTGGAGTACTCTAGGGCTAGAAACCGG	TGCAGGGACAAAAAAATCACTATGATCATAGTAATTACCATGTTGGAGTACTCTAGGGCTAGAAACCGG	GWHBCLB00000004 Chromosome 4 Complete=T Circular=F OriSeqID=Chr4 Len=53929940	3613593	1	1.67E-27	11:A>C	11	1	0.973770492	0.036065574	0.963934426	0.026229508	0.009836066	0.051083042	0.0695297	0.0603064	14.41429	7.42857	1
100168551|F|0-38:T>A-38:T>A	TGCAGTCAAAAAGAGAATCCATTTTAGCAAAAAAAAAATAAAGCTTTTACAGATCGGAAGAGCGGTTCA	TGCAGTCAAAAAGAGAATCCATTTTAGCAAAAAAAAAATAAAGCTTTTAC	GWHBCLB00000005 Chromosome 5 Complete=T Circular=F OriSeqID=Chr5 Len=50196147	42954581	1	1.26E-16	38:T>A	38	1	0.898360656	0.150819672	0.849180328	0.101639344	0.049180328	0.182617576	0.2561462	0.219382	22.00323	19.04082	0.957143
100168866|F|0-34:T>C-34:T>C	TGCAGAACTGACTTGCAAGTTGCATTGTTGGAACTTCTGATTTCAAGTTATGCTTATAGAAAGACTAGA	TGCAGAACTGACTTGCAAGTTGCATTGTTGGAACTTCTGATTTCAAGTTATGCTTATAGAAAGACTAGA	GWHBCLB00000136 OriSeqID=tig00000440 Len=14783363	12019514	1	1.67E-27	34:T>C	34	1	0.314754098	0.786885246	0.213114754	0.685245902	0.101639344	0.431367912	0.33539371	0.383381	14.34118	13.42857	0.944444
100168965|F|0-64:T>C-64:T>C	TGCAGACCCTTGTCGAATGTCGACCTTTGAAATATAAAAGCCTCAATATTTCAACATGAAGAGCTCACA	TGCAGACCCTTGTCGAATGTCGACCTTTGAAATATAAAAGCCTCAATATTTCAACATGAAGAGCTCACA	GWHBCLB00000004 Chromosome 4 Complete=T Circular=F OriSeqID=Chr4 Len=53929940	15848751	1	1.67E-27	64:T>C	64	1	0.48852459	0.629508197	0.370491803	0.51147541	0.118032787	0.49973663	0.46645525	0.483096	13.13605	12.69892	1
100169092|F|0-33:C>T-33:C>T	TGCAGATATGTATATTTTGCTTTCCTACTTCATCGGTAATTCCACTACATGACCATCCTGGGATGACTG	TGCAGATATGTATATTTTGCTTTCCTACTTCATCGGTAATTCCACTACATGACCATCCTGGGATGACTG	GWHBCLB00000003 Chromosome 3 Complete=T Circular=F OriSeqID=Chr3 Len=54430697	45581299	1	3.58E-29	33:C>T	33	1	0.986885246	0.019672131	0.980327869	0.013114754	0.006557377	0.025885515	0.03857028	0.0322279	35.50943	32	1
100169110|F|0-63:T>C-63:T>C	TGCAGATCGCATGTTTGGCCGTTTGGGCATATGCCCTCCATCTTCTACACAAATTTAGCTTGTTTATCC	TGCAGATCGCATGTTTGGCCGTTTGGGCATATGCCCTCCATCTTCTACACAAATTTAGCTTGTTTATCC	GWHBCLB00000004 Chromosome 4 Complete=T Circular=F OriSeqID=Chr4 Len=53929940	39608064	1	1.67E-27	63:T>C	63	1	0.255737705	0.842622951	0.157377049	0.744262295	0.098360656	0.380671862	0.26521903	0.322945	38.94366	15.16393	1
100169154|F|0-26:A>T-26:A>T	TGCAGATTATATGCATTTGGTAGTATATATAGTTTGAACTATATGAAATTGATTGTTCAAGATGCAATC	TGCAGATTATATGCATTTGGTAGTATATATAGTTTGAACTATATGAAATTGATTGTTCAAGATGCAATC	GWHBCLB00000136 OriSeqID=tig00000440 Len=14783363	13930843	1	3.58E-29	26:A>T	26	1	0.954098361	0.045901639	0.954098361	0.045901639	0	0.087589358	0.08758936	0.0875894	16.35531	14.47059	1
100169311|F|0-51:C>T-51:C>T	TGCAGCATTCTCACTAGGCTCAGCATTGCGGTTGGGGCTTGCATTTGGGTTCGCGTTGGCATCTGGCTG	TGCAGCATTCTCACTAGGCTCAGCATTGCGGTTGGGGCTTGCATTTGGGTTCGCGTTGGCATCTGGCTG	GWHBCLB00000006 Chromosome 6 Complete=T Circular=F OriSeqID=Chr6 Len=47585511	37783364	1	3.58E-29	51:C>T	51	1	0.970491803	0.029508197	0.970491803	0.029508197	0	0.057274926	0.05727493	0.0572749	25.36027	18.27273	1
100169335|F|0-16:T>G-16:T>G	TGCAGCCAAGTTGGGGTGTGGTGGTGTGGTTTCCCCTATGAGGCTACAGAGTGGGCCATTCCTCATTTT	TGCAGCCAAGTTGGGGTGTGGTGGTGTGGTTTCCCCTATGAGGCTACAGAGTGGGCCATTCCTCATTTT	GWHBCLB00000004 Chromosome 4 Complete=T Circular=F OriSeqID=Chr4 Len=53929940	6820209	2	1.67E-27	16:T>G	16	1	0.852459016	0.229508197	0.770491803	0.147540984	0.081967213	0.251545284	0.35366837	0.302607	14.89231	13.83824	0.98
100169344|F|0-40:G>C-40:G>C	TGCAGCCAGAAAGATTACATTATTCACAAAATGAACTCCAGTTGAGAAATTGGGTCTCGACTCTGGAGT	TGCAGCCAGAAAGATTACATTATTCACAAAATGAACTCCAGTTGAGAAATTGGGTCTCGACTCTGGAGT	GWHBCLB00000003 Chromosome 3 Complete=T Circular=F OriSeqID=Chr3 Len=54430697	28702976	2	1.67E-27	40:G>C	40	1	0.02295082	0.980327869	0.019672131	0.97704918	0.003278689	0.044848159	0.03857028	0.0417092	52.75	23.04918	1
100169369|F|0-22:T>C-22:T>C	TGCAGCCATTTCAACGCCGCCATCGCCGTATTGTTCATGCGCTTTTGTGGCGGCGACCCCTCCTCGATG	TGCAGCCATTTCAACGCCGCCATCGCCGTATTGTTCATGCGCTTTTGTGGCGGCGACCCCTCCTCGATG	GWHBCLB00000005 Chromosome 5 Complete=T Circular=F OriSeqID=Chr5 Len=50196147	48383021	1	3.61E-24	22:T>C	22	1	0.639344262	0.501639344	0.498360656	0.360655738	0.140983607	0.461166353	0.49999463	0.48058	22.46591	18.70068	0.980769
100169490|F|0-35:G>A-35:G>A	TGCAGCTGACACAGGTAAGCTATATATATAAGGTGGCTACTTTTGTTTCTGGCTATATCTCAACTTCTT	TGCAGCTGACACAGGTAAGCTATATATATAAGGTGGCTACTTTTGTTTCTGGCTATATCTCAACTTCTT	GWHBCLB00000004 Chromosome 4 Complete=T Circular=F OriSeqID=Chr4 Len=53929940	1667545	1	3.58E-29	35:G>A	35	1	0.937704918	0.085245902	0.914754098	0.062295082	0.02295082	0.116828809	0.15595808	0.136393	22.86364	21.02778	0.982759
100169515|F|0-14:A>G-14:A>G	TGCAGCTGGACGGAAAAAGCTATCATTTTCTGAAATGCCCTGCATAGGATATTTCAAAGGCCAATCAAA	TGCAGCTGGACGGAAAAAGCTATCATTTTCTGAAATGCCCTGCATAGGATATTTCAAAGGCCAATCAAA	GWHBCLB00000003 Chromosome 3 Complete=T Circular=F OriSeqID=Chr3 Len=54430697	28313124	2	3.58E-29	14:A>G	14	1	0.97704918	0.029508197	0.970491803	0.02295082	0.006557377	0.044848159	0.05727493	0.0510615	24.54545	23.7	1
100169530|F|0-58:T>C-58:T>C	TGCAGCTTCAACAGTATTGTGACATCCTTGAAAGTTTCAGATTATTGCAATTGCAAAATACATGATCAA	TGCAGCTTCAACAGTATTGTGACATCCTTGAAAGTTTCAGATTATTGCAATTGCAAAATACATGATCAA	GWHBCLB00000001 Chromosome 1 Complete=T Circular=F OriSeqID=Chr1 Len=48772484	46099739	1	1.67E-27	58:T>C	58	1	0.718032787	0.409836066	0.590163934	0.281967213	0.127868852	0.404923408	0.48374093	0.444332	23.07882	11.87037	1
100169721|F|0-32:G>A-32:G>A	TGCAGGCTGTGTCTAAACTGACAGCAAGGATAGTTCCCAAGAAATTACAGTAAATGATGATTAGAATAT	TGCAGGCTGTGTCTAAACTGACAGCAAGGATAGTTCCCAAGAAATTACAGTAAATGATGATTAGAATAT	GWHBCLB00000005 Chromosome 5 Complete=T Circular=F OriSeqID=Chr5 Len=50196147	7280757	1	3.58E-29	32:G>A	32	1	0.986885246	0.013114754	0.986885246	0.013114754	0	0.025885515	0.02588551	0.0258855	23.2638	19.2	1
100169792|F|0-9:G>T-9:G>T	TGCAGGTAAGCCACACAGACTTCGCTTCTGATTCATGAATCGTAACTTTTTATTACCACTACTTTCAGC	TGCAGGTAAGCCACACAGACTTCGCTTCTGATTCATGAATCGTAACTTTTTATTACCACTACTTTCAGC	GWHBCLB00000004 Chromosome 4 Complete=T Circular=F OriSeqID=Chr4 Len=53929940	51686671	1	1.67E-27	9:G>T	9	1	0.442622951	0.672131148	0.327868852	0.557377049	0.114754098	0.493415748	0.44074174	0.467079	26.55385	19.85714	1
100169822|F|0-23:G>A-23:G>A	TGCAGGTGGAATCTCTAGTCAGAGATATATGCGATACAACTTCAATTGCAGAGTTTGAACTAAAAGTAA	TGCAGGTGGAATCTCTAGTCAGAGATATATGCGATACAACTTCAATTGCAGAGTTTGAACTAAAAGTAA	GWHBCLB00000006 Chromosome 6 Complete=T Circular=F OriSeqID=Chr6 Len=47585511	36846092	1	3.58E-29	23:G>A	23	1	0.26557377	0.786885246	0.213114754	0.73442623	0.052459016	0.390088686	0.33539371	0.362741	16.775	15.96281	0.977273
100169956|F|0-6:C>G-6:C>G	TGCAGTCGGAAGTAGGTTTTCTATCAAATTGGAACATTTAGTGAAATCTCTTTATTCTCTTTAGAATAA	TGCAGTCGGAAGTAGGTTTTCTATCAAATTGGAACATTTAGTGAAATCTCTTTATTCTCTTTAGAATAA	GWHBCLB00000002 Chromosome 2 Complete=T Circular=F OriSeqID=Chr2 Len=59511927	1955791	2	1.67E-27	6:C>G	6	1	0.944262295	0.08852459	0.91147541	0.055737705	0.032786885	0.105262026	0.16137597	0.133319	25.05788	20.88	1
100170037|F|0-61:A>T-61:A>T	TGCAGTTCAAATTTGCCTAGCTAGTTAGTAGCAGTAGATAATAATGTTATAAAAAGACTAAATTCCAAG	TGCAGTTCAAATTTGCCTAGCTAGTTAGTAGCAGTAGATAATAATGTTATAAAAAGACTAAATTCCAAG	GWHBCLB00000004 Chromosome 4 Complete=T Circular=F OriSeqID=Chr4 Len=53929940	47818631	1	1.67E-27	61:A>T	61	1	0.704918033	0.393442623	0.606557377	0.295081967	0.098360656	0.4160172	0.47729105	0.446654	19.8	19.00893	0.983333
100170137|F|0-43:C>G-43:C>G	TGCAGTTTTCACTCAATAGAAACGGATTAGGCTAAATTGTCTTCAATCATGCGTTATTGGGCTTAGACA	TGCAGTTTTCACTCAATAGAAACGGATTAGGCTAAATTGTCTTCAATCATGCGTTATTGGGCTTAGACA	GWHBCLB00000002 Chromosome 2 Complete=T Circular=F OriSeqID=Chr2 Len=59511927	1604735	3	1.67E-27	43:C>G	43	1	0.986885246	0.02295082	0.97704918	0.013114754	0.009836066	0.025885515	0.04484816	0.0353668	20.26006	16	1
100170137|F|0-54:T>A-54:T>A	TGCAGTTTTCACTCAATAGAAACGGATTAGGCTAAATTGTCTTCAATCATGCGTTATTGGGCTTAGACA	TGCAGTTTTCACTCAATAGAAACGGATTAGGCTAAATTGTCTTCAATCATGCGTTATTGGGCTTAGACA	GWHBCLB00000002 Chromosome 2 Complete=T Circular=F OriSeqID=Chr2 Len=59511927	1604735	3	1.67E-27	54:T>A	54	1	0.960655738	0.045901639	0.954098361	0.039344262	0.006557377	0.075592583	0.08758936	0.081591	20.26006	15.76471	1
100170264|F|0-43:A>G-43:A>G	TGCAGTTGCACTTGCATCTTCAATTTCTATAGGTCCATTTTCAATAACACCTACTATTACTTCAGGTTT	TGCAGTTGCACTTGCATCTTCAATTTCTATAGGTCCATTTTCAATAACACCTACTATTACTTCAGGTTT	GWHBCLB00000007 Chromosome 7 Complete=T Circular=F OriSeqID=Chr7 Len=46487083	17309944	1	3.58E-29	43:A>G	43	1	0.632786885	0.462295082	0.537704918	0.367213115	0.095081967	0.464735286	0.49715668	0.480946	17.74566	16.01575	0.975
100171327|F|0-17:C>T-17:C>T	TGCAGAAAGCATCTATACAGGGCAAAAAACACAGAAAAACAGAGCTAAATTCTCTGTTTTCTAAGTACT	TGCAGAAAGCATCTATACAGGGCAAAAAACACAGAAAAACAGAGCTAAATTCTCTGTTTTCTAAGTACT	GWHBCLB00000004 Chromosome 4 Complete=T Circular=F OriSeqID=Chr4 Len=53929940	3252503	1	3.58E-29	17:C>T	17	1	0.767213115	0.357377049	0.642622951	0.232786885	0.124590164	0.357194303	0.45931739	0.408256	13.55696	12.37255	0.964286
100171346|F|0-22:C>A-22:C>A	TGCAGAAATTTATCTTCTATAACTGAAAATGAAACCCTAGAGGATGAGAATTTGAATGAATCAATGGAT	TGCAGAAATTTATCTTCTATAACTGAAAATGAAACCCTAGAGGATGAGAATTTGAATGAATCAATGGAT	GWHBCLB00000007 Chromosome 7 Complete=T Circular=F OriSeqID=Chr7 Len=46487083	2342470	1	1.67E-27	22:C>A	22	1	0.350819672	0.770491803	0.229508197	0.649180328	0.121311475	0.45549046	0.35366837	0.404579	21.11881	17.72103	1
100171454|F|0-13:T>A-13:T>A	TGCAGAATTGGCTTTAGTTTTTTCAAAAAAAAAAAAAAGAATTGGCTATAGTTCTTCCTTATATTTAGA	TGCAGAATTGGCTTTAGTTTTTTCAAAAAAAAAAAAAAGAATTGGCTATAGTTCTTCCTTATATTTAGA	GWHBCLB00000001 Chromosome 1 Complete=T Circular=F OriSeqID=Chr1 Len=48772484	28870419	1	1.67E-27	13:T>A	13	1	0.02295082	0.97704918	0.02295082	0.97704918	0	0.044848159	0.04484816	0.0448482	12.9	10.59273	1
100171487|F|0-45:A>C-45:A>C	TGCAGACCTCATCCACGAGGCATCGAATGCCATAGCTTTAGGGACACGTATCCAGGTGGGTCTTCTATA	TGCAGACCTCATCCACGAGGCATCGAATGCCATAGCTTTAGGGACACGTATCCAGGTGGGTCTTCTATA	GWHBCLB00000004 Chromosome 4 Complete=T Circular=F OriSeqID=Chr4 Len=53929940	878723	1	3.58E-29	45:A>C	45	1	0.990163934	0.019672131	0.980327869	0.009836066	0.009836066	0.019478635	0.03857028	0.0290245	28.45638	25.75	1
100171625|F|0-54:A>T-54:A>T	TGCAGATACTCTCTAAAGGAAAGGAAAACTAGGGTTTCAAAACTCGTCGCCATAAATCTCCGGTGCTTC	TGCAGATACTCTCTAAAGGAAAGGAAAACTAGGGTTTCAAAACTCGTCGCCATAAATCTCCGGTGCTTC		0	0	9.99E+02	54:A>T	54	1	0.97704918	0.026229508	0.973770492	0.02295082	0.003278689	0.044848159	0.05108304	0.0479656	24.48727	22.81818	1
100171710|F|0-20:A>T-20:A>T	TGCAGATGGTGACAATTCTCAACCAGCTGAATCATCAGAAAAGAATGGCTTGAAAAGTTCAAATGCTGG	TGCAGATGGTGACAATTCTCAACCAGCTGAATCATCAGAAAAGAATGGCTTGAAAAGTTCAAATGCTGG	GWHBCLB00000136 OriSeqID=tig00000440 Len=14783363	12996377	1	3.58E-29	20:A>T	20	1	0.852459016	0.232786885	0.767213115	0.147540984	0.085245902	0.251545284	0.3571943	0.30437	21.86056	16.12698	1
100171736|F|0-48:T>C-48:T>C	TGCAGATTCTTTACAAAGTTTTTCAAGGTCTATTCTTCTGGTGCCCATTTGGTTGGATTCCATCGTTTC	TGCAGATTCTTTACAAAGTTTTTCAAGGTCTATTCTTCTGGTGCCCATTTGGTTGGATTCCATCGTTTC	GWHBCLB00000005 Chromosome 5 Complete=T Circular=F OriSeqID=Chr5 Len=50196147	42426914	1	7.76E-26	48:T>C	48	1	0.603278689	0.557377049	0.442622951	0.396721311	0.160655738	0.478667025	0.49341575	0.486041	24.81818	22.20261	0.97619
100171758|F|0-65:C>A-65:C>A	TGCAGCAAAAGGTGGAGGAACATATATGACGGAAGCATTAGCATTGGTTTCAGCCTTTGCTTCGGCAAC	TGCAGCAAAAGGTGGAGGAACATATATGACGGAAGCATTAGCATTGGTTTCAGCCTTTGCTTCGGCAAC	GWHBCLB00000002 Chromosome 2 Complete=T Circular=F OriSeqID=Chr2 Len=59511927	50046909	1	3.58E-29	65:C>A	65	1	0.803278689	0.285245902	0.714754098	0.196721311	0.08852459	0.316044074	0.40776135	0.361903	19.31111	17.58571	1
100171888|F|0-62:G>C-62:G>C	TGCAGCATAAGAAAAAGGCCTCATTATGTATCTCAGGCAAAACTAGTTCATACAAGAAAAGGGAAACAA	TGCAGCATAAGAAAAAGGCCTCATTATGTATCTCAGGCAAAACTAGTTCATACAAGAAAAGGGAAACAA	GWHBCLB00000006 Chromosome 6 Complete=T Circular=F OriSeqID=Chr6 Len=47585511	31519839	1	3.58E-29	62:G>C	62	1	0.986885246	0.016393443	0.983606557	0.013114754	0.003278689	0.025885515	0.0322494	0.0290675	31.21017	26	1
100171906|F|0-61:A>G-61:A>G	TGCAGCATGGCCTGAACTTCACCCAATCAGCTCTGAGGCCTGAAATAGCCAGAAGTCATTCACAAAATC	TGCAGCATGGCCTGAACTTCACCCAATCAGCTCTGAGGCCTGAAATAGCCAGAAGTCATTCACAAAATC	GWHBCLB00000003 Chromosome 3 Complete=T Circular=F OriSeqID=Chr3 Len=54430697	50134547	1	1.67E-27	61:A>G	61	1	0.242622951	0.796721311	0.203278689	0.757377049	0.039344262	0.367514109	0.32391293	0.345714	23.16667	19.27857	1
100171936|F|0-46:C>G-46:C>G	TGCAGCCAAGATATGCGTCCAACACAGCCATACACAGGATCTTCAACCCGACATTGTGCCTCCACGTAT	TGCAGCCAAGATATGCGTCCAACACAGCCATACACAGGATCTTCAACCCGACATTGTGCCTCCACGTAT	GWHBCLB00000004 Chromosome 4 Complete=T Circular=F OriSeqID=Chr4 Len=53929940	7685242	1	3.58E-29	46:C>G	46	1	0.793442623	0.321311475	0.678688525	0.206557377	0.114754098	0.327782854	0.43614082	0.381962	30.19027	26.08537	0.975
100171975|F|0-15:T>G-15:T>G	TGCAGCCGTAGCAAATAACAAATTTTAGAGGAATCTTTTCCACAATATCAGAATCACATCAAAACAGAA	TGCAGCCGTAGCAAATAACAAATTTTAGAGGAATCTTTTCCACAATATCAGAATCACATCAAAACAGAA	GWHBCLB00000136 OriSeqID=tig00000440 Len=14783363	8881940	1	3.58E-29	15:T>G	15	1	0.86557377	0.255737705	0.744262295	0.13442623	0.121311475	0.232711637	0.38067186	0.306692	21.1713	16.91935	1
100172094|F|0-65:C>T-65:C>T	TGCAGCTTCATTGCAAAGGCAAATGCATATTACACGATAAACATCTCTAATCCAAATAAGTTGTACATA	TGCAGCTTCATTGCAAAGGCAAATGCATATTACACGATAAACATCTCTAATCCAAATAAGTTGTACATA	GWHBCLB00000003 Chromosome 3 Complete=T Circular=F OriSeqID=Chr3 Len=54430697	22750627	1	1.67E-27	65:C>T	65	1	0.967213115	0.039344262	0.960655738	0.032786885	0.006557377	0.063423811	0.07559258	0.0695082	31.66207	26.6	1
100172119|F|0-51:T>A-51:T>A	TGCAGCTTTCTGGTTACCAGCACTTTTGGTTATATGGAGAATCTATGATAATTTTTTTTTTTGGCCGAA	TGCAGCTTTCTGGTTACCAGCACTTTTGGTTATATGGAGAATCTATGATAATTTTTTTTTTTGGCCGAA	GWHBCLB00000007 Chromosome 7 Complete=T Circular=F OriSeqID=Chr7 Len=46487083	37780601	1	7.76E-26	51:T>A	51	1	0.049180328	0.954098361	0.045901639	0.950819672	0.003278689	0.093523246	0.08758936	0.0905563	20.63158	20.0742	1
100172300|F|0-8:A>G-8:A>G	TGCAGGGTATAATCGAAGAGTCTCAGATATGATGCTTTGAAGGTAATGTAGTTTGGACACATCTGATTC	TGCAGGGTATAATCGAAGAGTCTCAGATATGATGCTTTGAAGGTAATGTAGTTTGGACACATCTGATTC	GWHBCLB00000001 Chromosome 1 Complete=T Circular=F OriSeqID=Chr1 Len=48772484	3150891	2	3.58E-29	8:A>G	8	1	0.613114754	0.508196721	0.491803279	0.386885246	0.121311475	0.474410105	0.49986563	0.487138	15.21196	13.96711	0.967742
100172302|F|0-42:A>G-42:A>G	TGCAGGGTATAATCGAAGAGTCTCAGATATGATGCTTTGAAGATAGTGTAGTTTGGAAACATCAGATTC	TGCAGGGTATAATCGAAGAGTCTCAGATATGATGCTTTGAAGATAGTGTAGTTTGGAAACATCAGATTC	GWHBCLB00000001 Chromosome 1 Complete=T Circular=F OriSeqID=Chr1 Len=48772484	3171302	2	1.67E-27	42:A>G	42	1	0.26557377	0.790163934	0.209836066	0.73442623	0.055737705	0.390088686	0.33160978	0.360849	14.15	11.85714	0.965517
100172327|F|0-5:G>A-5:G>A	TGCAGGTAAGAACATAAAAATGTTACCTCCCCTTCTATATTCAAGATTCAATCAGTTCCAATGTACCCA	TGCAGGTAAGAACATAAAAATGTTACCTCCCCTTCTATATTCAAGATTCAATCAGTTCCAATGTACCCA		0	0	9.99E+02	5:G>A	5	1	0.986885246	0.019672131	0.980327869	0.013114754	0.006557377	0.025885515	0.03857028	0.0322279	31.57367	24.16667	1
100172386|F|0-47:C>G-47:C>G	TGCAGGTTTGCATACGATTGTGGTTGGAGATAATGCAATTTCCATTCCAATCAAAGTTAGCTTTTCTAG	TGCAGGTTTGCATACGATTGTGGTTGGAGATAATGCAATTTCCATTCCAATCAAAGTTAGCTTTTCTAG	GWHBCLB00000005 Chromosome 5 Complete=T Circular=F OriSeqID=Chr5 Len=50196147	41944153	2	3.58E-29	47:C>G	47	1	0.983606557	0.072131148	0.927868852	0.016393443	0.055737705	0.032249395	0.13385649	0.0830529	22.84083	20.14286	1
100172398|F|0-35:G>A-35:G>A	TGCAGGTTTGTCTTCACTTGCTTTGCGAAGACAAGGGCGCGGCCAGTTGCCTCCGCGCTCTTGTTTATG	TGCAGGTTTGTCTTCACTTGCTTTGCGAAGACAAGGGCGCGGCCAGTTGCCTCCGCGCTCTTGTTTATG	GWHBCLB00000004 Chromosome 4 Complete=T Circular=F OriSeqID=Chr4 Len=53929940	52563948	1	1.67E-27	35:G>A	35	1	0.708196721	0.403278689	0.596721311	0.291803279	0.11147541	0.41330825	0.48128998	0.447299	18.05217	17.07692	1
100172412|F|0-38:A>T-38:A>T	TGCAGTAAATTGCCATTATAGAAGCATAAGCTAATTTCAAGCAAAGTTTGGCATAATAAAAAGTCCCGA	TGCAGTAAATTGCCATTATAGAAGCATAAGCTAATTTCAAGCAAAGTTTGGCATAATAAAAAGTCCCGA	GWHBCLB00000003 Chromosome 3 Complete=T Circular=F OriSeqID=Chr3 Len=54430697	14117952	1	1.67E-27	38:A>T	38	1	0.167213115	0.878688525	0.121311475	0.832786885	0.045901639	0.278505778	0.21319	0.245848	16.04	16.02667	0.983871
100172484|F|0-67:T>A-67:T>A	TGCAGTCAAGTTTATGTATAAATGCAAACACTTTGCTTGACAAGGTGATGGCGACACTAAAAGGGCGTT	TGCAGTCAAGTTTATGTATAAATGCAAACACTTTGCTTGACAAGGTGATGGCGACACTAAAAGGGCGTT	GWHBCLB00000007 Chromosome 7 Complete=T Circular=F OriSeqID=Chr7 Len=46487083	5486088	1	4.64E-28	67:T>A	67	1	0.432786885	0.681967213	0.318032787	0.567213115	0.114754098	0.490964794	0.43377587	0.46237	21.66087	18.64141	0.979167
100172549|F|0-45:C>T-45:C>T	TGCAGTGCAATGTACAAATTCATCAGCAACTGTAGAGAATTTGATCGATAATGGCGGGAGTGCTCCTAC	TGCAGTGCAATGTACAAATTCATCAGCAACTGTAGAGAATTTGATCGATAATGGCGGGAGTGCTCCTAC	GWHBCLB00000007 Chromosome 7 Complete=T Circular=F OriSeqID=Chr7 Len=46487083	5620859	1	1.67E-27	45:C>T	45	1	0.583606557	0.557377049	0.442622951	0.416393443	0.140983607	0.486019887	0.49341575	0.489718	17.77922	17.05405	1
100172591|F|0-30:C>T-30:C>T	TGCAGTGTGGTTTAGTTGTGGATATTCTTGCTTGAATTGGAATATTCCTTTATGCCAGCCTTCTTTTTC	TGCAGTGTGGTTTAGTTGTGGATATTCTTGCTTGAATTGGAATATTCCTTTATGCCAGCCTTCTTTTTC	GWHBCLB00000006 Chromosome 6 Complete=T Circular=F OriSeqID=Chr6 Len=47585511	41306893	1	3.58E-29	30:C>T	30	1	0.337704918	0.770491803	0.229508197	0.662295082	0.108196721	0.447320613	0.35366837	0.400494	18	17.27679	1
100172608|F|0-31:G>T-31:G>T	TGCAGTTCCAAAAATCTGCTAAGCCTAACCTGCATAACTTATCCTACAAGTAGGGAAGGGAAAAAGGCA	TGCAGTTCCAAAAATCTGCTAAGCCTAACCTGCATAACTTATCCTACAAGTAGGGAAGGGAAAAAGGCA		0	0	9.99E+02	31:G>T	31	1	0.081967213	0.937704918	0.062295082	0.918032787	0.019672131	0.150497178	0.11682881	0.133663	36.34286	35.69463	1
100172660|F|0-66:C>T-66:C>T	TGCAGTTTCTATTGAAGTTGAAGTACCATGGAGGCCTCCCAAATGCAGGGATTGCAAGGTTTTTGGCCA	TGCAGTTTCTATTGAAGTTGAAGTACCATGGAGGCCTCCCAAATGCAGGGATTGCAAGGTTTTTGGCCA	GWHBCLB00000004 Chromosome 4 Complete=T Circular=F OriSeqID=Chr4 Len=53929940	20101033	1	1.67E-27	66:C>T	66	1	0.895081967	0.180327869	0.819672131	0.104918033	0.075409836	0.187820478	0.29561946	0.24172	22.03846	17.14583	0.96
100172664|F|0-23:C>T-23:C>T	TGCAGTTTGGAGCCAAAATTTGTCTAGTCACCTCTTTTCGTGACACTTGCTATATTGAAATCATGCCCA	TGCAGTTTGGAGCCAAAATTTGTCTAGTCACCTCTTTTCGTGACACTTGCTATATTGAAATCATGCCCA	GWHBCLB00000002 Chromosome 2 Complete=T Circular=F OriSeqID=Chr2 Len=59511927	44822084	1	3.58E-29	23:C>T	23	1	0.403278689	0.731147541	0.268852459	0.596721311	0.13442623	0.481289976	0.39314163	0.437216	20.69421	18.95872	0.982759
100173629|F|0-62:T>A-62:T>A	TGCAGAAATAGATAGGCAACAGAAGTTGAGGGAGAGGGACAAATACGAATTGGAAAAACAACTACAGGA	TGCAGAAATAGATAGGCAACAGAAGTTGAGGGAGAGGGACAAATACGAATTGGAAAAACAACTACAGGA	GWHBCLB00000003 Chromosome 3 Complete=T Circular=F OriSeqID=Chr3 Len=54430697	11466878	1	3.58E-29	62:T>A	62	1	0.859016393	0.22295082	0.77704918	0.140983607	0.081967213	0.242214458	0.3464875	0.294351	20.83103	19.69565	0.982143
100173648|F|0-17:A>G-17:A>G	TGCAGAACATGTAAAGCATTAGCTGATTCTAAACAAAAATCTGATCAAACAGATGACGAGGAAAATCCC	TGCAGAACATGTAAAGCATTAGCTGATTCTAAACAAAAATCTGATCAAACAGATGACGAGGAAAATCCC	GWHBCLB00000005 Chromosome 5 Complete=T Circular=F OriSeqID=Chr5 Len=50196147	42360715	1	3.61E-24	17:A>G	17	1	0.71147541	0.413114754	0.586885246	0.28852459	0.124590164	0.410556302	0.48490191	0.447729	32.23936	13.23364	0.973684
100173703|F|0-57:G>A-57:G>A	TGCAGAATCAGGCATAAAAAATAGGTCGAACAAAAGTAGAGGGAAAAAGAATGGAAAGCAGACATAACA	TGCAGAATCAGGCATAAAAAATAGGTCGAACAAAAGTAGAGGGAAAAAGAATGGAAAGCAGACATAACA	GWHBCLB00000003 Chromosome 3 Complete=T Circular=F OriSeqID=Chr3 Len=54430697	24550441	1	1.67E-27	57:G>A	57	1	0.016393443	0.983606557	0.016393443	0.983606557	0	0.032249395	0.0322494	0.0322494	45.16667	41.0461	1
100173832|F|0-57:C>T-57:C>T	TGCAGAGTAGTACTATTTTCAGATTTTGAGCCCAAAGAAAAAAAAAATCCCCATCCACATCTTATATCA	TGCAGAGTAGTACTATTTTCAGATTTTGAGCCCAAAGAAAAAAAAAATCCCCATCCACATCTTATATCA	GWHBCLB00000002 Chromosome 2 Complete=T Circular=F OriSeqID=Chr2 Len=59511927	55013192	1	1.67E-27	57:C>T	57	1	0.173770492	0.878688525	0.121311475	0.826229508	0.052459016	0.287148616	0.21319	0.250169	35.07843	30.83333	0.981481
100173881|F|0-28:G>T-28:G>T	TGCAGATAGGACTCTTCTATATGAGATTGCTGATGCAGAATCCAACATCAGAGGTAGCCGGAAGATTGA	TGCAGATAGGACTCTTCTATATGAGATTGCTGATGCAGAATCCAACATCAGAGGTAGCCGGAAGATTGA	GWHBCLB00000007 Chromosome 7 Complete=T Circular=F OriSeqID=Chr7 Len=46487083	8169619	1	3.58E-29	28:G>T	28	1	0.986885246	0.016393443	0.983606557	0.013114754	0.003278689	0.025885515	0.0322494	0.0290675	21.94156	13.2	1
100173888|F|0-58:G>T-58:G>T	TGCAGATATCTTCTGCTATTTTGTAATGAACTAACTGATTTCAAAATTGAGAAGTAAGGTTGTGGATCT	TGCAGATATCTTCTGCTATTTTGTAATGAACTAACTGATTTCAAAATTGAGAAGTAAGGTTGTGGATCT	GWHBCLB00000136 OriSeqID=tig00000440 Len=14783363	1519249	1	3.58E-29	58:G>T	58	1	0.97704918	0.029508197	0.970491803	0.02295082	0.006557377	0.044848159	0.05727493	0.0510615	29.16949	20.42857	1
100173891|F|0-7:T>A-7:T>A	TGCAGATTTGGAGAGAACTACGAATAGCCAAATATCATAAGAGCTCCCAAATTACTAATGTTCTGATCA	TGCAGATTTGGAGAGAACTACGAATAGCCAAATATCATAAGAGCTCCCAAATTACTAATGTTCTGATCA	GWHBCLB00000003 Chromosome 3 Complete=T Circular=F OriSeqID=Chr3 Len=54430697	16272250	1	3.58E-29	7:T>A	7	1	0.439344262	0.691803279	0.308196721	0.560655738	0.131147541	0.492641763	0.426423	0.459532	25.44444	21.33014	1
100174112|F|0-46:T>C-46:T>C	TGCAGCAGATGTCACGCATCCAATCATTCGTTTTATTTGGAAGGACTGTCGAAAGGACTACGGCACCGC	TGCAGCAGATGTCACGCATCCAATCATTCGTTTTATTTGGAAGGACTGTCGAAAGGACTACGGCACCGC	GWHBCLB00000004 Chromosome 4 Complete=T Circular=F OriSeqID=Chr4 Len=53929940	47030182	1	3.58E-29	46:T>C	46	1	0.609836066	0.491803279	0.508196721	0.390163934	0.101639344	0.475872077	0.49986563	0.487869	25.14286	21.4539	1
100174231|F|0-53:G>T-53:G>T	TGCAGCCTTTACTTCAGCATCAGCCATTTTAGACAATAGCCTTGTCCCAATAAGCTTCCTACTATAATG	TGCAGCCTTTACTTCAGCATCAGCCATTTTAGACAATAGCCTTGTCCCAATAAGCTTCCTACTATAATG	GWHBCLB00000225 OriSeqID=tig00000362 Len=20433	10142	4	1.67E-27	53:G>T	53	1	0.967213115	0.147540984	0.852459016	0.032786885	0.114754098	0.063423811	0.25154528	0.157485	31.5356	15.17391	0.95
100174233|F|0-42:C>T-42:C>T	TGCAGCCTTTCCCTATTTGGTATTCATGCGATTGGAGCTGTACTTTTTGGCGACGGCCTCAACGTAAGA	TGCAGCCTTTCCCTATTTGGTATTCATGCGATTGGAGCTGTACTTTTTGGCGACGGCCTCAACGTAAGA	GWHBCLB00000005 Chromosome 5 Complete=T Circular=F OriSeqID=Chr5 Len=50196147	27980567	1	1.67E-27	42:C>T	42	1	0.891803279	0.183606557	0.816393443	0.108196721	0.075409836	0.192980382	0.29979038	0.246385	26.13287	22.25	0.984375
100174362|F|0-8:G>A-8:G>A	TGCAGCTGGAATGTGGGACAAAGTCTCAAGAGTTAGGCAAAAGATGACAGAACTAGGAGTAAGAAAACA	TGCAGCTGGAATGTGGGACAAAGTCTCAAGAGTTAGGCAAAAGATGACAGAACTAGGAGTAAGAAAACA	GWHBCLB00000002 Chromosome 2 Complete=T Circular=F OriSeqID=Chr2 Len=59511927	53913138	1	1.67E-27	8:G>A	8	1	0.803278689	0.232786885	0.767213115	0.196721311	0.036065574	0.316044074	0.3571943	0.336619	18.64732	17.09677	1
100174489|F|0-16:C>T-16:C>T	TGCAGGATCTTTGTCCCCAGCATTGGCAGATGTTGATTCCTTTGCATCATTCTCCACTTTCTGAATTCG	TGCAGGATCTTTGTCCCCAGCATTGGCAGATGTTGATTCCTTTGCATCATTCTCCACTTTCTGAATTCG	GWHBCLB00000002 Chromosome 2 Complete=T Circular=F OriSeqID=Chr2 Len=59511927	52769336	1	3.58E-29	16:C>T	16	1	0.26557377	0.839344262	0.160655738	0.73442623	0.104918033	0.390088686	0.26969094	0.32989	25.20833	22.39916	1
100174505|F|0-22:A>T-22:A>T	TGCAGGCACATCTTCTATCTTTATTATAGTATCTGTGCCTTGAAGAACGTTTCCAAACACAATGTTGTT	TGCAGGCACATCTTCTATCTTTATTATAGTATCTGTGCCTTGAAGAACGTTTCCAAACACAATGTTGTT	GWHBCLB00000002 Chromosome 2 Complete=T Circular=F OriSeqID=Chr2 Len=59511927	6018588	1	1.67E-27	22:A>T	22	1	0.97704918	0.032786885	0.967213115	0.02295082	0.009836066	0.044848159	0.06342381	0.054136	21.60125	15	1
100174630|F|0-24:G>A-24:G>A	TGCAGGTGACCTTGGTCCTTCAGTGGGTTTGCTTCTTGTTATACTGGTCGCGTCAAAAGGCAGCTCTGG	TGCAGGTGACCTTGGTCCTTCAGTGGGTTTGCTTCTTGTTATACTGGTCGCGTCAAAAGGCAGCTCTGG	GWHBCLB00000136 OriSeqID=tig00000440 Len=14783363	7106865	1	1.67E-27	24:G>A	24	1	0.272131148	0.842622951	0.157377049	0.727868852	0.114754098	0.396151572	0.26521903	0.330685	22.80303	22.17167	1
100174649|F|0-36:T>G-36:T>G	TGCAGGTTCCATGGCAATCTTGAATTAGCTAAGGTTTCTGCTAAGCATTTATTTGAGTTGGAACCTGAT	TGCAGGTTCCATGGCAATCTTGAATTAGCTAAGGTTTCTGCTAAGCATTTATTTGAGTTGGAACCTGAT	GWHBCLB00000005 Chromosome 5 Complete=T Circular=F OriSeqID=Chr5 Len=50196147	43039934	1	1.67E-27	36:T>G	36	1	0.855737705	0.22295082	0.77704918	0.144262295	0.078688525	0.246901371	0.3464875	0.296694	21.67078	18.72222	1
100174669|F|0-49:A>T-49:A>T	TGCAGTAAAAGTTGAAACATAGTCATTTTAGTGCTTTTACGAAGTCGAAAATATATATACATATGCATG	TGCAGTAAAAGTTGAAACATAGTCATTTTAGTGCTTTTACGAAGTCGAAAATATATATACATATGCATG	GWHBCLB00000002 Chromosome 2 Complete=T Circular=F OriSeqID=Chr2 Len=59511927	4364044	1	2.79E-25	49:A>T	49	1	0.898360656	0.144262295	0.855737705	0.101639344	0.042622951	0.182617576	0.24690137	0.214759	16.89262	13.38636	1
100174728|F|0-21:G>C-21:G>C	TGCAGTAGTTGCCAGAAGTATGTATTGGAAATGTGGGGGTGAATCCCGTTGTTGATTTTGTCTCTATAA	TGCAGTAGTTGCCAGAAGTATGTATTGGAAATGTGGGGGTGAATCCCGTTGTTGATTTTGTCTCTATAA	GWHBCLB00000006 Chromosome 6 Complete=T Circular=F OriSeqID=Chr6 Len=47585511	42607812	1	3.58E-29	21:G>C	21	1	0.019672131	0.986885246	0.013114754	0.980327869	0.006557377	0.038570277	0.02588551	0.0322279	23.77778	23.0462	1
100174754|F|0-43:T>A-43:T>A	TGCAGTATCCAATGATATAGATAATAATCATGTTGGAATTGATTTGAATGGCTTGACATCGAACCAATC	TGCAGTATCCAATGATATAGATAATAATCATGTTGGAATTGATTTGAATGGCTTGACATCGAACCAATC	GWHBCLB00000007 Chromosome 7 Complete=T Circular=F OriSeqID=Chr7 Len=46487083	5025073	1	3.58E-29	43:T>A	43	1	0.881967213	0.180327869	0.819672131	0.118032787	0.062295082	0.208202096	0.29561946	0.251911	21.12364	18.22449	1
100174798|F|0-59:C>A-59:C>A	TGCAGTCTACAGGTACCATTGAAAAACATGGATGAGCCCTTTCCTACATTTCTTCATCTCACTTCAGTT	TGCAGTCTACAGGTACCATTGAAAAACATGGATGAGCCCTTTCCTACATTTCTTCATCTCACTTCAGTT	GWHBCLB00000136 OriSeqID=tig00000440 Len=14783363	10835599	1	7.76E-26	59:C>A	59	1	0.980327869	0.032786885	0.967213115	0.019672131	0.013114754	0.038570277	0.06342381	0.050997	28.0236	20.18182	1
100174924|F|0-46:C>T-46:C>T	TGCAGTTCTTTATGTCATTAGTTTGTCCCAAAGGATAATCCAAATACGAGGTAGTTCTCTTGATACTTC	TGCAGTTCTTTATGTCATTAGTTTGTCCCAAAGGATAATCCAAATACGAGGTAGTTCTCTTGATACTTC	GWHBCLB00000006 Chromosome 6 Complete=T Circular=F OriSeqID=Chr6 Len=47585511	44633049	1	3.58E-29	46:C>T	46	1	0.547540984	0.51147541	0.48852459	0.452459016	0.059016393	0.49547971	0.49973663	0.497608	20.65896	19.80368	0.98
100174956|F|0-60:G>T-60:G>T	TGCAGTTGTACATGTCATCCAATGGTGCTTTTAGAATTTGCTTCATGCAAATGTGCATTTGCTTTACAT	TGCAGTTGTACATGTCATCCAATGGTGCTTTTAGAATTTGCTTCATGCAAATGTGCATTTGCTTTACAT	GWHBCLB00000003 Chromosome 3 Complete=T Circular=F OriSeqID=Chr3 Len=54430697	46575865	1	3.58E-29	60:G>T	60	1	0.901639344	0.163934426	0.836065574	0.098360656	0.06557377	0.177371674	0.27411986	0.225746	29.15772	19.79167	1
100175440|F|0-26:C>T-26:C>T	TGCAGAAGATGGCAGGGAGATCAGTGCATTACAGATCGGAAGAGCGGTTCAGCAGGAATGCCGAGACCG	TGCAGAAGATGGCAGGGAGATCAGTGCATTAC		0	0	9.99E+02	26:C>T	26	1	0.927868852	0.11147541	0.88852459	0.072131148	0.039344262	0.13385649	0.19809729	0.165977	56.74905	55.96774	1
100175975|F|0-15:C>T-15:C>T	TGCAGAAAAAGTGTACAAGTCAATTATAATAAGAACCTCTGAGAAGTAAAACATGAATTTATCGTTACT	TGCAGAAAAAGTGTACAAGTCAATTATAATAAGAACCTCTGAGAAGTAAAACATGAATTTATCGTTACT	GWHBCLB00000002 Chromosome 2 Complete=T Circular=F OriSeqID=Chr2 Len=59511927	2895473	1	1.67E-27	15:C>T	15	1	0.272131148	0.786885246	0.213114754	0.727868852	0.059016393	0.396151572	0.33539371	0.365773	23.60526	22.79487	1
100176042|F|0-67:T>A-67:T>A	TGCAGAAATTCCAAATAAAATAAATGTCTACTGTCAATAAGTATTGCTAGAAAGAATCCAGGAAATATT	TGCAGAAATTCCAAATAAAATAAATGTCTACTGTCAATAAGTATTGCTAGAAAGAATCCAGGAAATATT	GWHBCLB00000006 Chromosome 6 Complete=T Circular=F OriSeqID=Chr6 Len=47585511	38714188	1	3.58E-29	67:T>A	67	1	0.049180328	0.960655738	0.039344262	0.950819672	0.009836066	0.093523246	0.07559258	0.0845579	35.23077	34.59236	1
100176099|F|0-8:C>T-8:C>T	TGCAGAAGCACTGTTGATGGGATGGAAGCTCACCAAATTGAGTTCAAAGAAATCATGAAGAAACAAAGT	TGCAGAAGCACTGTTGATGGGATGGAAGCTCACCAAATTGAGTTCAAAGAAATCATGAAGAAACAAAGT	GWHBCLB00000004 Chromosome 4 Complete=T Circular=F OriSeqID=Chr4 Len=53929940	49721064	1	1.67E-27	8:C>T	8	1	0.980327869	0.036065574	0.963934426	0.019672131	0.016393443	0.038570277	0.0695297	0.05405	34.64685	23.875	1
100176198|F|0-68:A>C-68:A>C	TGCAGACTAAATCCGTGGTCAAAATTATTAGTCTCCCAGACGTCTCTCCTCTAAAGGAAAAAAAAACAA	TGCAGACTAAATCCGTGGTCAAAATTATTAGTCTCCCAGACGTCTCTCCTCTAAAGGAAAAAAAAACAA	GWHBCLB00000003 Chromosome 3 Complete=T Circular=F OriSeqID=Chr3 Len=54430697	23542128	1	1.67E-27	68:A>C	68	1	0.786885246	0.419672131	0.580327869	0.213114754	0.206557377	0.335393711	0.48709487	0.411244	14.2212	6.90385	0.973684
100176252|F|0-16:G>A-16:G>A	TGCAGAGGAGAAAAACGTTATCCAGAAACCATCAAAATAGAAAAAGGAAACTCACAGCAAGCAAATTTG	TGCAGAGGAGAAAAACGTTATCCAGAAACCATCAAAATAGAAAAAGGAAACTCACAGCAAGCAAATTTG	GWHBCLB00000007 Chromosome 7 Complete=T Circular=F OriSeqID=Chr7 Len=46487083	499877	6	3.58E-29	16:G>A	16	1	0.986885246	0.059016393	0.940983607	0.013114754	0.045901639	0.025885515	0.11106692	0.0684762	10.79153	5.72	0.933333
100176308|F|0-30:A>G-30:A>G	TGCAGATAATGAAACCACCCACATTTCGACAGAATGTTTCATTAGATCATATGAATAAGGCCTGCCATA	TGCAGATAATGAAACCACCCACATTTCGACAGAATGTTTCATTAGATCATATGAATAAGGCCTGCCATA	GWHBCLB00000007 Chromosome 7 Complete=T Circular=F OriSeqID=Chr7 Len=46487083	4492745	1	3.58E-29	30:A>G	30	1	0.918032787	0.127868852	0.872131148	0.081967213	0.045901639	0.150497178	0.22303682	0.186767	24.53355	19.70455	0.967742
100176323|F|0-32:C>T-32:C>T	TGCAGATATAAAGGAAGAAAGAAAGTGGGACTCTTTTTTTTTTGGCAAAATGCACAAAAAAAATGGTGG	TGCAGATATAAAGGAAGAAAGAAAGTGGGACTCTTTTTTTTTTGGCAAAATGCACAAAAAAAATGGTGG	GWHBCLB00000006 Chromosome 6 Complete=T Circular=F OriSeqID=Chr6 Len=47585511	42534808	1	6.00E-27	32:C>T	32	1	0.180327869	0.891803279	0.108196721	0.819672131	0.072131148	0.295619457	0.19298038	0.2443	24.98077	14.19512	0.948276
100176403|F|0-65:T>C-65:T>C	TGCAGATTAGAAAAATCAAGCCATAGTCTGGGAAGATTTGGGTCCCAGTTCTCAGGTTCATCTGGTGCT	TGCAGATTAGAAAAATCAAGCCATAGTCTGGGAAGATTTGGGTCCCAGTTCTCAGGTTCATCTGGTGCT	GWHBCLB00000003 Chromosome 3 Complete=T Circular=F OriSeqID=Chr3 Len=54430697	17415725	2	1.67E-27	65:T>C	65	1	0.462295082	0.636065574	0.363934426	0.537704918	0.098360656	0.497156678	0.46297232	0.480065	23.63265	19.62981	0.984375
100176499|F|0-25:G>T-25:G>T	TGCAGCAATCATAACCGATGAAAATGCCGAAGAGACAGAGAGAAGAAGAATGGAATAGAAGAGAAGAGA	TGCAGCAATCATAACCGATGAAAATGCCGAAGAGACAGAGAGAAGAAGAATGGAATAGAAGAGAAGAGA	GWHBCLB00000003 Chromosome 3 Complete=T Circular=F OriSeqID=Chr3 Len=54430697	16680131	1	3.58E-29	25:G>T	25	1	0.842622951	0.344262295	0.655737705	0.157377049	0.186885246	0.265219027	0.45149153	0.358355	12.64253	8.69118	0.978261
100176500|F|0-27:T>C-27:T>C	TGCAGCAATCATAACCGATGAAAATGCTGAAGAGACAGAGAGAAGAAGAATGGAATAGAAGAGAAGAGA	TGCAGCAATCATAACCGATGAAAATGCTGAAGAGACAGAGAGAAGAAGAATGGAATAGAAGAGAAGAGA	GWHBCLB00000003 Chromosome 3 Complete=T Circular=F OriSeqID=Chr3 Len=54430697	16655838	2	3.58E-29	27:T>C	27	1	0.337704918	0.82295082	0.17704918	0.662295082	0.160655738	0.447320613	0.29140554	0.369363	15.75325	12.69545	1
100176569|F|0-17:A>G-17:A>G	TGCAGCATATTATCTCCAACAGTATGACTCCGAAACTGTATACATCAACTTTTGCTGATAATGAGGCAT	TGCAGCATATTATCTCCAACAGTATGACTCCGAAACTGTATACATCAACTTTTGCTGATAATGAGGCAT	GWHBCLB00000002 Chromosome 2 Complete=T Circular=F OriSeqID=Chr2 Len=59511927	58709829	2	3.58E-29	17:A>G	17	1	0.344262295	0.73442623	0.26557377	0.655737705	0.078688525	0.451491535	0.39008869	0.42079	16.81651	14.90995	0.96
100176570|F|0-27:C>T-27:C>T	TGCAGCATATTATCTCCGACAGTATGACTCCGAAACTGTATACATCGACTTTTGCTGATAATGAGGCAT	TGCAGCATATTATCTCCGACAGTATGACTCCGAAACTGTATACATCGACTTTTGCTGATAATGAGGCAT	GWHBCLB00000002 Chromosome 2 Complete=T Circular=F OriSeqID=Chr2 Len=59511927	58709829	1	7.76E-26	27:C>T	27	1	0.767213115	0.324590164	0.675409836	0.232786885	0.091803279	0.357194303	0.43846278	0.397829	14.84434	4.7037	0.978261
100176598|F|0-6:C>T-6:C>T	TGCAGCCACTCCTAATTAGAGTGGGTGAACTGAACTGAACTGAACTAAAAACATTTGGGACCATTCCCA	TGCAGCCACTCCTAATTAGAGTGGGTGAACTGAACTGAACTGAACTAAAAACATTTGGGACCATTCCCA	GWHBCLB00000136 OriSeqID=tig00000440 Len=14783363	8078280	1	6.00E-27	6:C>T	6	1	0.839344262	0.186885246	0.813114754	0.160655738	0.026229508	0.269690943	0.3039183	0.286805	26.46964	25.64	1
100176703|F|0-63:C>T-63:C>T	TGCAGCTCAATTGCATGTTCAGTCGGCATTGATGCTTGAGAGGGAGGGCCTTCAAACGGTAATCTATAA	TGCAGCTCAATTGCATGTTCAGTCGGCATTGATGCTTGAGAGGGAGGGCCTTCAAACGGTAATCTATAA	GWHBCLB00000003 Chromosome 3 Complete=T Circular=F OriSeqID=Chr3 Len=54430697	11361033	1	1.67E-27	63:C>T	63	1	0.049180328	0.963934426	0.036065574	0.950819672	0.013114754	0.093523246	0.0695297	0.0815265	31.14286	25.67883	1
100176723|F|0-10:A>G-10:A>G	TGCAGCTCTGAAAAACATATTCATTTGGTAAGATATGGCGAATCCAGATTCACTCTCCTCCTCATCGTA	TGCAGCTCTGAAAAACATATTCATTTGGTAAGATATGGCGAATCCAGATTCACTCTCCTCCTCATCGTA	GWHBCLB00000001 Chromosome 1 Complete=T Circular=F OriSeqID=Chr1 Len=48772484	45183344	1	1.67E-27	10:A>G	10	1	0.921311475	0.114754098	0.885245902	0.078688525	0.036065574	0.144993281	0.20317119	0.174082	31.20659	22.87805	0.970588
100176757|F|0-63:C>A-63:C>A	TGCAGCTGTGTGTGTGGAGCATTGATACATGGGAGAAAAGGAAATCAATTCCAATCCAAATTCCAGCTG	TGCAGCTGTGTGTGTGGAGCATTGATACATGGGAGAAAAGGAAATCAATTCCAATCCAAATTCCAGCTG	GWHBCLB00000005 Chromosome 5 Complete=T Circular=F OriSeqID=Chr5 Len=50196147	807638	1	3.58E-29	63:C>A	63	1	0.957377049	0.062295082	0.937704918	0.042622951	0.019672131	0.08161247	0.11682881	0.0992206	20.15359	15.35	1
100176841|F|0-64:C>T-64:C>T	TGCAGGAAGTAAGAAGAGATATATAGGCTATAACTACCCCATGTGAATTTATTTTCTTGGTTACCGTGA	TGCAGGAAGTAAGAAGAGATATATAGGCTATAACTACCCCATGTGAATTTATTTTCTTGGTTACCGTGA	GWHBCLB00000002 Chromosome 2 Complete=T Circular=F OriSeqID=Chr2 Len=59511927	8793826	1	3.58E-29	64:C>T	64	1	0.570491803	0.524590164	0.475409836	0.429508197	0.095081967	0.490061811	0.49879065	0.494426	18.62733	17.54054	0.891304
100176861|F|0-27:A>G-27:A>G	TGCAGGACCGATAACTTTGACACTGTAAAAGCATCCTTTTACTACGCGCTCAACGCCCCAACTAGGACC	TGCAGGACCGATAACTTTGACACTGTAAAAGCATCCTTTTACTACGCGCTCAACGCCCCAACTAGGACC	GWHBCLB00000003 Chromosome 3 Complete=T Circular=F OriSeqID=Chr3 Len=54430697	40617056	1	1.67E-27	27:A>G	27	1	0.668852459	0.498360656	0.501639344	0.331147541	0.167213115	0.442977694	0.49999463	0.471486	23.89474	22.24	0.980769
100176870|F|0-14:G>T-14:G>T	TGCAGGACTTGGCAGTGTAACACTAGCTGATAAGCTTGGGTTCCTTCCACCTGATGATAAGATGTTCCG	TGCAGGACTTGGCAGTGTAACACTAGCTGATAAGCTTGGGTTCCTTCCACCTGATGATAAGATGTTCCG	GWHBCLB00000003 Chromosome 3 Complete=T Circular=F OriSeqID=Chr3 Len=54430697	775288	5	3.58E-29	14:G>T	14	1	0.045901639	0.983606557	0.016393443	0.954098361	0.029508197	0.087589358	0.0322494	0.0599194	30.1	10.46097	0.972222
100177027|F|0-36:T>C-36:T>C	TGCAGGGTCCTCAGTATGTTTGCACAAATTTTTGGATGTTTGTTTGCATGACTTGCAGTGGGATACAGT	TGCAGGGTCCTCAGTATGTTTGCACAAATTTTTGGATGTTTGTTTGCATGACTTGCAGTGGGATACAGT	GWHBCLB00000005 Chromosome 5 Complete=T Circular=F OriSeqID=Chr5 Len=50196147	10716391	1	1.67E-27	36:T>C	36	1	0.255737705	0.790163934	0.209836066	0.744262295	0.045901639	0.380671862	0.33160978	0.356141	29.77632	25.15546	0.962963
100177111|F|0-68:G>A-68:G>A	TGCAGGTTCTGTTTAGCTTTATTTTTGTCAATCTGAGAGGAAAGATATTACGATACCATGTTATATTTG	TGCAGGTTCTGTTTAGCTTTATTTTTGTCAATCTGAGAGGAAAGATATTACGATACCATGTTATATTTG	GWHBCLB00000005 Chromosome 5 Complete=T Circular=F OriSeqID=Chr5 Len=50196147	13829739	1	3.58E-29	68:G>A	68	1	0.970491803	0.042622951	0.957377049	0.029508197	0.013114754	0.057274926	0.08161247	0.0694437	25.32013	11.36364	1
100177171|F|0-38:T>C-38:T>C	TGCAGTAGGTGTAGGTTCCGATTAGATGTGAAATGCGCTTTACTTCCAACTTTAGATCACTCCAAAGAT	TGCAGTAGGTGTAGGTTCCGATTAGATGTGAAATGCGCTTTACTTCCAACTTTAGATCACTCCAAAGAT	GWHBCLB00000003 Chromosome 3 Complete=T Circular=F OriSeqID=Chr3 Len=54430697	28279895	1	3.58E-29	38:T>C	38	1	0.042622951	0.970491803	0.029508197	0.957377049	0.013114754	0.08161247	0.05727493	0.0694437	29.2	26.33829	1
100177182|F|0-7:G>A-7:G>A	TGCAGTCGAAGAGGAGCAAAGACCATAACAAGTGCAAATATCTTTCTGTGAGCAAGCATGCATATAAGA	TGCAGTCGAAGAGGAGCAAAGACCATAACAAGTGCAAATATCTTTCTGTGAGCAAGCATGCATATAAGA		0	0	9.99E+02	7:G>A	7	1	0.524590164	0.586885246	0.413114754	0.475409836	0.11147541	0.498790648	0.48490191	0.491846	24.34911	20.23757	0.981481
100177225|F|0-66:T>G-66:T>G	TGCAGTCTCCCTTTAGCTGTTGATTGTATACTGTTGATCAATGATGTGTTGTATCTTATTTGTTTGTGA	TGCAGTCTCCCTTTAGCTGTTGATTGTATACTGTTGATCAATGATGTGTTGTATCTTATTTGTTTGTGA	GWHBCLB00000007 Chromosome 7 Complete=T Circular=F OriSeqID=Chr7 Len=46487083	12519887	1	3.58E-29	66:T>G	66	1	0.862295082	0.193442623	0.806557377	0.137704918	0.055737705	0.237484547	0.31204515	0.274765	24.39649	21.65	1
100177248|F|0-35:C>A-35:C>A	TGCAGTGCCAATGGCTGCCTAACCGGCCAGTTGTTCTAAGTCTTTTGGATGTAGAGAGGCCACGTTCGC	TGCAGTGCCAATGGCTGCCTAACCGGCCAGTTGTTCTAAGTCTTTTGGATGTAGAGAGGCCACGTTCGC	GWHBCLB00000005 Chromosome 5 Complete=T Circular=F OriSeqID=Chr5 Len=50196147	42966420	1	1.67E-27	35:C>A	35	1	0.442622951	0.68852459	0.31147541	0.557377049	0.131147541	0.493415748	0.42891696	0.461166	19.31304	18.04372	0.979167
100177316|F|0-64:C>G-64:C>G	TGCAGTTAGTACTTTTGCAATGCATTTCTGGGTTGTATATTCAATCAAGCGAATTGGGTCCGGACTCCG	TGCAGTTAGTACTTTTGCAATGCATTTCTGGGTTGTATATTCAATCAAGCGAATTGGGTCCGGACTCCG	GWHBCLB00000007 Chromosome 7 Complete=T Circular=F OriSeqID=Chr7 Len=46487083	41287339	1	1.67E-27	64:C>G	64	1	0.373770492	0.783606557	0.216393443	0.626229508	0.157377049	0.468132223	0.33913464	0.403633	27.39175	26.0905	0.979167
100177420|F|0-8:G>C-8:G>C	TGCAGTTTGTTTGAAGATTTGCATCAGAGTTTTAGTTTTGCCTCGCAGCTTCTTGGGCCTCATTGCTGA	TGCAGTTTGTTTGAAGATTTGCATCAGAGTTTTAGTTTTGCCTCGCAGCTTCTTGGGCCTCATTGCTGA	GWHBCLB00000006 Chromosome 6 Complete=T Circular=F OriSeqID=Chr6 Len=47585511	44633115	1	3.58E-29	8:G>C	8	1	0.567213115	0.521311475	0.478688525	0.432786885	0.08852459	0.490964794	0.49909164	0.495028	21.6039	19.60959	1
100177475|F|0-37:G>A-37:G>A	TGCAGCTTTCTTCCTTGTCAAATAAAGATTTCGTGCCGAATGTCTTGAGGAGGATGACATTGGTTGGTA	TGCAGCTTTCTTCCTTGTCAAATAAAGATTTCGTGCCGAATGTCTTGAGGAGGATGACATTGGTTGGTA	GWHBCLB00000136 OriSeqID=tig00000440 Len=14783363	6992120	1	3.58E-29	37:G>A	37	1	0.763934426	0.357377049	0.642622951	0.236065574	0.121311475	0.360677237	0.45931739	0.409997	22.39048	19.73737	0.980769
100178429|F|0-30:T>A-30:T>A	TGCAGAAATAATCATTTCAATTGATCTCCATATATATTATCAATTGGTCTGTATTGCAAATTTCTGGAA	TGCAGAAATAATCATTTCAATTGATCTCCATATATATTATCAATTGGTCTGTATTGCAAATTTCTGGAA	GWHBCLB00000007 Chromosome 7 Complete=T Circular=F OriSeqID=Chr7 Len=46487083	10297029	1	1.67E-27	30:T>A	30	1	0.793442623	0.245901639	0.754098361	0.206557377	0.039344262	0.327782854	0.37086805	0.349325	28.86454	28.6375	1
100178444|F|0-66:G>A-66:G>A	TGCAGAAATATTTGTAACCTTGCAAATTCTCATGTGACAGATTATATTTATATACAATTTGGTTCTGAA	TGCAGAAATATTTGTAACCTTGCAAATTCTCATGTGACAGATTATATTTATATACAATTTGGTTCTGAA	GWHBCLB00000003 Chromosome 3 Complete=T Circular=F OriSeqID=Chr3 Len=54430697	24355325	1	3.58E-29	66:G>A	66	1	0.809836066	0.363934426	0.636065574	0.190163934	0.173770492	0.308003225	0.46297232	0.385488	23.78475	17.82143	0.965517
100178496|F|0-29:A>C-29:A>C	TGCAGAAGCCATTACAATAGGAAAAAAAAAGTGTTTCTTCTTTTATTTCAATCCAATTTTGGTTCTTCC	TGCAGAAGCCATTACAATAGGAAAAAAAAAGTGTTTCTTCTTTTATTTCAATCCAATTTTGGTTCTTCC	GWHBCLB00000004 Chromosome 4 Complete=T Circular=F OriSeqID=Chr4 Len=53929940	53269166	2	3.58E-29	29:A>C	29	1	0.747540984	0.37704918	0.62295082	0.252459016	0.124590164	0.377446923	0.46976619	0.423607	19.53061	18.26374	1
100178555|F|0-21:A>T-21:A>T	TGCAGACAAGGAAGTTGATCCAGCAAAACTGAAAGAAATGAAGAGAGAGGAGGAAATAGCAAAAGCAAA	TGCAGACAAGGAAGTTGATCCAGCAAAACTGAAAGAAATGAAGAGAGAGGAGGAAATAGCAAAAGCAAA	GWHBCLB00000001 Chromosome 1 Complete=T Circular=F OriSeqID=Chr1 Len=48772484	1460629	1	3.58E-29	21:A>T	21	1	0.66557377	0.508196721	0.491803279	0.33442623	0.173770492	0.445170653	0.49986563	0.472518	19.24581	17.22901	0.962963
100178586|F|0-14:A>T-14:A>T	TGCAGACTCCGACAATTTTCGACTAGGTGCACTCAGCAATGCTTGCTGTCGCAAAATCTGGTCCTCTGT	TGCAGACTCCGACAATTTTCGACTAGGTGCACTCAGCAATGCTTGCTGTCGCAAAATCTGGTCCTCTGT	GWHBCLB00000002 Chromosome 2 Complete=T Circular=F OriSeqID=Chr2 Len=59511927	8765981	1	1.67E-27	14:A>T	14	1	0.606557377	0.537704918	0.462295082	0.393442623	0.144262295	0.477291051	0.49715668	0.487224	21.25	18.16197	1
100178818|F|0-5:C>A-5:C>A	TGCAGCAAAGGGCAGATGAAATCAAGAAGGAGACAAATAAAAAATGGCTAACCGCTTGTGATCTTACTA	TGCAGCAAAGGGCAGATGAAATCAAGAAGGAGACAAATAAAAAATGGCTAACCGCTTGTGATCTTACTA	GWHBCLB00000004 Chromosome 4 Complete=T Circular=F OriSeqID=Chr4 Len=53929940	53074012	1	3.58E-29	5:C>A	5	1	0.780327869	0.344262295	0.655737705	0.219672131	0.124590164	0.342832572	0.45149153	0.397162	20.93301	19.07865	1
100178856|F|0-21:A>G-21:A>G	TGCAGCAATGAACCTGAAGAGAGACAAAGACATCTGATGGATGGCAAAGAATGCCAAGAACTGTCTGAA	TGCAGCAATGAACCTGAAGAGAGACAAAGACATCTGATGGATGGCAAAGAATGCCAAGAACTGTCTGAA	GWHBCLB00000005 Chromosome 5 Complete=T Circular=F OriSeqID=Chr5 Len=50196147	44571206	1	3.58E-29	21:A>G	21	1	0.826229508	0.33442623	0.66557377	0.173770492	0.160655738	0.287148616	0.44517065	0.36616	23.59471	15.82667	0.958333
100178988|F|0-27:A>C-27:A>C	TGCAGCATTTGGTCCCATCACCATTCCACCCATGGCATTTCCAGAAATGTTGGCATTGTTCACACTCTT	TGCAGCATTTGGTCCCATCACCATTCCACCCATGGCATTTCCAGAAATGTTGGCATTGTTCACACTCTT	GWHBCLB00000005 Chromosome 5 Complete=T Circular=F OriSeqID=Chr5 Len=50196147	42518786	1	6.00E-27	27:A>C	27	1	0.308196721	0.750819672	0.249180328	0.691803279	0.059016393	0.426423005	0.37417898	0.400301	34.39796	31.65182	1
100179033|F|0-5:C>T-5:C>T	TGCAGCCCTTGGAATGAGATATGTTTTTGCTGAAAGTTGGGCTCCAGAGTATGGAAATGCTATTCTGTC	TGCAGCCCTTGGAATGAGATATGTTTTTGCTGAAAGTTGGGCTCCAGAGTATGGAAATGCTATTCTGTC	GWHBCLB00000004 Chromosome 4 Complete=T Circular=F OriSeqID=Chr4 Len=53929940	2148469	2	1.67E-27	5:C>T	5	1	0.252459016	0.937704918	0.062295082	0.747540984	0.190163934	0.377446923	0.11682881	0.247138	17.32558	12.39394	0.9375
100179034|F|0-45:G>A-45:G>A	TGCAGCCCTTGGAATGAGATATGTTTTTGCTGAAAGTTGGGCTCCGGAGTATGGAAATGCTATTCTGTC	TGCAGCCCTTGGAATGAGATATGTTTTTGCTGAAAGTTGGGCTCCGGAGTATGGAAATGCTATTCTGTC	GWHBCLB00000004 Chromosome 4 Complete=T Circular=F OriSeqID=Chr4 Len=53929940	2148469	2	3.58E-29	45:G>A	45	1	0.786885246	0.275409836	0.724590164	0.213114754	0.062295082	0.335393711	0.39911852	0.367256	17.72269	17.71429	0.962963
100179255|F|0-42:A>G-42:A>G	TGCAGGCTTTTATACGAGCTAAGAAGCTGTCTAGCTCTGAGCACACTCGAACGGATGCAAGGATCCTTC	TGCAGGCTTTTATACGAGCTAAGAAGCTGTCTAGCTCTGAGCACACTCGAACGGATGCAAGGATCCTTC	GWHBCLB00000004 Chromosome 4 Complete=T Circular=F OriSeqID=Chr4 Len=53929940	39133549	1	3.58E-29	42:A>G	42	1	0.567213115	0.570491803	0.429508197	0.432786885	0.137704918	0.490964794	0.49006181	0.490513	31.22754	29.63636	0.961538
100179623|F|0-66:C>A-66:C>A	TGCAGTTCGAATTGGATCCACAATATGCATAAACGTCACATTGCTTTCCAGGTTGGGAATAGTATACAA	TGCAGTTCGAATTGGATCCACAATATGCATAAACGTCACATTGCTTTCCAGGTTGGGAATAGTATACAA	GWHBCLB00000136 OriSeqID=tig00000440 Len=14783363	12258862	1	3.58E-29	66:C>A	66	1	0.783606557	0.31147541	0.68852459	0.216393443	0.095081967	0.339134641	0.42891696	0.384026	29.90283	25.28916	1
100179653|F|0-19:C>G-19:C>G	TGCAGTTGTTTCAATCATTCCGGGAAATTGTGAAACCCCTGGTAGAACAGATTTGTAATATGAAGGCAT	TGCAGTTGTTTCAATCATTCCGGGAAATTGTGAAACCCCTGGTAGAACAGATTTGTAATATGAAGGCAT	GWHBCLB00000006 Chromosome 6 Complete=T Circular=F OriSeqID=Chr6 Len=47585511	44649541	1	3.58E-29	19:C>G	19	1	0.57704918	0.51147541	0.48852459	0.42295082	0.08852459	0.488126848	0.49973663	0.493932	27.68212	26.87143	1
100179663|F|0-36:G>A-36:G>A	TGCAGTTTCAAAAACCATTGTGGGAAGTTCTTACTGGTAGAAGAGATGGCAGAGTGTCACGAATTTCAG	TGCAGTTTCAAAAACCATTGTGGGAAGTTCTTACTGGTAGAAGAGATGGCAGAGTGTCACGAATTTCAG	GWHBCLB00000004 Chromosome 4 Complete=T Circular=F OriSeqID=Chr4 Len=53929940	47850291	2	3.58E-29	36:G>A	36	1	0.386885246	0.701639344	0.298360656	0.613114754	0.08852459	0.474410105	0.41868315	0.446547	20.75676	17.46698	1
100180487|F|0-38:T>A-38:T>A	TGCAGTTTTCTGAGGACCTTAGATTATCATAATAATAATAAATTACAGATCGGAAGAGCGGTTCAGCAG	TGCAGTTTTCTGAGGACCTTAGATTATCATAATAATAATAAATTAC	GWHBCLB00000002 Chromosome 2 Complete=T Circular=F OriSeqID=Chr2 Len=59511927	55554398	1	4.02E-16	38:T>A	38	1	0.245901639	0.813114754	0.186885246	0.754098361	0.059016393	0.370868046	0.3039183	0.337393	36.42424	33.13913	1
100180636|F|0-36:G>C-36:G>C	TGCAGGTGAATAATGCAGGAATTAGTGGCTTTGAAGGTGATAGTGGTACTGGTAATATTATAGCTGCTG	TGCAGGTGAATAATGCAGGAATTAGTGGCTTTGAAGGTGATAGTGGTACTGGTAATATTATAGCTGCTG	GWHBCLB00000004 Chromosome 4 Complete=T Circular=F OriSeqID=Chr4 Len=53929940	51704390	1	1.67E-27	36:G>C	36	1	0.475409836	0.603278689	0.396721311	0.524590164	0.078688525	0.498790648	0.47866702	0.488729	19.80986	19.09326	0.948276
100180661|F|0-55:T>C-55:T>C	TGCAGATGGCACGTTCAAAAAAAGCATGCATTGTATTCTTTGATGAAGTCGATGCTATCGGGGGTGCAC	TGCAGATGGCACGTTCAAAAAAAGCATGCATTGTATTCTTTGATGAAGTCGATGCTATCGGGGGTGCAC	GWHBCLB00000006 Chromosome 6 Complete=T Circular=F OriSeqID=Chr6 Len=47585511	41368524	1	1.67E-27	55:T>C	55	1	0.068852459	0.957377049	0.042622951	0.931147541	0.026229508	0.128223596	0.08161247	0.104918	33	21.77385	1
100180684|F|0-59:T>C-59:T>C	TGCAGTCTTTCTTGACCAGTGAGTAGTAGAGAATGCAAACTGGATATTGAAAGACAATATGTCATCCAA	TGCAGTCTTTCTTGACCAGTGAGTAGTAGAGAATGCAAACTGGATATTGAAAGACAATATGTCATCCAA	GWHBCLB00000003 Chromosome 3 Complete=T Circular=F OriSeqID=Chr3 Len=54430697	26235651	1	1.67E-27	59:T>C	59	1	0.770491803	0.360655738	0.639344262	0.229508197	0.131147541	0.353668369	0.46116635	0.407417	53.04527	15.8	0.983333
100180693|F|0-10:A>T-10:A>T	TGCAGAAAAAAAAATATATACATTCCAAATATGCTGCTGCCCTGTTATTTCCTTGTATTTTCCCATGGA	TGCAGAAAAAAAAATATATACATTCCAAATATGCTGCTGCCCTGTTATTTCCTTGTATTTTCCCATGGA	GWHBCLB00000007 Chromosome 7 Complete=T Circular=F OriSeqID=Chr7 Len=46487083	5619686	1	3.61E-24	10:A>T	10	1	0.573770492	0.544262295	0.455737705	0.426229508	0.118032787	0.489115829	0.4960817	0.492599	18.1457	15.47297	0.97619
100180751|F|0-60:G>A-60:G>A	TGCAGAAGAAAAGATGAAAATTTAGCCATCAGACCCCCCTGAGCTCTAGAGCAATGAACAGTATGACAA	TGCAGAAGAAAAGATGAAAATTTAGCCATCAGACCCCCCTGAGCTCTAGAGCAATGAACAGTATGACAA	GWHBCLB00000005 Chromosome 5 Complete=T Circular=F OriSeqID=Chr5 Len=50196147	13133249	1	3.58E-29	60:G>A	60	1	0.990163934	0.013114754	0.986885246	0.009836066	0.003278689	0.019478635	0.02588551	0.0226821	40.15652	23.2	1
100180864|F|0-44:C>G-44:C>G	TGCAGAATTGATAGGGTATAAATCCTGATCAGACACACTCTTTACTTCCCTATCTTGGGGCTGCTTTGT	TGCAGAATTGATAGGGTATAAATCCTGATCAGACACACTCTTTACTTCCCTATCTTGGGGCTGCTTTGT	GWHBCLB00000003 Chromosome 3 Complete=T Circular=F OriSeqID=Chr3 Len=54430697	10333947	1	1.67E-27	44:C>G	44	1	0.039344262	0.973770492	0.026229508	0.960655738	0.013114754	0.075592583	0.05108304	0.0633378	32.57143	28.55518	1
100180926|F|0-60:G>A-60:G>A	TGCAGAGAAAATAATATATTAGGTCATTTGAGCATGCAAGTTGAATTGAATCCAATAAAAGATAAAGAA	TGCAGAGAAAATAATATATTAGGTCATTTGAGCATGCAAGTTGAATTGAATCCAATAAAAGATAAAGAA	GWHBCLB00000003 Chromosome 3 Complete=T Circular=F OriSeqID=Chr3 Len=54430697	17709511	1	1.67E-27	60:G>A	60	1	0.960655738	0.081967213	0.918032787	0.039344262	0.042622951	0.075592583	0.15049718	0.113045	34.90132	20.05	1
100180963|F|0-40:A>G-40:A>G	TGCAGAGCCATTTTGAGCAGCACCAAAATCTAAAACATCAAAAACTTCTGGGTTTATTATGCCAATTGC	TGCAGAGCCATTTTGAGCAGCACCAAAATCTAAAACATCAAAAACTTCTGGGTTTATTATGCCAATTGC	GWHBCLB00000007 Chromosome 7 Complete=T Circular=F OriSeqID=Chr7 Len=46487083	42618064	1	3.58E-29	40:A>G	40	1	0.914754098	0.167213115	0.832786885	0.085245902	0.081967213	0.155958076	0.27850578	0.217232	44.14234	9.09091	0.964286
100181028|F|0-61:A>T-61:A>T	TGCAGATATTATAGAAAAGGTAAGCAAAGAAGTTTGTTATCAACAGAGTTTGGATTTTTTTATTTTATT	TGCAGATATTATAGAAAAGGTAAGCAAAGAAGTTTGTTATCAACAGAGTTTGGATTTTTTTATTTTATT	GWHBCLB00000006 Chromosome 6 Complete=T Circular=F OriSeqID=Chr6 Len=47585511	36940677	1	1.67E-27	61:A>T	61	1	0.786885246	0.350819672	0.649180328	0.213114754	0.137704918	0.335393711	0.45549046	0.395442	35.59184	26.16667	0.982759
100181051|F|0-67:A>T-67:A>T	TGCAGATGGAAAGGCTTTTATCACTAAACAAAGTGCTGGAGAATTGCGTCTTCATAAAGGTTTCATAAT	TGCAGATGGAAAGGCTTTTATCACTAAACAAAGTGCTGGAGAATTGCGTCTTCATAAAGGTTTCATAAT	GWHBCLB00000004 Chromosome 4 Complete=T Circular=F OriSeqID=Chr4 Len=53929940	43806441	1	3.58E-29	67:A>T	67	1	0.678688525	0.452459016	0.547540984	0.321311475	0.131147541	0.436140822	0.49547971	0.46581	21.37879	17.44628	1
100181062|F|0-46:A>G-46:A>G	TGCAGATGTTGAAAAGAAGATTCCATTTCCATTTCTCTATAAACAGATTTTGATTCAGTTGAACCTTCT	TGCAGATGTTGAAAAGAAGATTCCATTTCCATTTCTCTATAAACAGATTTTGATTCAGTTGAACCTTCT	GWHBCLB00000004 Chromosome 4 Complete=T Circular=F OriSeqID=Chr4 Len=53929940	6196347	1	1.67E-27	46:A>G	46	1	0.009836066	0.990163934	0.009836066	0.990163934	0	0.019478635	0.01947863	0.0194786	46	42.30272	1
100181085|F|0-51:G>A-51:G>A	TGCAGATTGAGTCTGTCCATCATCTTTGGTTTCGAGCTTCTCGGGAGCTATGCCTAAATCAATGGTGGT	TGCAGATTGAGTCTGTCCATCATCTTTGGTTTCGAGCTTCTCGGGAGCTATGCCTAAATCAATGGTGGT	GWHBCLB00000005 Chromosome 5 Complete=T Circular=F OriSeqID=Chr5 Len=50196147	845688	1	1.67E-27	51:G>A	51	1	0.239344262	0.803278689	0.196721311	0.760655738	0.042622951	0.364117173	0.31604407	0.340081	23.45333	20.29545	1
100181091|F|0-38:C>T-38:C>T	TGCAGATTGCTTCCATTCTACTTCTTTCATGCTAGCATCTTCTTCATCCCTCATAAGAAGACTTTTGAA	TGCAGATTGCTTCCATTCTACTTCTTTCATGCTAGCATCTTCTTCATCCCTCATAAGAAGACTTTTGAA	GWHBCLB00000006 Chromosome 6 Complete=T Circular=F OriSeqID=Chr6 Len=47585511	45231836	1	1.67E-27	38:C>T	38	1	0.691803279	0.426229508	0.573770492	0.308196721	0.118032787	0.426423005	0.48911583	0.457769	20.545	19.7931	0.982143
100181190|F|0-47:G>A-47:G>A	TGCAGCACCAAGTCTGCTCATGCTCAAAACCTGTTCAAACATCAAACGAGATTGATGACGTGAAACTGA	TGCAGCACCAAGTCTGCTCATGCTCAAAACCTGTTCAAACATCAAACGAGATTGATGACGTGAAACTGA	GWHBCLB00000005 Chromosome 5 Complete=T Circular=F OriSeqID=Chr5 Len=50196147	3761384	1	3.58E-29	47:G>A	47	1	0.4	0.721311475	0.278688525	0.6	0.121311475	0.48	0.40204246	0.441021	19.62264	19.35644	1
100181267|F|0-27:C>T-27:C>T	TGCAGCATGACAAAAATGGAAAATTACCTTTATAATTCTAAAGAAGATTTTAGAATTTGCAACATATAC	TGCAGCATGACAAAAATGGAAAATTACCTTTATAATTCTAAAGAAGATTTTAGAATTTGCAACATATAC	GWHBCLB00000003 Chromosome 3 Complete=T Circular=F OriSeqID=Chr3 Len=54430697	22073336	1	3.58E-29	27:C>T	27	1	0.750819672	0.403278689	0.596721311	0.249180328	0.154098361	0.374178984	0.48128998	0.427734	14.52582	11.9292	0.977273
100181291|F|0-55:A>G-55:A>G	TGCAGCATTGAATCGAGTATTAGAAATCCAAACTGATGCAGTATAGTTTTATCCCAACAGTAATGCAGT	TGCAGCATTGAATCGAGTATTAGAAATCCAAACTGATGCAGTATAGTTTTATCCCAACAGTAATGCAGT	GWHBCLB00000136 OriSeqID=tig00000440 Len=14783363	10550303	1	1.67E-27	55:A>G	55	1	0.632786885	0.504918033	0.495081967	0.367213115	0.137704918	0.464735286	0.49995163	0.482343	27.51366	22.54135	0.978261
100181321|F|0-56:T>C-56:T>C	TGCAGCCATACTCCCAATAATTCCATATTACGGCACATAGACATAGGTCTTCAGATTGGAGACACATCT	TGCAGCCATACTCCCAATAATTCCATATTACGGCACATAGACATAGGTCTTCAGATTGGAGACACATCT	GWHBCLB00000136 OriSeqID=tig00000440 Len=14783363	10634976	1	3.58E-29	56:T>C	56	1	0.554098361	0.590163934	0.409836066	0.445901639	0.144262295	0.494146735	0.48374093	0.488944	20.125	17.68293	1
100181460|F|0-10:T>G-10:T>G	TGCAGCTTATTCCTGTCCAGTTGCAGCAATTCTTTCCAACCCAAGACGAAAGCAAGCCTGAGGGATCAT	TGCAGCTTATTCCTGTCCAGTTGCAGCAATTCTTTCCAACCCAAGACGAAAGCAAGCCTGAGGGATCAT	GWHBCLB00000004 Chromosome 4 Complete=T Circular=F OriSeqID=Chr4 Len=53929940	5153823	2	1.67E-27	10:T>G	10	1	0.459016393	0.675409836	0.324590164	0.540983607	0.13442623	0.496640688	0.43846278	0.467552	27.55224	25.21078	0.962963
100181610|F|0-42:T>C-42:T>C	TGCAGGGAGATATTTCTTTAGCAATAGGAAACTTCCTGCTTCTGAGGTTTGTACCATTGGGTACACTCT	TGCAGGGAGATATTTCTTTAGCAATAGGAAACTTCCTGCTTCTGAGGTTTGTACCATTGGGTACACTCT	GWHBCLB00000003 Chromosome 3 Complete=T Circular=F OriSeqID=Chr3 Len=54430697	22618000	1	3.58E-29	42:T>C	42	1	0.875409836	0.226229508	0.773770492	0.124590164	0.101639344	0.21813491	0.35009944	0.284117	29.60153	24.62712	0.982759
100181684|F|0-18:T>C-18:T>C	TGCAGGTCTCTTCCCATTTTTCATCTTTTACATACTCATTTCCAATATTCTCCACTTTTTTATTGATTT	TGCAGGTCTCTTCCCATTTTTCATCTTTTACATACTCATTTCCAATATTCTCCACTTTTTTATTGATTT	GWHBCLB00000006 Chromosome 6 Complete=T Circular=F OriSeqID=Chr6 Len=47585511	30147029	1	3.58E-29	18:T>C	18	1	0.704918033	0.452459016	0.547540984	0.295081967	0.157377049	0.4160172	0.49547971	0.455748	26.84946	24.41964	1
100181722|F|0-39:A>T-39:A>T	TGCAGGTTGCACCCATTCTTTGTGTGTGTGTGTATTATTATTTTTTTTTTTGGGTATTCGAGGATATTA	TGCAGGTTGCACCCATTCTTTGTGTGTGTGTGTATTATTATTTTTTTTTTTGGGTATTCGAGGATATTA		0	0	9.99E+02	39:A>T	39	1	0.93442623	0.08852459	0.91147541	0.06557377	0.02295082	0.122547702	0.16137597	0.141962	22.74917	4.58621	1
100181754|F|0-47:T>G-47:T>G	TGCAGTAAAGAGAATTGGGAAAATGCCAAAAGTATCAGTAAATAAGATATAGTATTAGCAAGAAAATGG	TGCAGTAAAGAGAATTGGGAAAATGCCAAAAGTATCAGTAAATAAGATATAGTATTAGCAAGAAAATGG	GWHBCLB00000003 Chromosome 3 Complete=T Circular=F OriSeqID=Chr3 Len=54430697	16370286	1	3.58E-29	47:T>G	47	1	0.668852459	0.478688525	0.521311475	0.331147541	0.147540984	0.442977694	0.49909164	0.471035	22.60894	6.86154	0.977273
100181754|F|0-53:A>G-53:A>G	TGCAGTAAAGAGAATTGGGAAAATGCCAAAAGTATCAGTAAATAAGATATAGTATTAGCAAGAAAATGG	TGCAGTAAAGAGAATTGGGAAAATGCCAAAAGTATCAGTAAATAAGATATAGTATTAGCAAGAAAATGG	GWHBCLB00000003 Chromosome 3 Complete=T Circular=F OriSeqID=Chr3 Len=54430697	16370286	1	3.58E-29	53:A>G	53	1	0.639344262	0.485245902	0.514754098	0.360655738	0.124590164	0.461166353	0.49956463	0.480365	22.85311	19.78723	1
100181810|F|0-56:T>C-56:T>C	TGCAGTATCTACTGTCCTGTATCCTATATTTTGGATTCTCTGGGAAATACTATATGTACCAATGCGCCT	TGCAGTATCTACTGTCCTGTATCCTATATTTTGGATTCTCTGGGAAATACTATATGTACCAATGCGCCT	GWHBCLB00000002 Chromosome 2 Complete=T Circular=F OriSeqID=Chr2 Len=59511927	42710254	1	1.67E-27	56:T>C	56	1	0.737704918	0.386885246	0.613114754	0.262295082	0.124590164	0.386992744	0.4744101	0.430701	21.83491	21.2549	1
100181831|F|0-14:T>G-14:T>G	TGCAGTCACATTGGTTTCACACTAATTTCAGTTGAATTACATCAAACTTATAATAGTCAGTCATATTGA	TGCAGTCACATTGGTTTCACACTAATTTCAGTTGAATTACATCAAACTTATAATAGTCAGTCATATTGA	GWHBCLB00000004 Chromosome 4 Complete=T Circular=F OriSeqID=Chr4 Len=53929940	45917132	1	2.79E-25	14:T>G	14	1	0.783606557	0.285245902	0.714754098	0.216393443	0.068852459	0.339134641	0.40776135	0.373448	26.89069	22.77215	0.979167
100181843|F|0-14:T>C-14:T>C	TGCAGTCATGCTCATAGTAGTAGTGGCTCACGCATAATCTGCTTGTTTCTATAATGCCCTAATATTATA	TGCAGTCATGCTCATAGTAGTAGTGGCTCACGCATAATCTGCTTGTTTCTATAATGCCCTAATATTATA	GWHBCLB00000004 Chromosome 4 Complete=T Circular=F OriSeqID=Chr4 Len=53929940	47366069	1	1.67E-27	14:T>C	14	1	0.436065574	0.662295082	0.337704918	0.563934426	0.098360656	0.491824778	0.44732061	0.469573	21.69697	21.52451	1
100181927|F|0-34:C>A-34:C>A	TGCAGTGTCAATTCTACACTCAACATACCATTACCCAAAGTCAGAAACAGCTTGACACAAACATTACCA	TGCAGTGTCAATTCTACACTCAACATACCATTACCCAAAGTCAGAAACAGCTTGACACAAACATTACCA	GWHBCLB00000004 Chromosome 4 Complete=T Circular=F OriSeqID=Chr4 Len=53929940	9803469	1	3.58E-29	34:C>A	34	1	0.826229508	0.26557377	0.73442623	0.173770492	0.091803279	0.287148616	0.39008869	0.338619	26.22692	25.825	0.982759
100181948|F|0-25:A>C-25:A>C	TGCAGTTACTATGCGGTTGGCGCCGAAAAAGTGCTGGATGACAGCATGCAAATCATCAACATCTCGCCG	TGCAGTTACTATGCGGTTGGCGCCGAAAAAGTGCTGGATGACAGCATGCAAATCATCAACATCTCGCCG		0	0	9.99E+02	25:A>C	25	1	0.091803279	0.93442623	0.06557377	0.908196721	0.026229508	0.166750873	0.1225477	0.144649	43.66667	41.84687	1
100181989|F|0-9:C>G-9:C>G	TGCAGTTGCCAAGTAGAAGTTCAAAGCAGAACAACTCAAGTCTCAACAGCGAAATTATGAACCTTTCCA	TGCAGTTGCCAAGTAGAAGTTCAAAGCAGAACAACTCAAGTCTCAACAGCGAAATTATGAACCTTTCCA	GWHBCLB00000007 Chromosome 7 Complete=T Circular=F OriSeqID=Chr7 Len=46487083	3516237	1	1.67E-27	9:C>G	9	1	0.029508197	0.973770492	0.026229508	0.970491803	0.003278689	0.057274926	0.05108304	0.054179	33	31.39209	1
100181999|F|0-64:T>G-64:T>G	TGCAGTTGTTGTTGAGAAGTAATTACAGGGGCTAAACCGGATGAAACTGATACGGTGTCGTTTATATCA	TGCAGTTGTTGTTGAGAAGTAATTACAGGGGCTAAACCGGATGAAACTGATACGGTGTCGTTTATATCA	GWHBCLB00000004 Chromosome 4 Complete=T Circular=F OriSeqID=Chr4 Len=53929940	51837187	1	3.58E-29	64:T>G	64	1	0.86557377	0.186885246	0.813114754	0.13442623	0.052459016	0.232711637	0.3039183	0.268315	30.10169	26.19697	1
100182023|F|0-18:A>G-18:A>G	TGCAGTTTCACCATTTGCAGGTTTGGCATCATCGTAGCTATCAGAATCATCAGTTGGTCGGCGTACCTG	TGCAGTTTCACCATTTGCAGGTTTGGCATCATCGTAGCTATCAGAATCATCAGTTGGTCGGCGTACCTG	GWHBCLB00000005 Chromosome 5 Complete=T Circular=F OriSeqID=Chr5 Len=50196147	44493745	1	1.67E-27	18:A>G	18	1	0.337704918	0.767213115	0.232786885	0.662295082	0.104918033	0.447320613	0.3571943	0.402257	37.5534	10.5119	1
100182045|F|0-12:G>A-12:G>A	TGCAGTTTGGGGGCCTTGGCAACTGATGATCCATGAATTATGAATTATGAGTTATCACTTGCTTCTCGA	TGCAGTTTGGGGGCCTTGGCAACTGATGATCCATGAATTATGAATTATGAGTTATCACTTGCTTCTCGA	GWHBCLB00000002 Chromosome 2 Complete=T Circular=F OriSeqID=Chr2 Len=59511927	53123116	1	3.58E-29	12:G>A	12	1	0.642622951	0.491803279	0.508196721	0.357377049	0.13442623	0.459317388	0.49986563	0.479592	31.12048	19.80645	1
100182591|F|0-46:C>T-46:C>T	TGCAGGAGGCTAAGGAATAGTTATATGAAAATATATTGAGAATATACAAGATCGTATTACAGATCGGAA	TGCAGGAGGCTAAGGAATAGTTATATGAAAATATATTGAGAATATACAAGATCGTATTAC	GWHBCLB00000004 Chromosome 4 Complete=T Circular=F OriSeqID=Chr4 Len=53929940	38214088	1	4.83E-22	46:C>T	46	1	0.127868852	0.927868852	0.072131148	0.872131148	0.055737705	0.223036818	0.13385649	0.178447	33.57576	32.01946	1
100182635|F|0-15:A>T-15:A>T	TGCAGGGCTTCCGATATGGGCAATTAGTTAGAGAGATTTTTTTTTTTTTACAGATCGGAAGAGCGGTTC	TGCAGGGCTTCCGATATGGGCAATTAGTTAGAGAGATTTTTTTTTTTTTAC		0	0	9.99E+02	15:A>T	15	1	0.449180328	0.708196721	0.291803279	0.550819672	0.157377049	0.494834722	0.41330825	0.454071	30.28455	25.96335	1
100182937|F|0-33:C>T-33:C>T	TGCAGTTGCTTTGAAACCACCTTCCTCTAGGAGCGCAATTGTTTTATACCAACACCAAGCACCAAAGCC	TGCAGTTGCTTTGAAACCACCTTCCTCTAGGAGCGCAATTGTTTTATACCAACACCAAGCACCAAAGCC	GWHBCLB00000001 Chromosome 1 Complete=T Circular=F OriSeqID=Chr1 Len=48772484	5576967	1	1.67E-27	33:C>T	33	1	0.950819672	0.059016393	0.940983607	0.049180328	0.009836066	0.093523246	0.11106692	0.102295	27.11184	16.7619	1
100182955|F|0-16:A>C-16:A>C	TGCAGAAAATACAAAAACATCCTCACTACTTCAACACTAGTTATGATTTCCTGTGTTTTTACTTCCAGG	TGCAGAAAATACAAAAACATCCTCACTACTTCAACACTAGTTATGATTTCCTGTGTTTTTACTTCCAGG	GWHBCLB00000136 OriSeqID=tig00000440 Len=14783363	5607892	1	3.58E-29	16:A>C	16	1	0.068852459	0.954098361	0.045901639	0.931147541	0.02295082	0.128223596	0.08758936	0.107906	35.05	30.00733	0.981481
100183012|F|0-59:G>A-59:G>A	TGCAGAAATATAAGACAGGGAACTTACGCGAGAATCCATTTGCCATTGAGCAGAGACAGGGCCTCAGTT	TGCAGAAATATAAGACAGGGAACTTACGCGAGAATCCATTTGCCATTGAGCAGAGACAGGGCCTCAGTT	GWHBCLB00000006 Chromosome 6 Complete=T Circular=F OriSeqID=Chr6 Len=47585511	46945727	1	1.67E-27	59:G>A	59	1	0.86557377	0.216393443	0.783606557	0.13442623	0.081967213	0.232711637	0.33913464	0.285923	33.65172	27.37037	1
100183023|F|0-45:C>T-45:C>T	TGCAGAAATGTATGTCTGATAGAAAGACTTTTATCAGTTCGTAGTCAGAAGGAATATCTAAAAGTAAAA	TGCAGAAATGTATGTCTGATAGAAAGACTTTTATCAGTTCGTAGTCAGAAGGAATATCTAAAAGTAAAA	GWHBCLB00000002 Chromosome 2 Complete=T Circular=F OriSeqID=Chr2 Len=59511927	46784168	2	3.58E-29	45:C>T	45	1	0.186885246	0.960655738	0.039344262	0.813114754	0.147540984	0.303918302	0.07559258	0.189755	16.71875	13.72325	0.954545
100183161|F|0-66:G>A-66:G>A	TGCAGAATGATCTCAACCACTGTAGAAAAAATGGCTGCTACATTATAAAACTGCTGGAAAGAAAATGCA	TGCAGAATGATCTCAACCACTGTAGAAAAAATGGCTGCTACATTATAAAACTGCTGGAAAGAAAATGCA	GWHBCLB00000001 Chromosome 1 Complete=T Circular=F OriSeqID=Chr1 Len=48772484	1433483	1	1.67E-27	66:G>A	66	1	0.681967213	0.419672131	0.580327869	0.318032787	0.101639344	0.433775867	0.48709487	0.460435	22.89091	19.14493	1
100183222|F|0-68:A>G-68:A>G	TGCAGAGAGCAAGTCAGAAAAGTACTGTGCAGCAACTTGTCATGACAGGTGGCAATGTTCAGGGCGATA	TGCAGAGAGCAAGTCAGAAAAGTACTGTGCAGCAACTTGTCATGACAGGTGGCAATGTTCAGGGCGATA	GWHBCLB00000005 Chromosome 5 Complete=T Circular=F OriSeqID=Chr5 Len=50196147	35492285	1	1.29E-28	68:A>G	68	1	0.875409836	0.203278689	0.796721311	0.124590164	0.078688525	0.21813491	0.32391293	0.271024	25.07143	24.96429	1
100183329|F|0-13:A>G-13:A>G	TGCAGATACATCAAAAAAGGAAAGATGATCTCAATAAACTCTATTGGTCAGGTTAGTCGGCGCTAATGT	TGCAGATACATCAAAAAAGGAAAGATGATCTCAATAAACTCTATTGGTCAGGTTAGTCGGCGCTAATGT	GWHBCLB00000006 Chromosome 6 Complete=T Circular=F OriSeqID=Chr6 Len=47585511	46921698	1	1.67E-27	13:A>G	13	1	0.08852459	0.950819672	0.049180328	0.91147541	0.039344262	0.161375974	0.09352325	0.12745	29.88889	25.64179	0.956522
100183349|F|0-10:G>T-10:G>T	TGCAGATAGGGTTTAGTCCTGATACTACCACTTATAACACAATTCTTGTTGAGAGTTGTAGAAGAAATA	TGCAGATAGGGTTTAGTCCTGATACTACCACTTATAACACAATTCTTGTTGAGAGTTGTAGAAGAAATA	GWHBCLB00000007 Chromosome 7 Complete=T Circular=F OriSeqID=Chr7 Len=46487083	17141957	1	3.58E-29	10:G>T	10	1	0.632786885	0.439344262	0.560655738	0.367213115	0.072131148	0.464735286	0.49264176	0.478689	26.27928	23.32667	0.984848
100183362|F|0-25:T>A-25:T>A	TGCAGATCAAGGATCTCATTTTGGCTGATTGATTCTACAGAAAGATTCTGAAGCTTACCAAGATTTCCA	TGCAGATCAAGGATCTCATTTTGGCTGATTGATTCTACAGAAAGATTCTGAAGCTTACCAAGATTTCCA	GWHBCLB00000006 Chromosome 6 Complete=T Circular=F OriSeqID=Chr6 Len=47585511	34744980	1	1.67E-27	25:T>A	25	1	0.042622951	0.963934426	0.036065574	0.957377049	0.006557377	0.08161247	0.0695297	0.0755711	32.375	29.72119	1
100183454|F|0-64:T>G-64:T>G	TGCAGATTTCAAGTCCCAGAGTTGTGTACTTATATGTTATGTGTTATTAGGCTTATTTTTAGAATTTAG	TGCAGATTTCAAGTCCCAGAGTTGTGTACTTATATGTTATGTGTTATTAGGCTTATTTTTAGAATTTAG	GWHBCLB00000006 Chromosome 6 Complete=T Circular=F OriSeqID=Chr6 Len=47585511	26355063	1	1.67E-27	64:T>G	64	1	0.53442623	0.596721311	0.403278689	0.46557377	0.131147541	0.497629669	0.48128998	0.48946	25.15094	20.04444	0.965517
100183462|F|0-36:A>T-36:A>T	TGCAGATTTGGTGACGGAGATTCTACTGAGGTTGCCAGTCAAGTCTATCATTCGTTTCAATAGTGTGGC	TGCAGATTTGGTGACGGAGATTCTACTGAGGTTGCCAGTCAAGTCTATCATTCGTTTCAATAGTGTGGC	GWHBCLB00000005 Chromosome 5 Complete=T Circular=F OriSeqID=Chr5 Len=50196147	1841598	3	1.67E-27	36:A>T	36	1	0.86557377	0.2	0.8	0.13442623	0.06557377	0.232711637	0.32	0.276356	39.43144	34.19753	1
100183575|F|0-30:G>A-30:G>A	TGCAGCAGATCGTTCTAATTATAAATCATCGTAGCTGATAAAGGCCATTTCGTTGTCTACACTATAGAT	TGCAGCAGATCGTTCTAATTATAAATCATCGTAGCTGATAAAGGCCATTTCGTTGTCTACACTATAGAT	GWHBCLB00000006 Chromosome 6 Complete=T Circular=F OriSeqID=Chr6 Len=47585511	34113457	2	1.67E-27	30:G>A	30	1	0.327868852	0.767213115	0.232786885	0.672131148	0.095081967	0.440741736	0.3571943	0.398968	30.86957	30.23256	1
100183717|F|0-36:A>G-36:A>G	TGCAGCCTTTGCAGCAGCCAAGGAAGGATACATATAAGATGCACCAAGAGACAGGAAAGGTGTTGAGTA	TGCAGCCTTTGCAGCAGCCAAGGAAGGATACATATAAGATGCACCAAGAGACAGGAAAGGTGTTGAGTA	GWHBCLB00000007 Chromosome 7 Complete=T Circular=F OriSeqID=Chr7 Len=46487083	1392114	1	1.67E-27	36:A>G	36	1	0.983606557	0.072131148	0.927868852	0.016393443	0.055737705	0.032249395	0.13385649	0.0830529	23.65846	9.80769	1
100183861|F|0-37:T>C-37:T>C	TGCAGGAATCATTTGCTTGCCACGTCACCAAAATCTTTGGAAGATGAACCTTCTTGTGCCACGTAAGTT	TGCAGGAATCATTTGCTTGCCACGTCACCAAAATCTTTGGAAGATGAACCTTCTTGTGCCACGTAAGTT	GWHBCLB00000006 Chromosome 6 Complete=T Circular=F OriSeqID=Chr6 Len=47585511	35894239	1	3.58E-29	37:T>C	37	1	0.891803279	0.167213115	0.832786885	0.108196721	0.059016393	0.192980382	0.27850578	0.235743	33.52434	24.46	1
100183892|F|0-5:G>T-5:G>T	TGCAGGATACCATTGTAGTACTGAGTTGACTCTTCAAAGAAGCATGTGGTGATACCGATCAATATAAAA	TGCAGGATACCATTGTAGTACTGAGTTGACTCTTCAAAGAAGCATGTGGTGATACCGATCAATATAAAA	GWHBCLB00000002 Chromosome 2 Complete=T Circular=F OriSeqID=Chr2 Len=59511927	5226602	1	1.67E-27	5:G>T	5	1	0.53442623	0.560655738	0.439344262	0.46557377	0.095081967	0.497629669	0.49264176	0.495136	27.37805	26.29697	0.980769
100184010|F|0-21:A>T-21:A>T	TGCAGGTAATTGTGATTCCTCAATTAGTTGGTCCTACATGTTGATCAACTTTCAAAGGTTATTAGTGAG	TGCAGGTAATTGTGATTCCTCAATTAGTTGGTCCTACATGTTGATCAACTTTCAAAGGTTATTAGTGAG	GWHBCLB00000136 OriSeqID=tig00000440 Len=14783363	7753866	7	3.58E-29	21:A>T	21	1	0.967213115	0.036065574	0.963934426	0.032786885	0.003278689	0.063423811	0.0695297	0.0664768	24.64265	20.92857	1
100184023|F|0-34:C>T-34:C>T	TGCAGGTACTCAATCTGTCCTCAAATGGGCTCACCGGGGAGCTTCCTTTACTCACTGGAAGTTGTGCTG	TGCAGGTACTCAATCTGTCCTCAAATGGGCTCACCGGGGAGCTTCCTTTACTCACTGGAAGTTGTGCTG	GWHBCLB00000006 Chromosome 6 Complete=T Circular=F OriSeqID=Chr6 Len=47585511	33122575	1	3.58E-29	34:C>T	34	1	0.891803279	0.167213115	0.832786885	0.108196721	0.059016393	0.192980382	0.27850578	0.235743	39.17814	30.26667	1
100184342|F|0-47:C>G-47:C>G	TGCAGTTTCTCGGGAGCAGATTGGATATACATTTGATGCTTTGAAGACATATGTTCCGCAAATGGTGGA	TGCAGTTTCTCGGGAGCAGATTGGATATACATTTGATGCTTTGAAGACATATGTTCCGCAAATGGTGGA	GWHBCLB00000007 Chromosome 7 Complete=T Circular=F OriSeqID=Chr7 Len=46487083	3024030	1	7.76E-26	47:C>G	47	1	0.616393443	0.491803279	0.508196721	0.383606557	0.108196721	0.472905133	0.49986563	0.486385	23.3022	21.80822	0.958333
100184348|F|0-5:T>C-5:T>C	TGCAGTTTGCCTGTGAACCAAATCTCTGTCTGTAAGAGCATCCTCAAGCAATGGAGTCACAGCATAGAT	TGCAGTTTGCCTGTGAACCAAATCTCTGTCTGTAAGAGCATCCTCAAGCAATGGAGTCACAGCATAGAT	GWHBCLB00000136 OriSeqID=tig00000440 Len=14783363	1076114	2	1.67E-27	5:T>C	5	1	0.88852459	0.17704918	0.82295082	0.11147541	0.06557377	0.198097286	0.29140554	0.244751	40.14182	21.55556	0.982143
100185395|F|0-44:G>A-44:G>A	TGCAGAAACCAATGATCAATAATTGGCTATATGCTCAAGCCTCAGGGGGAAGAGATGCCCTGTTTTTGC	TGCAGAAACCAATGATCAATAATTGGCTATATGCTCAAGCCTCAGGGGGAAGAGATGCCCTGTTTTTGC	GWHBCLB00000007 Chromosome 7 Complete=T Circular=F OriSeqID=Chr7 Len=46487083	6282838	1	1.67E-27	44:G>A	44	1	0.760655738	0.314754098	0.685245902	0.239344262	0.075409836	0.364117173	0.43136791	0.397743	25.61719	24.83333	0.944444
100185415|F|0-35:G>A-35:G>A	TGCAGAAGATAAAGCATATAGTACTACCAGATCCCGTGAGGTTACTGGTTCTAGTTTTCATGATATTTG	TGCAGAAGATAAAGCATATAGTACTACCAGATCCCGTGAGGTTACTGGTTCTAGTTTTCATGATATTTG	GWHBCLB00000005 Chromosome 5 Complete=T Circular=F OriSeqID=Chr5 Len=50196147	47777914	3	7.76E-26	35:G>A	35	1	0.737704918	0.413114754	0.586885246	0.262295082	0.150819672	0.386992744	0.48490191	0.435947	14.59809	13.62136	0.958333
100185445|F|0-19:A>T-19:A>T	TGCAGAACCCATCTCTGTCACAGACTTTCTATTTGCAGATAATAAGCCATTATTACAGAGTCCTGTTTC	TGCAGAACCCATCTCTGTCACAGACTTTCTATTTGCAGATAATAAGCCATTATTACAGAGTCCTGTTTC		0	0	9.99E+02	19:A>T	19	1	0.62295082	0.498360656	0.501639344	0.37704918	0.121311475	0.469766192	0.49999463	0.48488	24.04762	21.84564	1
100185469|F|0-67:G>T-67:G>T	TGCAGAAGAGGCCAGAAACAGAGGAGAAGTGAGTATATGTGTTTATAACATATAAGTGCAAAACGATGA	TGCAGAAGAGGCCAGAAACAGAGGAGAAGTGAGTATATGTGTTTATAACATATAAGTGCAAAACGATGA	GWHBCLB00000003 Chromosome 3 Complete=T Circular=F OriSeqID=Chr3 Len=54430697	39427657	1	3.58E-29	67:G>T	67	1	0.891803279	0.213114754	0.786885246	0.108196721	0.104918033	0.192980382	0.33539371	0.264187	39.36992	32.31481	0.952381
100185483|F|0-33:A>G-33:A>G	TGCAGAAGCAGCATGGGCCTATATATTATAGCAAGGATAAAAATATCAAAATACAAGAATACAGTTTAC	TGCAGAAGCAGCATGGGCCTATATATTATAGCAAGGATAAAAATATCAAAATACAAGAATACAGTTTAC	GWHBCLB00000005 Chromosome 5 Complete=T Circular=F OriSeqID=Chr5 Len=50196147	7902579	1	1.30E-23	33:A>G	33	1	0.990163934	0.013114754	0.986885246	0.009836066	0.003278689	0.019478635	0.02588551	0.0226821	35.58801	32.42857	1
100185720|F|0-27:C>G-27:C>G	TGCAGATGATGAAGCAGCTGCTTATGCCTAAGGCCATATGATTGTTATCTTGCCCCCATTGTATGATGG	TGCAGATGATGAAGCAGCTGCTTATGCCTAAGGCCATATGATTGTTATCTTGCCCCCATTGTATGATGG	GWHBCLB00000007 Chromosome 7 Complete=T Circular=F OriSeqID=Chr7 Len=46487083	558412	1	3.58E-29	27:C>G	27	1	0.780327869	0.324590164	0.675409836	0.219672131	0.104918033	0.342832572	0.43846278	0.390648	21.83871	21.31325	1
100185817|F|0-40:A>G-40:A>G	TGCAGCAACATTTCGCACCAAATACGAGAAATGAATGGGAACTTTTGGGATATTTCCAAACACCCAATT	TGCAGCAACATTTCGCACCAAATACGAGAAATGAATGGGAACTTTTGGGATATTTCCAAACACCCAATT	GWHBCLB00000136 OriSeqID=tig00000440 Len=14783363	6363827	1	1.67E-27	40:A>G	40	1	0.268852459	0.82295082	0.17704918	0.731147541	0.091803279	0.393141629	0.29140554	0.342274	30.6506	29.02583	1
100185825|F|0-26:G>T-26:G>T	TGCAGCAACCTATGAGAATGAGGCACGTGTTAGATGCAATTTTTCTGCATTTTCATGGATGAAGGAGCT	TGCAGCAACCTATGAGAATGAGGCACGTGTTAGATGCAATTTTTCTGCATTTTCATGGATGAAGGAGCT	GWHBCLB00000003 Chromosome 3 Complete=T Circular=F OriSeqID=Chr3 Len=54430697	21361792	1	3.58E-29	26:G>T	26	1	0.636065574	0.62295082	0.37704918	0.363934426	0.259016393	0.462972319	0.46976619	0.466369	22.06993	21.76296	0.952381
100185835|F|0-55:G>A-55:G>A	TGCAGCAACTCAGCTTCTTCCAAATCCTCGGTATGGATTGGTATATCCTGATAAAGCGTAAACCAATGA	TGCAGCAACTCAGCTTCTTCCAAATCCTCGGTATGGATTGGTATATCCTGATAAAGCGTAAACCAATGA	GWHBCLB00000004 Chromosome 4 Complete=T Circular=F OriSeqID=Chr4 Len=53929940	1495445	1	1.67E-27	55:G>A	55	1	0.691803279	0.432786885	0.567213115	0.308196721	0.124590164	0.426423005	0.49096479	0.458694	28.64641	23.44068	0.96
100185858|F|0-30:A>G-30:A>G	TGCAGCACCAAAACCATATGGTATGAAGTAATGTAATGATGTGGTTGAAAGGCTTGGCATCAGAAAATT	TGCAGCACCAAAACCATATGGTATGAAGTAATGTAATGATGTGGTTGAAAGGCTTGGCATCAGAAAATT	GWHBCLB00000136 OriSeqID=tig00000440 Len=14783363	11528338	3	1.67E-27	30:A>G	30	1	0.957377049	0.068852459	0.931147541	0.042622951	0.026229508	0.08161247	0.1282236	0.104918	28.49225	17.61538	1
100186089|F|0-45:A>G-45:A>G	TGCAGCTCGTGCAATGATTATTTGGATGGTGGGGGAATACAGCTCATTGGGGGAGATAATACCAAGGAT	TGCAGCTCGTGCAATGATTATTTGGATGGTGGGGGAATACAGCTCATTGGGGGAGATAATACCAAGGAT	GWHBCLB00000003 Chromosome 3 Complete=T Circular=F OriSeqID=Chr3 Len=54430697	16829719	1	1.67E-27	45:A>G	45	1	0.678688525	0.429508197	0.570491803	0.321311475	0.108196721	0.436140822	0.49006181	0.463101	25.72571	24.6	1
100186200|F|0-68:A>G-68:A>G	TGCAGGAAGTATCCAAGAAAATTTGAAAAGTCCCTAAGACCCTAACACAAAGCTCATTAGTAACCATAA	TGCAGGAAGTATCCAAGAAAATTTGAAAAGTCCCTAAGACCCTAACACAAAGCTCATTAGTAACCATAA	GWHBCLB00000004 Chromosome 4 Complete=T Circular=F OriSeqID=Chr4 Len=53929940	45551080	1	3.61E-24	68:A>G	68	1	0.960655738	0.042622951	0.957377049	0.039344262	0.003278689	0.075592583	0.08161247	0.0786025	41.63197	34.94118	1
100186446|F|0-34:T>G-34:T>G	TGCAGTAAAGGAGGGGCTTCCTAATATCTCCAGCTTGTTGGCATCAACATTTTTGAGAAATTTAGGTTC	TGCAGTAAAGGAGGGGCTTCCTAATATCTCCAGCTTGTTGGCATCAACATTTTTGAGAAATTTAGGTTC	GWHBCLB00000003 Chromosome 3 Complete=T Circular=F OriSeqID=Chr3 Len=54430697	14177676	1	3.58E-29	34:T>G	34	1	0.704918033	0.449180328	0.550819672	0.295081967	0.154098361	0.4160172	0.49483472	0.455426	28.94301	25.72727	1
100186545|F|0-67:T>G-67:T>G	TGCAGTATGAAAAAAGCAACAGGTTATCTCAATGCTTCATCTTATTTCATGATAAGTAAAATTATGTTA	TGCAGTATGAAAAAAGCAACAGGTTATCTCAATGCTTCATCTTATTTCATGATAAGTAAAATTATGTTA	GWHBCLB00000136 OriSeqID=tig00000440 Len=14783363	13272247	1	3.58E-29	67:T>G	67	1	0.278688525	0.8	0.2	0.721311475	0.078688525	0.402042462	0.32	0.361021	29.54023	27.70472	0.946429
100186579|F|0-46:G>A-46:G>A	TGCAGTCATCTATCCCTTTATGTATGCATCATAACTCCTAATGTAGGAACTAAACAAGAAATTTGAAAA	TGCAGTCATCTATCCCTTTATGTATGCATCATAACTCCTAATGTAGGAACTAAACAAGAAATTTGAAAA	GWHBCLB00000003 Chromosome 3 Complete=T Circular=F OriSeqID=Chr3 Len=54430697	19397376	1	1.67E-27	46:G>A	46	1	0.973770492	0.029508197	0.970491803	0.026229508	0.003278689	0.051083042	0.05727493	0.054179	37.92933	36.7	1
100186686|F|0-18:G>A-18:G>A	TGCAGTTCGGACAAGGACGTGCTTGTTAGACAGCATTAGAGAGATTGACATTATTATTGCTTGATAGTG	TGCAGTTCGGACAAGGACGTGCTTGTTAGACAGCATTAGAGAGATTGACATTATTATTGCTTGATAGTG	GWHBCLB00000004 Chromosome 4 Complete=T Circular=F OriSeqID=Chr4 Len=53929940	46682000	1	3.58E-29	18:G>A	18	1	0.993442623	0.032786885	0.967213115	0.006557377	0.026229508	0.013028756	0.06342381	0.0382263	32.30769	9.6875	1
100187239|F|0-14:G>C-14:G>C	TGCAGGAAAAGAAAGCAGGACTCAAATTTTTTACAGATCGGAAGAGCGGTTCAGCAGGAATGCCGAGAC	TGCAGGAAAAGAAAGCAGGACTCAAATTTTTTAC		0	0	9.99E+02	14:G>C	14	1	0.163934426	0.891803279	0.108196721	0.836065574	0.055737705	0.27411986	0.19298038	0.23355	77.53333	75.79636	0.964286
100187534|F|0-63:G>T-63:G>T	TGCAGCACATTCTTACGCTAAACTCGCCCTTGATCCTCAAGCAAAGGAACTTGGCATGGCAGAGCGCTT	TGCAGCACATTCTTACGCTAAACTCGCCCTTGATCCTCAAGCAAAGGAACTTGGCATGGCAGAGCGCTT	GWHBCLB00000136 OriSeqID=tig00000440 Len=14783363	11641216	1	3.58E-29	63:G>T	63	1	0.986885246	0.013114754	0.986885246	0.013114754	0	0.025885515	0.02588551	0.0258855	32.09811	28.25	1
100187598|F|0-48:G>T-48:G>T	TGCAGATATTTTTTCTTTTACATTAGAGTGATGGTCATGTATATAAAGGTGTGTAACATCTTTTTTTGG	TGCAGATATTTTTTCTTTTACATTAGAGTGATGGTCATGTATATAAAGGTGTGTAACATCTTTTTTTGG	GWHBCLB00000002 Chromosome 2 Complete=T Circular=F OriSeqID=Chr2 Len=59511927	14567710	1	3.58E-29	48:G>T	48	1	0.908196721	0.154098361	0.845901639	0.091803279	0.062295082	0.166750873	0.26070411	0.213727	42.38889	37.31429	1
100187716|F|0-35:G>C-35:G>C	TGCAGAAGCAAATGATTTTGTTCAACTGCTTTTGAGTATTCAGGAACGTGGAGACTTTGAAAATTCCTT	TGCAGAAGCAAATGATTTTGTTCAACTGCTTTTGAGTATTCAGGAACGTGGAGACTTTGAAAATTCCTT	GWHBCLB00000065 OriSeqID=tig00000526 Len=140216	60743	3	3.58E-29	35:G>C	35	1	0.996721311	0.055737705	0.944262295	0.003278689	0.052459016	0.006535877	0.10526203	0.055899	27.32432	20.6	1
100187759|F|0-27:C>A-27:C>A	TGCAGAATATGAACGCCGCAGAGAGAACTTTTTCAAGGAGCTTGAAATCGTTTTTGCAGATGTGGTATG	TGCAGAATATGAACGCCGCAGAGAGAACTTTTTCAAGGAGCTTGAAATCGTTTTTGCAGATGTGGTATG	GWHBCLB00000007 Chromosome 7 Complete=T Circular=F OriSeqID=Chr7 Len=46487083	40382969	1	3.58E-29	27:C>A	27	1	0.452459016	0.66557377	0.33442623	0.547540984	0.118032787	0.49547971	0.44517065	0.470325	29.56522	26.13953	0.946429
100187772|F|0-67:A>T-67:A>T	TGCAGAATATGCCAAAGTATATGTAAATAATGTCAGGTTCTATATTTTGGGGTAATAACAATTACCGAT	TGCAGAATATGCCAAAGTATATGTAAATAATGTCAGGTTCTATATTTTGGGGTAATAACAATTAC	GWHBCLB00000006 Chromosome 6 Complete=T Circular=F OriSeqID=Chr6 Len=47585511	40861709	1	9.14E-25	67:A>T	67	1	0.170491803	0.904918033	0.095081967	0.829508197	0.075409836	0.282848697	0.17208277	0.227466	24.97872	23.6747	0.978261
100187845|F|0-58:T>C-58:T>C	TGCAGACTAGTACTCTGTGCCAGCACCAGCTCAGCAAGATACTTGATGATTCAGATCTTGATAGCATCA	TGCAGACTAGTACTCTGTGCCAGCACCAGCTCAGCAAGATACTTGATGATTCAGATCTTGATAGCATCA	GWHBCLB00000005 Chromosome 5 Complete=T Circular=F OriSeqID=Chr5 Len=50196147	36883	1	1.67E-27	58:T>C	58	1	0.655737705	0.429508197	0.570491803	0.344262295	0.085245902	0.451491535	0.49006181	0.470777	30.98995	27.23077	1
100187878|F|0-18:T>C-18:T>C	TGCAGACTTTGGCTCTGCTTCTGCTTCCCACAAGGTAACCTTCTTCCCTGTCTTTGACGACACAGCCTC	TGCAGACTTTGGCTCTGCTTCTGCTTCCCACAAGGTAACCTTCTTCCCTGTCTTTGACGACACAGCCTC	GWHBCLB00000003 Chromosome 3 Complete=T Circular=F OriSeqID=Chr3 Len=54430697	5453205	1	3.58E-29	18:T>C	18	1	0.836065574	0.255737705	0.744262295	0.163934426	0.091803279	0.27411986	0.38067186	0.327396	36.40586	29.03279	1
100187967|F|0-67:T>G-67:T>G	TGCAGATATATTTCAATCTTTCTCTCTATACATCACAATACATCACAATATGATGTTTGTAGGTGTATC	TGCAGATATATTTCAATCTTTCTCTCTATACATCACAATACATCACAATATGATGTTTGTAGGTGTATC	GWHBCLB00000006 Chromosome 6 Complete=T Circular=F OriSeqID=Chr6 Len=47585511	31714975	1	4.64E-28	67:T>G	67	1	0.954098361	0.068852459	0.931147541	0.045901639	0.02295082	0.087589358	0.1282236	0.107906	45.07639	25.52174	0.96
100188074|F|0-54:C>T-54:C>T	TGCAGCAAATCTCACCTACTTTGAGTACCGGAGTGATAATCCTGATACACAGCTCTCTTTCTCCAATGT	TGCAGCAAATCTCACCTACTTTGAGTACCGGAGTGATAATCCTGATACACAGCTCTCTTTCTCCAATGT	GWHBCLB00000004 Chromosome 4 Complete=T Circular=F OriSeqID=Chr4 Len=53929940	2108701	3	1.67E-27	54:C>T	54	1	0.744262295	0.314754098	0.685245902	0.255737705	0.059016393	0.380671862	0.43136791	0.40602	31.10256	28.94949	1
100188097|F|0-41:C>T-41:C>T	TGCAGCAAGGAAGTTCAAAAGGAGGTCATCTTCTGAGAAGTCGACTTTTCCAAAAGGTATGTGTACAAT	TGCAGCAAGGAAGTTCAAAAGGAGGTCATCTTCTGAGAAGTCGACTTTTCCAAAAGGTATGTGTACAAT	GWHBCLB00000004 Chromosome 4 Complete=T Circular=F OriSeqID=Chr4 Len=53929940	53443587	1	3.58E-29	41:C>T	41	1	0.970491803	0.036065574	0.963934426	0.029508197	0.006557377	0.057274926	0.0695297	0.0634023	40.7508	20	1
100188200|F|0-18:A>C-18:A>C	TGCAGCCACTCCTGTCCTATGAGCACTATTCAAGACAGACTGAATCCCAAGTCCATTCTCTTTTGTTTC	TGCAGCCACTCCTGTCCTATGAGCACTATTCAAGACAGACTGAATCCCAAGTCCATTCTCTTTTGTTTC	GWHBCLB00000005 Chromosome 5 Complete=T Circular=F OriSeqID=Chr5 Len=50196147	436452	1	3.58E-29	18:A>C	18	1	0.983606557	0.016393443	0.983606557	0.016393443	0	0.032249395	0.0322494	0.0322494	38.48889	27	1
100188301|F|0-62:T>C-62:T>C	TGCAGCTATTGGGAGCATGCTCTTCAGTCTTCTGCCCTCTTTTACTCTCTTCAACTCTCTCTTTCTATC	TGCAGCTATTGGGAGCATGCTCTTCAGTCTTCTGCCCTCTTTTACTCTCTTCAACTCTCTCTTTCTATC	GWHBCLB00000002 Chromosome 2 Complete=T Circular=F OriSeqID=Chr2 Len=59511927	54210165	1	7.76E-26	62:T>C	62	1	0.77704918	0.360655738	0.639344262	0.22295082	0.137704918	0.346487503	0.46116635	0.403827	27.53991	23.88889	0.931818
100188378|F|0-29:C>G-29:C>G	TGCAGCTTGCTTTGCTTTGGTGCAGGAGACCAGCAATATAGCTTGAAAATATTGCATAGAAGTTCAAGA	TGCAGCTTGCTTTGCTTTGGTGCAGGAGACCAGCAATATAGCTTGAAAATATTGCATAGAAGTTCAAGA	GWHBCLB00000006 Chromosome 6 Complete=T Circular=F OriSeqID=Chr6 Len=47585511	35739404	1	1.67E-27	29:C>G	29	1	0.681967213	0.521311475	0.478688525	0.318032787	0.203278689	0.433775867	0.49909164	0.466434	27.75275	26.86607	0.954545
100188513|F|0-23:T>C-23:T>C	TGCAGGTCAGGCTGCAATGAGCATAATTTTGCTAGCAGAATGGAGTGTTTCAGATGCAGCGCCCCAAGG	TGCAGGTCAGGCTGCAATGAGCATAATTTTGCTAGCAGAATGGAGTGTTTCAGATGCAGCGCCCCAAGG	GWHBCLB00000006 Chromosome 6 Complete=T Circular=F OriSeqID=Chr6 Len=47585511	36852973	1	3.58E-29	23:T>C	23	1	0.285245902	0.793442623	0.206557377	0.714754098	0.078688525	0.407761354	0.32778285	0.367772	30.27941	28.38532	1
100188555|F|0-25:G>A-25:G>A	TGCAGGTTGGCTATAGCAACATACTGTTACACCCTAAAAAGGTTGGATTTGATAATGTTCAAGATCACA	TGCAGGTTGGCTATAGCAACATACTGTTACACCCTAAAAAGGTTGGATTTGATAATGTTCAAGATCACA	GWHBCLB00000003 Chromosome 3 Complete=T Circular=F OriSeqID=Chr3 Len=54430697	29636091	1	1.67E-27	25:G>A	25	1	0.780327869	0.308196721	0.691803279	0.219672131	0.08852459	0.342832572	0.426423	0.384628	30.68504	22.83158	1
100188807|F|0-43:C>T-43:C>T	TGCAGTTGCTGCACGGTTGCAGGCATGATTTCTTGACCTCTCCCTCTTCTTTATTCTCTTCTGGTTGTC	TGCAGTTGCTGCACGGTTGCAGGCATGATTTCTTGACCTCTCCCTCTTCTTTATTCTCTTCTGGTTGTC	GWHBCLB00000004 Chromosome 4 Complete=T Circular=F OriSeqID=Chr4 Len=53929940	51394312	1	3.58E-29	43:C>T	43	1	0.891803279	0.203278689	0.796721311	0.108196721	0.095081967	0.192980382	0.32391293	0.258447	34.36287	25.1	0.970588
100188854|F|0-50:G>A-50:G>A	TGCAGTTTGACATCAATAAATTGAATGCCCGTGCTATTGAGCTTCCAAAAGGAGATGCAATAAATAATT	TGCAGTTTGACATCAATAAATTGAATGCCCGTGCTATTGAGCTTCCAAAAGGAGATGCAATAAATAATT	GWHBCLB00000006 Chromosome 6 Complete=T Circular=F OriSeqID=Chr6 Len=47585511	45444214	1	1.67E-27	50:G>A	50	1	0.354098361	0.721311475	0.278688525	0.645901639	0.075409836	0.457425423	0.40204246	0.429734	22.89431	21.11741	1
100189494|F|0-10:G>C-10:G>C	TGCAGGATTTGAGAGACAATAATAGTATATATCAATATCAACAATTACAGATCGGAAGAGCGGTTCAGC	TGCAGGATTTGAGAGACAATAATAGTATATATCAATATCAACAATTAC	GWHBCLB00000136 OriSeqID=tig00000440 Len=14783363	11225745	1	3.24E-17	10:G>C	10	1	0.88852459	0.160655738	0.839344262	0.11147541	0.049180328	0.198097286	0.26969094	0.233894	40.04115	34.46667	0.96
100189549|F|0-26:T>C-26:T>C	TGCAGGTACTGATCATCCACGGTCCATCCTTATTACAGATCGGAAGAGCGGTTCAGCAGGAATGCCGAG	TGCAGGTACTGATCATCCACGGTCCATCCTTATTAC		0	0	9.99E+02	26:T>C	26	1	0.337704918	0.770491803	0.229508197	0.662295082	0.108196721	0.447320613	0.35366837	0.400494	59.84091	52.79227	1
100189852|F|0-35:G>C-35:G>C	TGCAGAAACAAGTCGAGTAAATGTTTGGGTACTTCGCATTCCAAATGGTTGAATTTGGAAACAAAATCC	TGCAGAAACAAGTCGAGTAAATGTTTGGGTACTTCGCATTCCAAATGGTTGAATTTGGAAACAAAATCC		0	0	9.99E+02	35:G>C	35	1	0.957377049	0.095081967	0.904918033	0.042622951	0.052459016	0.08161247	0.17208277	0.126848	30.03817	29.0625	1
100189865|F|0-64:G>A-64:G>A	TGCAGAAACTAGATAGTCTAATTTTATGTCATAAGCTAAGACTAGGTTCTAATTTACCATTGATGATTT	TGCAGAAACTAGATAGTCTAATTTTATGTCATAAGCTAAGACTAGGTTCTAATTTACCATTGATGATTT	GWHBCLB00000004 Chromosome 4 Complete=T Circular=F OriSeqID=Chr4 Len=53929940	40648451	1	1.67E-27	64:G>A	64	1	0.026229508	0.973770492	0.026229508	0.973770492	0	0.051083042	0.05108304	0.051083	43.66667	40.79448	1
100189922|F|0-32:A>G-32:A>G	TGCAGAACTTACAGGTGATGATGCTTGGTTCAAAACTGTAGTTTTGTCAGGGGGAACTGCATGTTTACC	TGCAGAACTTACAGGTGATGATGCTTGGTTCAAAACTGTAGTTTTGTCAGGGGGAACTGCATGTTTACC	GWHBCLB00000136 OriSeqID=tig00000440 Len=14783363	14677866	1	3.58E-29	32:A>G	32	1	0.531147541	0.583606557	0.416393443	0.468852459	0.114754098	0.498059661	0.48601989	0.49204	27.48408	25.05455	1
100190008|F|0-6:C>G-6:C>G	TGCAGACAAAGATACAGAGTTTGGTAATTAGTTTCACACTTGAGAGGTGCCCAAAATCACCATTATTAC	TGCAGACAAAGATACAGAGTTTGGTAATTAGTTTCACACTTGAGAGGTGCCCAAAATCACCATTATTAC	GWHBCLB00000003 Chromosome 3 Complete=T Circular=F OriSeqID=Chr3 Len=54430697	15096015	1	3.58E-29	6:C>G	6	1	0.963934426	0.045901639	0.954098361	0.036065574	0.009836066	0.069529696	0.08758936	0.0785595	38.03195	27.75	1
100190169|F|0-38:G>C-38:G>C	TGCAGATCATTTGTTCCTTCATGCCTTGGTGATTCTTCGAAACGGATTTTGAGCCACCAACAGGAATGC	TGCAGATCATTTGTTCCTTCATGCCTTGGTGATTCTTCGAAACGGATTTTGAGCCACCAACAGGAATGC	GWHBCLB00000004 Chromosome 4 Complete=T Circular=F OriSeqID=Chr4 Len=53929940	7632753	1	3.58E-29	38:G>C	38	1	0.708196721	0.386885246	0.613114754	0.291803279	0.095081967	0.41330825	0.4744101	0.443859	29.98298	23.36585	1
100190201|F|0-28:G>A-28:G>A	TGCAGATGCAAAAGCTAATGGGTTCGTCGCCATTGGATCTTGCCAAGTCTAACTTGGCAAAGAGTGGGC	TGCAGATGCAAAAGCTAATGGGTTCGTCGCCATTGGATCTTGCCAAGTCTAACTTGGCAAAGAGTGGGC	GWHBCLB00000005 Chromosome 5 Complete=T Circular=F OriSeqID=Chr5 Len=50196147	3063588	1	7.76E-26	28:G>A	28	1	0.042622951	0.980327869	0.019672131	0.957377049	0.02295082	0.08161247	0.03857028	0.0600914	43.94118	36.35417	0.984375
100190218|F|0-8:A>T-8:A>T	TGCAGATTATGAAAGGAAATCTTATCACCCTACACCCTCTAAACAATATAAACTAATACTAGAAGAATA	TGCAGATTATGAAAGGAAATCTTATCACCCTACACCCTCTAAACAATATAAACTAATACTAGAAGAATA	GWHBCLB00000003 Chromosome 3 Complete=T Circular=F OriSeqID=Chr3 Len=54430697	22628106	1	7.76E-26	8:A>T	8	1	0.862295082	0.236065574	0.763934426	0.137704918	0.098360656	0.237484547	0.36067724	0.299081	25.60536	24.44615	1
100190222|F|0-29:C>A-29:C>A	TGCAGATTCCCACCCATCCGTAGCTTGGACTATTTTGACGAGCGCCTTAGACTTACATATGGCTCAAAG	TGCAGATTCCCACCCATCCGTAGCTTGGACTATTTTGACGAGCGCCTTAGACTTACATATGGCTCAAAG	GWHBCLB00000003 Chromosome 3 Complete=T Circular=F OriSeqID=Chr3 Len=54430697	27962233	1	3.58E-29	29:C>A	29	1	0.993442623	0.016393443	0.983606557	0.006557377	0.009836066	0.013028756	0.0322494	0.0226391	30.34783	6.4	1
100190431|F|0-29:T>C-29:T>C	TGCAGCTACTTCCACCACACAATAAGAGCTGTCCACAACACATGCTTCAGTTCACTATAGGCTCCAAAC	TGCAGCTACTTCCACCACACAATAAGAGCTGTCCACAACACATGCTTCAGTTCACTATAGGCTCCAAAC	GWHBCLB00000007 Chromosome 7 Complete=T Circular=F OriSeqID=Chr7 Len=46487083	38077999	1	1.67E-27	29:T>C	29	1	0.262295082	0.793442623	0.206557377	0.737704918	0.055737705	0.386992744	0.32778285	0.357388	34.73134	34.32143	0.978261
100190474|F|0-9:A>G-9:A>G	TGCAGCTGAATTTCCTTGGGAAGTAGGGAATGATGCAATGCATATATATTCAACTGATGAATCAAATAA	TGCAGCTGAATTTCCTTGGGAAGTAGGGAATGATGCAATGCATATATATTCAACTGATGAATCAAATAA	GWHBCLB00000004 Chromosome 4 Complete=T Circular=F OriSeqID=Chr4 Len=53929940	10501984	1	3.58E-29	9:A>G	9	1	0.967213115	0.042622951	0.957377049	0.032786885	0.009836066	0.063423811	0.08161247	0.0725181	32.30233	24	1
100190677|F|0-29:G>A-29:G>A	TGCAGGCTGGCTTTGATATCCTTCACCTTGTATTAGGTGCAAAAGACAGATTCTTGATCATAATAATTC	TGCAGGCTGGCTTTGATATCCTTCACCTTGTATTAGGTGCAAAAGACAGATTCTTGATCATAATAATTC	GWHBCLB00000003 Chromosome 3 Complete=T Circular=F OriSeqID=Chr3 Len=54430697	25195755	1	3.58E-29	29:G>A	29	1	0.773770492	0.298360656	0.701639344	0.226229508	0.072131148	0.350099436	0.41868315	0.384391	40.79828	37.34146	0.980769
100190728|F|0-40:A>C-40:A>C	TGCAGGTACAACTTTGATCCTGTGAATGATAAGCCGCTCCAGGGACGCTTCGAATGGGAGAAAGTGGAC	TGCAGGTACAACTTTGATCCTGTGAATGATAAGCCGCTCCAGGGACGCTTCGAATGGGAGAAAGTGGAC	GWHBCLB00000002 Chromosome 2 Complete=T Circular=F OriSeqID=Chr2 Len=59511927	10608093	1	1.67E-27	40:A>C	40	1	0.183606557	0.901639344	0.098360656	0.816393443	0.085245902	0.299790379	0.17737167	0.238581	41.4	31.37402	0.98
100190765|F|0-59:T>C-59:T>C	TGCAGGTTCAAGAACAAAATTGTGAAACAAATGAATGTAATTACTAAGACATAGAAATTTATGAAATGG	TGCAGGTTCAAGAACAAAATTGTGAAACAAATGAATGTAATTACTAAGACATAGAAATTTATGAAATGG	GWHBCLB00000005 Chromosome 5 Complete=T Circular=F OriSeqID=Chr5 Len=50196147	39818172	1	1.67E-27	59:T>C	59	1	0.239344262	0.816393443	0.183606557	0.760655738	0.055737705	0.364117173	0.29979038	0.331954	31.97222	30.00735	1
100190871|F|0-6:G>A-6:G>A	TGCAGTGAGTATGAATCTTATGAATGAGAAGCATTGTACTTAGGTCTCAATATCTAGCCAAATATTTGG	TGCAGTGAGTATGAATCTTATGAATGAGAAGCATTGTACTTAGGTCTCAATATCTAGCCAAATATTTGG	GWHBCLB00000006 Chromosome 6 Complete=T Circular=F OriSeqID=Chr6 Len=47585511	43735174	1	1.67E-27	6:G>A	6	1	0.540983607	0.626229508	0.373770492	0.459016393	0.167213115	0.496640688	0.46813222	0.482386	35.42282	30.30588	1
100190912|F|0-53:A>T-53:A>T	TGCAGTACTTCCTTATATTTGCGACTTCTTCATGATAAAAGCAAACGAAAAAAAATCTCAGTTTTATAG	TGCAGTACTTCCTTATATTTGCGACTTCTTCATGATAAAAGCAAACGAAAAAAAATCTCAGTTTTATAG	GWHBCLB00000002 Chromosome 2 Complete=T Circular=F OriSeqID=Chr2 Len=59511927	10015501	4	3.58E-29	53:A>T	53	1	0.97704918	0.026229508	0.973770492	0.02295082	0.003278689	0.044848159	0.05108304	0.0479656	38.70395	36.77778	1
100191061|F|0-38:C>T-38:C>T	TGCAGTTACAAAAAGGTGACCACACAAACAAGATTGGACAACTCCTTGATACTGCAAAGAGAGCAAAAA	TGCAGTTACAAAAAGGTGACCACACAAACAAGATTGGACAACTCCTTGATACTGCAAAGAGAGCAAAAA	GWHBCLB00000002 Chromosome 2 Complete=T Circular=F OriSeqID=Chr2 Len=59511927	41255415	1	3.58E-29	38:C>T	38	1	0.691803279	0.393442623	0.606557377	0.308196721	0.085245902	0.426423005	0.47729105	0.451857	31.73869	23.55263	0.956522
100191090|F|0-54:C>T-54:C>T	TGCAGTTGAATTTCTTGGGTAGCAAATTAGCAAAAGTTTCATGGATAAATATATCTATGGGGAAGGCAA	TGCAGTTGAATTTCTTGGGTAGCAAATTAGCAAAAGTTTCATGGATAAATATATCTATGGGGAAGGCAA	GWHBCLB00000007 Chromosome 7 Complete=T Circular=F OriSeqID=Chr7 Len=46487083	6484223	1	3.58E-29	54:C>T	54	1	0.773770492	0.37704918	0.62295082	0.226229508	0.150819672	0.350099436	0.46976619	0.409933	35.43231	27.87	0.961538
100191290|F|0-45:T>C-45:T>C	TGCAGACTCTGACGCTGTGTGGGAGAGGTTTCTGCCTTGTGATTATAAGGATATCATTTCCGGCTCATC	TGCAGACTCTGACGCTGTGTGGGAGAGGTTTCTGCCTTGTGATTATAAGGATATCATTTCCGGCTCATC	GWHBCLB00000002 Chromosome 2 Complete=T Circular=F OriSeqID=Chr2 Len=59511927	10110878	4	3.58E-29	45:T>C	45	1	0.852459016	0.236065574	0.763934426	0.147540984	0.08852459	0.251545284	0.36067724	0.306111	12.44355	8.37931	1
100191389|F|0-6:G>C-6:G>C	TGCAGAGAGAGAGAGAGAGAGAGAGAGAGAATATCAATTTCTTTACAGATCGGAAGAGCGGTTCAGCAG	TGCAGAGAGAGAGAGAGAGAGAGAGAGAGAATATCAATTTCTTTAC		0	0	9.99E+02	6:G>C	6	1	0.973770492	0.032786885	0.967213115	0.026229508	0.006557377	0.051083042	0.06342381	0.0572534	59.97705	59.27273	1
100191625|F|0-29:A>C-29:A>C	TGCAGGCTGCTTGTGGACTTACAAATAAGATTACAGATCGGAAGAGCGGTTCAGCAGGAATGCCGAGAC	TGCAGGCTGCTTGTGGACTTACAAATAAGATTAC		0	0	9.99E+02	29:A>C	29	1	0.816393443	0.304918033	0.695081967	0.183606557	0.121311475	0.299790379	0.42388605	0.361838	75.76623	48.53947	0.98
100191893|F|0-48:A>G-48:A>G	TGCAGTTAGGGGTTCGATTGCAGTTGCGGATTTGCTCTTGCAGAATGGAGCTCGAGTCGAAGCAACTGA	TGCAGTTAGGGGTTCGATTGCAGTTGCGGATTTGCTCTTGCAGAATGGAGCTCGAGTCGAAGCAACTGA	GWHBCLB00000136 OriSeqID=tig00000440 Len=14783363	9621544	1	1.67E-27	48:A>G	48	1	0.921311475	0.124590164	0.875409836	0.078688525	0.045901639	0.144993281	0.21813491	0.181564	38.34471	13.84783	0.984375
100191895|F|0-60:A>C-60:A>C	TGCAGTTGGAAGACAAGCTATCTGTTTTGCATGGTATGGTAAAAGGACAAACAGACAAATACACGAAAG	TGCAGTTGGAAGACAAGCTATCTGTTTTGCATGGTATGGTAAAAGGACAAACAGACAAATACACGAAAG	GWHBCLB00000006 Chromosome 6 Complete=T Circular=F OriSeqID=Chr6 Len=47585511	32389345	1	1.67E-27	60:A>C	60	1	0.990163934	0.013114754	0.986885246	0.009836066	0.003278689	0.019478635	0.02588551	0.0226821	39.80802	37.71429	1
100191944|F|0-50:A>T-50:A>T	TGCAGAAATACAATATATCAGAAAGAATCAATGTACCAAATATAATGTTCACATTTTTTTTCCTGAACT	TGCAGAAATACAATATATCAGAAAGAATCAATGTACCAAATATAATGTTCACATTTTTTTTCCTGAACT	GWHBCLB00000007 Chromosome 7 Complete=T Circular=F OriSeqID=Chr7 Len=46487083	39379205	1	3.58E-29	50:A>T	50	1	0.957377049	0.06557377	0.93442623	0.042622951	0.02295082	0.08161247	0.1225477	0.10208	37.78545	30.95238	1
100191957|F|0-41:C>A-41:C>A	TGCAGAAATTTTGGGCATAACTGGAATCCCATTGTACAATCCCATATGTGGTCGGTATGGGAGACTTGG	TGCAGAAATTTTGGGCATAACTGGAATCCCATTGTACAATCCCATATGTGGTCGGTATGGGAGACTTGG	GWHBCLB00000004 Chromosome 4 Complete=T Circular=F OriSeqID=Chr4 Len=53929940	8881459	1	3.58E-29	41:C>A	41	1	0.908196721	0.157377049	0.842622951	0.091803279	0.06557377	0.166750873	0.26521903	0.215985	32.60232	28.53333	0.965517
100192032|F|0-24:C>T-24:C>T	TGCAGAATGCTAAGGGTAGTACTTCCATGCAGTATCAACTTTCTACGAATCTGCACTATATCAAGCGAT	TGCAGAATGCTAAGGGTAGTACTTCCATGCAGTATCAACTTTCTACGAATCTGCACTATATCAAGCGAT	GWHBCLB00000005 Chromosome 5 Complete=T Circular=F OriSeqID=Chr5 Len=50196147	3771607	1	3.58E-29	24:C>T	24	1	0.436065574	0.675409836	0.324590164	0.563934426	0.11147541	0.491824778	0.43846278	0.465144	39.95327	34.36216	0.947368
100192057|F|0-56:C>T-56:C>T	TGCAGACAACTCTAGAAGCCCTTCAAGTGCCTCGGCCCTCTGCCTAAAAGATTTGACGTCCAAAATTTC	TGCAGACAACTCTAGAAGCCCTTCAAGTGCCTCGGCCCTCTGCCTAAAAGATTTGACGTCCAAAATTTC	GWHBCLB00000007 Chromosome 7 Complete=T Circular=F OriSeqID=Chr7 Len=46487083	12428778	1	3.58E-29	56:C>T	56	1	0.842622951	0.209836066	0.790163934	0.157377049	0.052459016	0.265219027	0.33160978	0.298414	28.52837	22.74194	1
100192084|F|0-25:T>C-25:T>C	TGCAGACTGAAATTTGCCATATTGATGATGAATAATTGAATTACTTTTACCCCAATTTTGTTTGCCGGG	TGCAGACTGAAATTTGCCATATTGATGATGAATAATTGAATTACTTTTACCCCAATTTTGTTTGCCGGG	GWHBCLB00000005 Chromosome 5 Complete=T Circular=F OriSeqID=Chr5 Len=50196147	2137111	1	1.67E-27	25:T>C	25	1	0.950819672	0.098360656	0.901639344	0.049180328	0.049180328	0.093523246	0.17737167	0.135447	22.95541	19.8125	0.984848
100192171|F|0-27:G>A-27:G>A	TGCAGATAAAAATTATCAACATCAATAGAAAAAAATTCCATAACTTTCCCAATATAAGTTCTTACAGAT	TGCAGATAAAAATTATCAACATCAATAGAAAAAAATTCCATAACTTTCCCAATATAAGTTCTTAC	GWHBCLB00000007 Chromosome 7 Complete=T Circular=F OriSeqID=Chr7 Len=46487083	44347841	1	3.29E-24	27:G>A	27	1	0.940983607	0.078688525	0.921311475	0.059016393	0.019672131	0.111066917	0.14499328	0.12803	50.45018	26.69231	1
100192243|F|0-5:A>G-5:A>G	TGCAGATTCCTTTAGGATTAGAGATCAGATCCCTAATAATCAAAGTTATCGAAGAGAAAATTAGATATT	TGCAGATTCCTTTAGGATTAGAGATCAGATCCCTAATAATCAAAGTTATCGAAGAGAAAATTAGATATT	GWHBCLB00000004 Chromosome 4 Complete=T Circular=F OriSeqID=Chr4 Len=53929940	50562104	1	3.58E-29	5:A>G	5	1	0.77704918	0.291803279	0.708196721	0.22295082	0.068852459	0.346487503	0.41330825	0.379898	27.72797	24.92391	0.983871
100192291|F|0-8:G>T-8:G>T	TGCAGCAAGAAGAATTTCTCCCACTAAATATAGGGAAACCATCTTCTTTCGAAATTGAATTGCTTTTTT	TGCAGCAAGAAGAATTTCTCCCACTAAATATAGGGAAACCATCTTCTTTCGAAATTGAATTGCTTTTTT	GWHBCLB00000006 Chromosome 6 Complete=T Circular=F OriSeqID=Chr6 Len=47585511	35707337	1	7.76E-26	8:G>T	8	1	0.62295082	0.570491803	0.429508197	0.37704918	0.193442623	0.469766192	0.49006181	0.479914	38.01923	30.02222	1
100192366|F|0-37:C>A-37:C>A	TGCAGCAGTGAAAAGATATCGTGAAAAATACCAGGTTCGTTTGTGTATCCCTGATTAGACTGAGAAAGT	TGCAGCAGTGAAAAGATATCGTGAAAAATACCAGGTTCGTTTGTGTATCCCTGATTAGACTGAGAAAGT	GWHBCLB00000001 Chromosome 1 Complete=T Circular=F OriSeqID=Chr1 Len=48772484	2244928	2	3.58E-29	37:C>A	37	1	0.970491803	0.042622951	0.957377049	0.029508197	0.013114754	0.057274926	0.08161247	0.0694437	24.79038	19.7	1
100192431|F|0-40:C>T-40:C>T	TGCAGCCATACCTCAACATGTATATTTAGTCATTACTCATCCATTCAGTCCTAGTTCCTAGTGGTAAGT	TGCAGCCATACCTCAACATGTATATTTAGTCATTACTCATCCATTCAGTCCTAGTTCCTAGTGGTAAGT	GWHBCLB00000136 OriSeqID=tig00000440 Len=14783363	10566470	1	3.58E-29	40:C>T	40	1	0.518032787	0.619672131	0.380327869	0.481967213	0.137704918	0.499349637	0.47135716	0.485353	26.08462	22.125	1
100192433|F|0-56:T>C-56:T>C	TGCAGCCATCACCTTTTTGTGGGGCTTCCTCTATTTGCTATTCAAGAAAAAGAAATTCCCAGGTGGTCA	TGCAGCCATCACCTTTTTGTGGGGCTTCCTCTATTTGCTATTCAAGAAAAAGAAATTCCCAGGTGGTCA	GWHBCLB00000004 Chromosome 4 Complete=T Circular=F OriSeqID=Chr4 Len=53929940	43049509	1	7.76E-26	56:T>C	56	1	0.980327869	0.02295082	0.97704918	0.019672131	0.003278689	0.038570277	0.04484816	0.0417092	42.5777	27.71429	1
100192491|F|0-13:G>T-13:G>T	TGCAGCTACAAAAGAATTCCAGTACAGATGTAGAGGACAATAAGGCAAAAAAAAGAACTTATAGGTTGA	TGCAGCTACAAAAGAATTCCAGTACAGATGTAGAGGACAATAAGGCAAAAAAAAGAACTTATAGGTTGA	GWHBCLB00000001 Chromosome 1 Complete=T Circular=F OriSeqID=Chr1 Len=48772484	7161200	1	3.58E-29	13:G>T	13	1	0.26557377	0.790163934	0.209836066	0.73442623	0.055737705	0.390088686	0.33160978	0.360849	29.88732	26.36	1
100192584|F|0-55:G>A-55:G>A	TGCAGGAACAGGGGAAAACTGAACAAGCAAAAAAAGATTTAGGTAACTGCTGGACGCATATTTACACTT	TGCAGGAACAGGGGAAAACTGAACAAGCAAAAAAAGATTTAGGTAACTGCTGGACGCATATTTACACTT	GWHBCLB00000136 OriSeqID=tig00000440 Len=14783363	8148200	1	7.76E-26	55:G>A	55	1	0.53442623	0.619672131	0.380327869	0.46557377	0.154098361	0.497629669	0.47135716	0.484493	29.90845	28.46452	0.98
100192759|F|0-7:A>G-7:A>G	TGCAGGTATCAAGAAGAACCAATCCACCAAGCAAAACACTTCAAAGAATTATAATAAATAAATCAGTAA	TGCAGGTATCAAGAAGAACCAATCCACCAAGCAAAACACTTCAAAGAATTATAATAAATAAATCAGTAA	GWHBCLB00000001 Chromosome 1 Complete=T Circular=F OriSeqID=Chr1 Len=48772484	15375211	1	1.67E-27	7:A>G	7	1	0.937704918	0.091803279	0.908196721	0.062295082	0.029508197	0.116828809	0.16675087	0.14179	38.73651	22.1875	0.965517
100192819|F|0-30:C>A-30:C>A	TGCAGTAAAGCTGTTTGGTTCAAAGTCACACCGAGCAAATATAAGCATTATAGACAATATTAGTGGCAT	TGCAGTAAAGCTGTTTGGTTCAAAGTCACACCGAGCAAATATAAGCATTATAGACAATATTAGTGGCAT	GWHBCLB00000007 Chromosome 7 Complete=T Circular=F OriSeqID=Chr7 Len=46487083	33735586	2	3.58E-29	30:C>A	30	1	0.996721311	0.042622951	0.957377049	0.003278689	0.039344262	0.006535877	0.08161247	0.0440742	10.36808	8.4	0.958333
100192819|F|0-36:A>G-36:A>G	TGCAGTAAAGCTGTTTGGTTCAAAGTCACACCGAGCAAATATAAGCATTATAGACAATATTAGTGGCAT	TGCAGTAAAGCTGTTTGGTTCAAAGTCACACCGAGCAAATATAAGCATTATAGACAATATTAGTGGCAT	GWHBCLB00000007 Chromosome 7 Complete=T Circular=F OriSeqID=Chr7 Len=46487083	33735586	2	3.58E-29	36:A>G	36	1	0.993442623	0.02295082	0.97704918	0.006557377	0.016393443	0.013028756	0.04484816	0.0289385	10.36808	2.9	1
100192861|F|0-17:C>A-17:C>A	TGCAGTAGTAATTAGATCTGAACTTCTAAAATTTTTGGCAACTAAAATGGTCCAACTTTGTAATAGAAA	TGCAGTAGTAATTAGATCTGAACTTCTAAAATTTTTGGCAACTAAAATGGTCCAACTTTGTAATAGAAA	GWHBCLB00000004 Chromosome 4 Complete=T Circular=F OriSeqID=Chr4 Len=53929940	48565297	1	1.67E-27	17:C>A	17	1	0.455737705	0.652459016	0.347540984	0.544262295	0.108196721	0.496081698	0.4535125	0.474797	29.48447	29.36073	0.986842
100192875|F|0-23:G>A-23:G>A	TGCAGTATACTTGGGTAAGACATGCATAAATCTCCAGACAATGCCACAATGCTAGGTGAATAGGCAATT	TGCAGTATACTTGGGTAAGACATGCATAAATCTCCAGACAATGCCACAATGCTAGGTGAATAGGCAATT	GWHBCLB00000002 Chromosome 2 Complete=T Circular=F OriSeqID=Chr2 Len=59511927	3577980	1	2.16E-26	23:G>A	23	1	0.963934426	0.045901639	0.954098361	0.036065574	0.009836066	0.069529696	0.08758936	0.0785595	47.65723	42.33333	1
100192908|F|0-47:C>T-47:C>T	TGCAGTCATGTTCTTGCAGCATATGCTAGTTTCCTCTGGGAAGCAGACGAAGATGAAGAAGATAACACA	TGCAGTCATGTTCTTGCAGCATATGCTAGTTTCCTCTGGGAAGCAGACGAAGATGAAGAAGATAACACA	GWHBCLB00000004 Chromosome 4 Complete=T Circular=F OriSeqID=Chr4 Len=53929940	2551337	1	1.67E-27	47:C>T	47	1	0.583606557	0.508196721	0.491803279	0.416393443	0.091803279	0.486019887	0.49986563	0.492943	36.18137	30.84337	1
100192983|F|0-45:A>G-45:A>G	TGCAGTGTAGTCTTTTTGGCTAATTTTGGTCAGAGTAGTATATAGAGATCTTCGTTATTGTTAGAGCCG	TGCAGTGTAGTCTTTTTGGCTAATTTTGGTCAGAGTAGTATATAGAGATCTTCGTTATTGTTAGAGCCG		0	0	9.99E+02	45:A>G	45	1	0.895081967	0.173770492	0.826229508	0.104918033	0.068852459	0.187820478	0.28714862	0.237485	34.18248	33.73333	1
100192995|F|0-24:A>G-24:A>G	TGCAGTTACCAACCCAGTTGAGTCATAACTTCTAACATCTTTAGCCTTTTTCATATACCTAGATCTGTA	TGCAGTTACCAACCCAGTTGAGTCATAACTTCTAACATCTTTAGCCTTTTTCATATACCTAGATCTGTA	GWHBCLB00000004 Chromosome 4 Complete=T Circular=F OriSeqID=Chr4 Len=53929940	37775518	1	3.58E-29	24:A>G	24	1	0.963934426	0.055737705	0.944262295	0.036065574	0.019672131	0.069529696	0.10526203	0.0873959	25.88125	15.86364	1
100193036|F|0-60:C>A-60:C>A	TGCAGTTCCAATCTCCTGGCCTGCTCATGTTGTCTTCTGTTTCAAACCAAACATCCAAATCAATTAGAA	TGCAGTTCCAATCTCCTGGCCTGCTCATGTTGTCTTCTGTTTCAAACCAAACATCCAAATCAATTAGAA	GWHBCLB00000006 Chromosome 6 Complete=T Circular=F OriSeqID=Chr6 Len=47585511	36853766	1	3.58E-29	60:C>A	60	1	0.593442623	0.593442623	0.406557377	0.406557377	0.186885246	0.482536952	0.48253695	0.482537	24.94	23.57143	0.977273
100193079|F|0-49:C>G-49:C>G	TGCAGTTGTCTGGAGTACAAAGCATCCCTTCACAACATATTTTGAAACGCTGGACGAAGGATGCAAAAA	TGCAGTTGTCTGGAGTACAAAGCATCCCTTCACAACATATTTTGAAACGCTGGACGAAGGATGCAAAAA	GWHBCLB00000136 OriSeqID=tig00000440 Len=14783363	8390550	1	3.58E-29	49:C>G	49	1	0.619672131	0.518032787	0.481967213	0.380327869	0.137704918	0.471357162	0.49934964	0.485353	30.18072	26.7803	1
100193083|F|0-10:G>C-10:G>C	TGCAGTTGTTGAATATGACAAGTTCTGTATCTGGCAAGACCAAGTTTCTTATATGATCACTATTTTCTA	TGCAGTTGTTGAATATGACAAGTTCTGTATCTGGCAAGACCAAGTTTCTTATATGATCACTATTTTCTA	GWHBCLB00000004 Chromosome 4 Complete=T Circular=F OriSeqID=Chr4 Len=53929940	53619268	1	3.61E-24	10:G>C	10	1	0.02295082	0.980327869	0.019672131	0.97704918	0.003278689	0.044848159	0.03857028	0.0417092	46.36364	38.80069	1
100193101|F|0-30:A>C-30:A>C	TGCAGTTTATGTTAGGAATTAGTTATGGCTATAAAATGACAAAGAATGCATGAAACTTTATTTCTATTA	TGCAGTTTATGTTAGGAATTAGTTATGGCTATAAAATGACAAAGAATGCATGAAACTTTATTTCTATTA	GWHBCLB00000001 Chromosome 1 Complete=T Circular=F OriSeqID=Chr1 Len=48772484	1629439	1	3.58E-29	30:A>C	30	1	0.875409836	0.17704918	0.82295082	0.124590164	0.052459016	0.21813491	0.29140554	0.25477	29.20619	26.66038	1
100193408|F|0-25:G>A-25:G>A	TGCAGACATCTCTCATGCAGCAGAAGTTGATACATTACAGATCGGAAGAGCGGTTCAGCAGGAATGCCG	TGCAGACATCTCTCATGCAGCAGAAGTTGATACATTAC	GWHBCLB00000002 Chromosome 2 Complete=T Circular=F OriSeqID=Chr2 Len=59511927	3115908	1	7.34E-12	25:G>A	25	1	0.036065574	0.973770492	0.026229508	0.963934426	0.009836066	0.069529696	0.05108304	0.0603064	81.83333	79.11148	1
100193509|F|0-6:C>A-6:C>A	TGCAGCCATGGATTTCTTTTGCCAACCAAATGCGGACATATATATATTTATTTACAGATCGGAAGAGCG	TGCAGCCATGGATTTCTTTTGCCAACCAAATGCGGACATATATATATTTATTTAC	GWHBCLB00000002 Chromosome 2 Complete=T Circular=F OriSeqID=Chr2 Len=59511927	46534206	1	2.50E-19	6:C>A	6	1	0.596721311	0.586885246	0.413114754	0.403278689	0.183606557	0.481289976	0.48490191	0.483096	32.3237	27.06358	0.971429
100193630|F|0-39:C>T-39:C>T	TGCAGGAAGGATAATGAAAATCCCCCTGAGGTTAGCCATCTTTTTTTTTTTACAGATCGGAAGAGCGGT	TGCAGGAAGGATAATGAAAATCCCCCTGAGGTTAGCCATCTTTTTTTTTTTAC	GWHBCLB00000002 Chromosome 2 Complete=T Circular=F OriSeqID=Chr2 Len=59511927	9580412	1	3.03E-18	39:C>T	39	1	0.809836066	0.308196721	0.691803279	0.190163934	0.118032787	0.308003225	0.426423	0.367213	49.05	22.36667	0.982759
100193677|F|0-30:A>C-30:A>C	TGCAGGCACTGGCCATTATAGCATTCAGAAAAGGGCGTATTACAGATCGGAAGAGCGGTTCAGCAGGAA	TGCAGGCACTGGCCATTATAGCATTCAGAAAAGGGCGTATTAC	GWHBCLB00000003 Chromosome 3 Complete=T Circular=F OriSeqID=Chr3 Len=54430697	39326035	1	1.63E-14	30:A>C	30	1	0.980327869	0.042622951	0.957377049	0.019672131	0.02295082	0.038570277	0.08161247	0.0600914	64.41241	57.44444	1
100193691|F|0-10:A>G-10:A>G	TGCAGGGACAAATTCTGGTGTATCGAAGTCAATTACAGATCGGAAGAGCGGTTCAGCAGGAATGCCGAG	TGCAGGGACAAATTCTGGTGTATCGAAGTCAATTAC		0	0	9.99E+02	10:A>G	10	1	0.786885246	0.350819672	0.649180328	0.213114754	0.137704918	0.335393711	0.45549046	0.395442	60.29358	50.9881	0.954545
100193823|F|0-5:T>C-5:T>C	TGCAGTTGTGGCTATAGATCGAGGACTTCAATTTACTTTACAGATCGGAAGAGCGGTTCAGCAGGAATG	TGCAGTTGTGGCTATAGATCGAGGACTTCAATTTACTTTAC	GWHBCLB00000006 Chromosome 6 Complete=T Circular=F OriSeqID=Chr6 Len=47585511	28048333	1	1.89E-13	5:T>C	5	1	0.973770492	0.045901639	0.954098361	0.026229508	0.019672131	0.051083042	0.08758936	0.0693362	74.0742	35.26667	0.979167
100193927|F|0-48:A>G-48:A>G	TGCAGCTTGTATGAAAGCACAAAAGTTTCAGCCCAACATGTTGATTTTACCATGTAAAAGATTGAAACA	TGCAGCTTGTATGAAAGCACAAAAGTTTCAGCCCAACATGTTGATTTTACCATGTAAAAGATTGAAACA	GWHBCLB00000002 Chromosome 2 Complete=T Circular=F OriSeqID=Chr2 Len=59511927	43110308	1	1.67E-27	48:A>G	48	1	0.983606557	0.029508197	0.970491803	0.016393443	0.013114754	0.032249395	0.05727493	0.0447622	43.59581	27.09091	1
100193953|F|0-15:C>T-15:C>T	TGCAGTCCCAAGCGACTTCATTGAACACTAGAGCAATTGGTAATGAATGGTTATCTGGGTATAGCCTAA	TGCAGTCCCAAGCGACTTCATTGAACACTAGAGCAATTGGTAATGAATGGTTATCTGGGTATAGCCTAA	GWHBCLB00000004 Chromosome 4 Complete=T Circular=F OriSeqID=Chr4 Len=53929940	4696943	1	3.58E-29	15:C>T	15	1	0.875409836	0.186885246	0.813114754	0.124590164	0.062295082	0.21813491	0.3039183	0.261027	35.28195	29.92453	1
100193965|F|0-29:C>G-29:C>G	TGCAGCAATTTTGAAACATCTTTCGCCATCAAATGAAAAGTGAGCTTTGATTATGGGCTTTCTCGTAAA	TGCAGCAATTTTGAAACATCTTTCGCCATCAAATGAAAAGTGAGCTTTGATTATGGGCTTTCTCGTAAA	GWHBCLB00000006 Chromosome 6 Complete=T Circular=F OriSeqID=Chr6 Len=47585511	32814196	3	3.58E-29	29:C>G	29	1	0.993442623	0.045901639	0.954098361	0.006557377	0.039344262	0.013028756	0.08758936	0.0503091	47.85113	12.76471	1
100193998|F|0-62:T>C-62:T>C	TGCAGCCGTGTGTCTCGCTTCATCAGTATCATCTAAAGCCTTGGCTTCCAAAAGTAAGCGGTTGTCCTT	TGCAGCCGTGTGTCTCGCTTCATCAGTATCATCTAAAGCCTTGGCTTCCAAAAGTAAGCGGTTGTCCTT	GWHBCLB00000136 OriSeqID=tig00000440 Len=14783363	7489831	1	3.58E-29	62:T>C	62	1	0.918032787	0.124590164	0.875409836	0.081967213	0.042622951	0.150497178	0.21813491	0.184316	38.65038	38.36842	1
100194122|F|0-59:A>T-59:A>T	TGCAGAAGTAAGGTCCCCACATATCTTGCACAACACCAATTGTTTGACCAGGTAGTGTAACATCTTTTG	TGCAGAAGTAAGGTCCCCACATATCTTGCACAACACCAATTGTTTGACCAGGTAGTGTAACATCTTTTG	GWHBCLB00000007 Chromosome 7 Complete=T Circular=F OriSeqID=Chr7 Len=46487083	39121739	1	1.67E-27	59:A>T	59	1	0.029508197	0.970491803	0.029508197	0.970491803	0	0.057274926	0.05727493	0.0572749	52.6	48.62593	1
100194203|F|0-41:T>C-41:T>C	TGCAGAGAAATTACAGCACAAATGCAACGCTCAAGAAGCAATGTGGCAATGAAGCAGCATTATGTAACA	TGCAGAGAAATTACAGCACAAATGCAACGCTCAAGAAGCAATGTGGCAATGAAGCAGCATTATGTAACA	GWHBCLB00000006 Chromosome 6 Complete=T Circular=F OriSeqID=Chr6 Len=47585511	919530	1	1.67E-27	41:T>C	41	1	0.963934426	0.06557377	0.93442623	0.036065574	0.029508197	0.069529696	0.1225477	0.0960387	42.53214	30.28571	0.977273
100194269|F|0-64:A>G-64:A>G	TGCAGATAAGCCAGCTTGTCTCTGCAACCAGCCACCACACCGGGAGTTTACTGAAGTTGAATTTAGTCG	TGCAGATAAGCCAGCTTGTCTCTGCAACCAGCCACCACACCGGGAGTTTACTGAAGTTGAATTTAGTCG	GWHBCLB00000005 Chromosome 5 Complete=T Circular=F OriSeqID=Chr5 Len=50196147	6498454	1	1.67E-27	64:A>G	64	1	0.527868852	0.557377049	0.442622951	0.472131148	0.085245902	0.498446654	0.49341575	0.495931	39.87879	39.72131	0.983871
100194329|F|0-36:C>T-36:C>T	TGCAGATGAGAACCCATTGGGAGTGGTTCTTGGTGGCATTCTGTAAGTTATATATAGCTTCTCTTTTGT	TGCAGATGAGAACCCATTGGGAGTGGTTCTTGGTGGCATTCTGTAAGTTATATATAGCTTCTCTTTTGT	GWHBCLB00000002 Chromosome 2 Complete=T Circular=F OriSeqID=Chr2 Len=59511927	278581	1	3.58E-29	36:C>T	36	1	0.852459016	0.219672131	0.780327869	0.147540984	0.072131148	0.251545284	0.34283257	0.297189	41.19298	36.93878	1
100194461|F|0-17:A>C-17:A>C	TGCAGCAATGACTTTCAAATACGTGTAATTATCAATTTGATGCAACCTTTTTGTTGAATGTGCACAAGA	TGCAGCAATGACTTTCAAATACGTGTAATTATCAATTTGATGCAACCTTTTTGTTGAATGTGCACAAGA	GWHBCLB00000004 Chromosome 4 Complete=T Circular=F OriSeqID=Chr4 Len=53929940	12381985	1	1.67E-27	17:A>C	17	1	0.57704918	0.593442623	0.406557377	0.42295082	0.170491803	0.488126848	0.48253695	0.485332	32.97024	31.10734	0.962963
100194485|F|0-60:T>G-60:T>G	TGCAGCACCAAATCTCACCTACTTTGAGTACCGGAGTGGTGAGCCTGATACACATACACATATTTCTTT	TGCAGCACCAAATCTCACCTACTTTGAGTACCGGAGTGGTGAGCCTGATACACATACACATATTTCTTT	GWHBCLB00000004 Chromosome 4 Complete=T Circular=F OriSeqID=Chr4 Len=53929940	1502059	1	3.61E-24	60:T>G	60	1	0.662295082	0.442622951	0.557377049	0.337704918	0.104918033	0.447320613	0.49341575	0.470368	25.36765	23.94245	1
100194533|F|0-14:T>C-14:T>C	TGCAGCATATGCAATCGATGTGTTGCACGCTTTGATCATCATTGTGGATGGATGGTTTGTGCATCTTCA	TGCAGCATATGCAATCGATGTGTTGCACGCTTTGATCATCATTGTGGATGGATGGTTTGTGCATCTTCA	GWHBCLB00000005 Chromosome 5 Complete=T Circular=F OriSeqID=Chr5 Len=50196147	2467252	1	3.58E-29	14:T>C	14	1	0.468852459	0.698360656	0.301639344	0.531147541	0.167213115	0.498059661	0.4213061	0.459683	32.80488	26.36313	0.979167
100194563|F|0-41:A>C-41:A>C	TGCAGCATTTTCCCATAAAATACAGGGATCCAATCGAGCCAACATATAATTACACTACAATACTGCATT	TGCAGCATTTTCCCATAAAATACAGGGATCCAATCGAGCCAACATATAATTACACTACAATACTGCATT	GWHBCLB00000004 Chromosome 4 Complete=T Circular=F OriSeqID=Chr4 Len=53929940	48669667	1	1.67E-27	41:A>C	41	1	0.721311475	0.393442623	0.606557377	0.278688525	0.114754098	0.402042462	0.47729105	0.439667	33.05093	28.23	1
100194602|F|0-21:C>T-21:C>T	TGCAGCCCATAGCCATTCACTCGCTTCTGCTTTGAAACAGCAAGCAACAGCACTAGAAATGCGATGCCA	TGCAGCCCATAGCCATTCACTCGCTTCTGCTTTGAAACAGCAAGCAACAGCACTAGAAATGCGATGCCA	GWHBCLB00000002 Chromosome 2 Complete=T Circular=F OriSeqID=Chr2 Len=59511927	46652661	1	3.58E-29	21:C>T	21	1	0.573770492	0.649180328	0.350819672	0.426229508	0.22295082	0.489115829	0.45549046	0.472303	26.31579	21.37662	0.958333
100194604|F|0-50:C>T-50:C>T	TGCAGCCCCAAGTGCAACAGGTGCATGCTCACGCGAGGAGCCAGATTGAGCCAAAAACAACCCTATTTT	TGCAGCCCCAAGTGCAACAGGTGCATGCTCACGCGAGGAGCCAGATTGAGCCAAAAACAACCCTATTTT	GWHBCLB00000002 Chromosome 2 Complete=T Circular=F OriSeqID=Chr2 Len=59511927	37034568	1	3.58E-29	50:C>T	50	1	0.960655738	0.049180328	0.950819672	0.039344262	0.009836066	0.075592583	0.09352325	0.0845579	35.94983	28.55556	1
100194797|F|0-10:A>G-10:A>G	TGCAGGACATACCATCTAGTGAAAGAGTTTCTTGGGCAGTGGGAGGGATGGTTCTCACAGCGGGCCTGC	TGCAGGACATACCATCTAGTGAAAGAGTTTCTTGGGCAGTGGGAGGGATGGTTCTCACAGCGGGCCTGC	GWHBCLB00000005 Chromosome 5 Complete=T Circular=F OriSeqID=Chr5 Len=50196147	1117684	1	3.58E-29	10:A>G	10	1	0.980327869	0.029508197	0.970491803	0.019672131	0.009836066	0.038570277	0.05727493	0.0479226	39.40283	22.77778	1
100194800|F|0-10:G>C-10:G>C	TGCAGGACTAGTATTATCAGTGTTCATTCCCAATGTGTTCTTCACAGCATCAGCTGCGCCTTGTGCCAT	TGCAGGACTAGTATTATCAGTGTTCATTCCCAATGTGTTCTTCACAGCATCAGCTGCGCCTTGTGCCAT	GWHBCLB00000006 Chromosome 6 Complete=T Circular=F OriSeqID=Chr6 Len=47585511	36879315	1	3.58E-29	10:G>C	10	1	0.327868852	0.783606557	0.216393443	0.672131148	0.11147541	0.440741736	0.33913464	0.389938	24.37273	23.5259	1
100194863|F|0-51:A>G-51:A>G	TGCAGGCCAATTATACACACCTCCACAAGGGAAAACCATAAATATGTGGCTAACCCCATTGATTCTTGA	TGCAGGCCAATTATACACACCTCCACAAGGGAAAACCATAAATATGTGGCTAACCCCATTGATTCTTGA	GWHBCLB00000007 Chromosome 7 Complete=T Circular=F OriSeqID=Chr7 Len=46487083	36472669	1	3.58E-29	51:A>G	51	1	0.859016393	0.259016393	0.740983607	0.140983607	0.118032787	0.242214458	0.3838538	0.313034	37.05469	36.06757	0.982143
100194962|F|0-68:A>T-68:A>T	TGCAGGTTTCAGCAACAAATTACTACTGCTAATTCCTTGGGGATTCAAAGCTGCTGTCTGGCTCATGGA	TGCAGGTTTCAGCAACAAATTACTACTGCTAATTCCTTGGGGATTCAAAGCTGCTGTCTGGCTCATGGA	GWHBCLB00000003 Chromosome 3 Complete=T Circular=F OriSeqID=Chr3 Len=54430697	16442857	1	3.58E-29	68:A>T	68	1	0.616393443	0.504918033	0.495081967	0.383606557	0.121311475	0.472905133	0.49995163	0.486428	28.63095	22.32168	0.979167
100195060|F|0-14:A>G-14:A>G	TGCAGTATGTTTCCATCCTGAACTTCCAATTGTCATTACTGGTTCTGAGGATGGCACAGTTCATTGAAG	TGCAGTATGTTTCCATCCTGAACTTCCAATTGTCATTACTGGTTCTGAGGATGGCACAGTTCATTGAAG		0	0	9.99E+02	14:A>G	14	1	0.632786885	0.455737705	0.544262295	0.367213115	0.08852459	0.464735286	0.4960817	0.480408	26.69154	25.31944	0.965517
100195150|F|0-48:A>G-48:A>G	TGCAGTGACCATGTTCCTTCTTGTTATACTAAACGTTTTCCCTTTCACACCGCGGTATATAATCCCTGT	TGCAGTGACCATGTTCCTTCTTGTTATACTAAACGTTTTCCCTTTCACACCGCGGTATATAATCCCTGT	GWHBCLB00000005 Chromosome 5 Complete=T Circular=F OriSeqID=Chr5 Len=50196147	47158640	1	3.58E-29	48:A>G	48	1	0.708196721	0.459016393	0.540983607	0.291803279	0.167213115	0.41330825	0.49664069	0.454974	33.6087	33.41353	0.965517
100195230|F|0-19:C>T-19:C>T	TGCAGTTCATATTGAACTCCAATGTCCTAATTATGAACAAAAGGCCTAGGGCTTTGGAACTTGATATAT	TGCAGTTCATATTGAACTCCAATGTCCTAATTATGAACAAAAGGCCTAGGGCTTTGGAACTTGATATAT	GWHBCLB00000136 OriSeqID=tig00000440 Len=14783363	12566782	1	3.58E-29	19:C>T	19	1	0.845901639	0.259016393	0.740983607	0.154098361	0.104918033	0.260704112	0.3838538	0.322279	42.67769	35.81667	0.982143
100195316|F|0-38:G>C-38:G>C	TGCAGTTTGATTAGCCACCCTCATGCTAAGGTTAGTGAGCTTCCTGATGAGTTGAAATGTCCAAACCTT	TGCAGTTTGATTAGCCACCCTCATGCTAAGGTTAGTGAGCTTCCTGATGAGTTGAAATGTCCAAACCTT		0	0	9.99E+02	38:G>C	38	1	0.901639344	0.137704918	0.862295082	0.098360656	0.039344262	0.177371674	0.23748455	0.207428	27.92446	24.07143	1
100195497|F|0-35:A>G-35:A>G	TGCAGAAAAAGTTCTTTTCCATCATAAAAAAAAAAAGTTATTTTCAATTACAGATCGGAAGAGCGGTTC	TGCAGAAAAAGTTCTTTTCCATCATAAAAAAAAAAAGTTATTTTCAATTAC		0	0	9.99E+02	35:A>G	35	1	0.580327869	0.560655738	0.439344262	0.419672131	0.140983607	0.487094867	0.49264176	0.489868	32.24684	17.61688	0.98
100196106|F|0-30:C>G-30:C>G	TGCAGTCACCAGCCTTAGGAAGTAAATAGACGCTAATTTATTATTTTTACATGTATCTAAGCTATCTTT	TGCAGTCACCAGCCTTAGGAAGTAAATAGACGCTAATTTATTATTTTTACATGTATCTAAGCTATCTTT	GWHBCLB00000136 OriSeqID=tig00000440 Len=14783363	11236045	1	3.58E-29	30:C>G	30	1	0.872131148	0.190163934	0.809836066	0.127868852	0.062295082	0.223036818	0.30800322	0.26552	31.67667	30.53846	0.984848
100196137|F|0-64:A>C-64:A>C	TGCAGCATAAAATAAAGTCAAACTGAAGCCCCTTCCCCAAATTTCAGGCTCACCTAGCAGGCAAAATTA	TGCAGCATAAAATAAAGTCAAACTGAAGCCCCTTCCCCAAATTTCAGGCTCACCTAGCAGGCAAAATTA	GWHBCLB00000004 Chromosome 4 Complete=T Circular=F OriSeqID=Chr4 Len=53929940	52424313	1	3.58E-29	64:A>C	64	1	0.878688525	0.213114754	0.786885246	0.121311475	0.091803279	0.213190003	0.33539371	0.274292	38.58367	31.11111	0.956522
100196167|F|0-22:G>T-22:G>T	TGCAGAAAAGCTCACTTACTTTGAGTACAAGAGTAGTAATCCCAATACCCAACTTTCTTTCACCAATGT	TGCAGAAAAGCTCACTTACTTTGAGTACAAGAGTAGTAATCCCAATACCCAACTTTCTTTCACCAATGT	GWHBCLB00000003 Chromosome 3 Complete=T Circular=F OriSeqID=Chr3 Len=54430697	10222404	1	3.58E-29	22:G>T	22	1	0.914754098	0.163934426	0.836065574	0.085245902	0.078688525	0.155958076	0.27411986	0.215039	35.06954	34.32	0.970588
100196225|F|0-29:T>C-29:T>C	TGCAGAACTCTTTGCTGGAACTTGCTCCTTGAAACCCAACATTTTATTTATTGCACCAATGTAAGCCTT	TGCAGAACTCTTTGCTGGAACTTGCTCCTTGAAACCCAACATTTTATTTATTGCACCAATGTAAGCCTT	GWHBCLB00000002 Chromosome 2 Complete=T Circular=F OriSeqID=Chr2 Len=59511927	13965860	1	3.58E-29	29:T>C	29	1	0.921311475	0.104918033	0.895081967	0.078688525	0.026229508	0.144993281	0.18782048	0.166407	31.90036	21.34375	1
100196314|F|0-21:T>C-21:T>C	TGCAGACACATGCACATATCTTGTACATATATGTGTGAACAAAATGGAGCTCTTTTAGTTCATTGAGCA	TGCAGACACATGCACATATCTTGTACATATATGTGTGAACAAAATGGAGCTCTTTTAGTTCATTGAGCA	GWHBCLB00000007 Chromosome 7 Complete=T Circular=F OriSeqID=Chr7 Len=46487083	5272798	1	1.67E-27	21:T>C	21	1	0.813114754	0.275409836	0.724590164	0.186885246	0.08852459	0.303918302	0.39911852	0.351518	43.93976	38.69512	0.962963
100196331|F|0-62:G>A-62:G>A	TGCAGACGCAACTTCGAGCATAAGCAGACCAAATTCCGGGCCAATCACCAATTTGCATCCTCGAGCAGA	TGCAGACGCAACTTCGAGCATAAGCAGACCAAATTCCGGGCCAATCACCAATTTGCATCCTCGAGCAGA	GWHBCLB00000003 Chromosome 3 Complete=T Circular=F OriSeqID=Chr3 Len=54430697	5653218	1	1.67E-27	62:G>A	62	1	0.731147541	0.337704918	0.662295082	0.268852459	0.068852459	0.393141629	0.44732061	0.420231	21.80282	17.09804	1
100196402|F|0-8:A>G-8:A>G	TGCAGATAAGGAAGATGTCTCTACAACAGGATCTGGATGAGGAGGACCAATAGATATTTTTGGAGGGCG	TGCAGATAAGGAAGATGTCTCTACAACAGGATCTGGATGAGGAGGACCAATAGATATTTTTGGAGGGCG	GWHBCLB00000001 Chromosome 1 Complete=T Circular=F OriSeqID=Chr1 Len=48772484	12309970	1	3.58E-29	8:A>G	8	1	0.560655738	0.537704918	0.462295082	0.439344262	0.098360656	0.492641763	0.49715668	0.494899	37.05348	34.73077	1
100196431|F|0-22:G>A-22:G>A	TGCAGATATTTCCTGACATTATGTATGATTTCAGTAAGTACAATTGATGGATGTAATTACGTACTATAA	TGCAGATATTTCCTGACATTATGTATGATTTCAGTAAGTACAATTGATGGATGTAATTACGTACTATAA	GWHBCLB00000002 Chromosome 2 Complete=T Circular=F OriSeqID=Chr2 Len=59511927	53157926	1	3.58E-29	22:G>A	22	1	0.878688525	0.216393443	0.783606557	0.121311475	0.095081967	0.213190003	0.33913464	0.276162	27.55785	23.18182	1
100196604|F|0-55:A>C-55:A>C	TGCAGCAGTTATTTCTCTATTTCTTGCTAGTGTTCAAATGTGCTACGACAAACTGAAAAACTGAAAAAT	TGCAGCAGTTATTTCTCTATTTCTTGCTAGTGTTCAAATGTGCTACGACAAACTGAAAAACTGAAAAAT	GWHBCLB00000007 Chromosome 7 Complete=T Circular=F OriSeqID=Chr7 Len=46487083	43504202	1	3.58E-29	55:A>C	55	1	0.468852459	0.73442623	0.26557377	0.531147541	0.203278689	0.498059661	0.39008869	0.444074	25.77982	25.15429	0.970588
100196650|F|0-44:C>G-44:C>G	TGCAGCCAGGATATCAAATATTGCCTCAGAAATTCCATCCTTCACAAAAACTATCAGGGCAACTTTTCT	TGCAGCCAGGATATCAAATATTGCCTCAGAAATTCCATCCTTCACAAAAACTATCAGGGCAACTTTTCT	GWHBCLB00000002 Chromosome 2 Complete=T Circular=F OriSeqID=Chr2 Len=59511927	56884408	1	3.58E-29	44:C>G	44	1	0.980327869	0.02295082	0.97704918	0.019672131	0.003278689	0.038570277	0.04484816	0.0417092	42.19805	34.71429	1
100196660|F|0-15:T>C-15:T>C	TGCAGCCATGGATCATTGCTATGCAAGTCATCCCCATAATGGAAGCTATGCTATACTGTGATATCCCTC	TGCAGCCATGGATCATTGCTATGCAAGTCATCCCCATAATGGAAGCTATGCTATACTGTGATATCCCTC	GWHBCLB00000002 Chromosome 2 Complete=T Circular=F OriSeqID=Chr2 Len=59511927	7882547	1	3.58E-29	15:T>C	15	1	0.924590164	0.114754098	0.885245902	0.075409836	0.039344262	0.139446385	0.20317119	0.171309	39.33333	37.28947	0.985294
100196757|F|0-19:T>G-19:T>G	TGCAGCTCTGTTCCTTCATTTTCATCCCTCTCCGGGGACCCTGATGCCATTTTTCTCTTTTTCCCATTC	TGCAGCTCTGTTCCTTCATTTTCATCCCTCTCCGGGGACCCTGATGCCATTTTTCTCTTTTTCCCATTC	GWHBCLB00000004 Chromosome 4 Complete=T Circular=F OriSeqID=Chr4 Len=53929940	2785242	1	2.16E-26	19:T>G	19	1	0.747540984	0.367213115	0.632786885	0.252459016	0.114754098	0.377446923	0.46473529	0.421091	30.86957	29.39394	0.980769
100196814|F|0-21:T>C-21:T>C	TGCAGCTTGCTTTCTTGCTATTGGGATGGCCATTATTTTGTCATCATGGACTGAAAATTTTGGAGACAC	TGCAGCTTGCTTTCTTGCTATTGGGATGGCCATTATTTTGTCATCATGGACTGAAAATTTTGGAGACAC		0	0	9.99E+02	21:T>C	21	1	0.91147541	0.127868852	0.872131148	0.08852459	0.039344262	0.161375974	0.22303682	0.192206	34.80528	28.975	0.948276
100196900|F|0-67:C>A-67:C>A	TGCAGGCACCTGCAATTTCTCAAAAAATCGAATGCAAAGTCATTATCAATTAGAAAATTATTGGTAGCT	TGCAGGCACCTGCAATTTCTCAAAAAATCGAATGCAAAGTCATTATCAATTAGAAAATTATTGGTAGCT	GWHBCLB00000005 Chromosome 5 Complete=T Circular=F OriSeqID=Chr5 Len=50196147	41579747	1	4.64E-28	67:C>A	67	1	0.33442623	0.786885246	0.213114754	0.66557377	0.121311475	0.445170653	0.33539371	0.390282	31.96552	29.97738	0.980769
100196941|F|0-48:C>A-48:C>A	TGCAGGCTTTTTGCAGATTGGAGTCAATGGATTGCACAAAAATGAAGCCTCCAGGAGTCCGGTGCCACA	TGCAGGCTTTTTGCAGATTGGAGTCAATGGATTGCACAAAAATGAAGCCTCCAGGAGTCCGGTGCCACA	GWHBCLB00000007 Chromosome 7 Complete=T Circular=F OriSeqID=Chr7 Len=46487083	45948048	1	3.58E-29	48:C>A	48	1	0.990163934	0.016393443	0.983606557	0.009836066	0.006557377	0.019478635	0.0322494	0.025864	51.37389	44.16667	1
100196968|F|0-25:G>A-25:G>A	TGCAGGGCCTTTATCACTATCATAAGCAAAAACCATTCAACTCAAGCATCCAGAATGATCAAGTATTGA	TGCAGGGCCTTTATCACTATCATAAGCAAAAACCATTCAACTCAAGCATCCAGAATGATCAAGTATTGA	GWHBCLB00000007 Chromosome 7 Complete=T Circular=F OriSeqID=Chr7 Len=46487083	45291004	1	7.76E-26	25:G>A	25	1	0.790163934	0.28852459	0.71147541	0.209836066	0.078688525	0.331609782	0.4105563	0.371083	32.81778	26.84058	1
100197132|F|0-48:A>G-48:A>G	TGCAGTCCAAGCATGGTTACTAATGATAACTAATCTAATGTGCAAAGCAATACAGTAGAATCATAATGG	TGCAGTCCAAGCATGGTTACTAATGATAACTAATCTAATGTGCAAAGCAATACAGTAGAATCATAATGG	GWHBCLB00000006 Chromosome 6 Complete=T Circular=F OriSeqID=Chr6 Len=47585511	39937481	1	1.67E-27	48:A>G	48	1	0.668852459	0.491803279	0.508196721	0.331147541	0.160655738	0.442977694	0.49986563	0.471422	33.67066	30.45	0.956522
100197138|F|0-57:A>G-57:A>G	TGCAGTCCAGAAGATGATTGTGGATATCTTCATTGAACTTTTCAAGTATCAGCTTCAATTGTTCTTGTT	TGCAGTCCAGAAGATGATTGTGGATATCTTCATTGAACTTTTCAAGTATCAGCTTCAATTGTTCTTGTT	GWHBCLB00000004 Chromosome 4 Complete=T Circular=F OriSeqID=Chr4 Len=53929940	49720998	1	3.58E-29	57:A>G	57	1	0.032786885	0.97704918	0.02295082	0.967213115	0.009836066	0.063423811	0.04484816	0.054136	40.5	40.08525	1
100197273|F|0-36:A>T-36:A>T	TGCAGTTGAAATGTTTCGAGAGAAGCTACTTGTCCGAGTCTTGGCCGCAGCCATTACAGAAGCAACAGT	TGCAGTTGAAATGTTTCGAGAGAAGCTACTTGTCCGAGTCTTGGCCGCAGCCATTACAGAAGCAACAGT	GWHBCLB00000003 Chromosome 3 Complete=T Circular=F OriSeqID=Chr3 Len=54430697	19386945	1	3.61E-24	36:A>T	36	1	0.032786885	0.970491803	0.029508197	0.967213115	0.003278689	0.063423811	0.05727493	0.0603494	38.61538	34.76506	1
100197280|F|0-19:T>C-19:T>C	TGCAGTTGCATATACCTTATACCGTATAGTATTGCATTTGATCAAATCCCATTTCTCAGGATTCATTGT	TGCAGTTGCATATACCTTATACCGTATAGTATTGCATTTGATCAAATCCCATTTCTCAGGATTCATTGT	GWHBCLB00000005 Chromosome 5 Complete=T Circular=F OriSeqID=Chr5 Len=50196147	42887216	1	3.58E-29	19:T>C	19	1	0.960655738	0.062295082	0.937704918	0.039344262	0.02295082	0.075592583	0.11682881	0.0962107	46.54261	28.90909	0.985714
100197290|F|0-66:C>T-66:C>T	TGCAGTTGGAGCTGCTCATGGAACAGCCTGCTCTTTGTCTTTCACACTCCATGTCATTGTCTTCTTCTC	TGCAGTTGGAGCTGCTCATGGAACAGCCTGCTCTTTGTCTTTCACACTCCATGTCATTGTCTTCTTCTC	GWHBCLB00000007 Chromosome 7 Complete=T Circular=F OriSeqID=Chr7 Len=46487083	5317051	1	3.58E-29	66:C>T	66	1	0.852459016	0.226229508	0.773770492	0.147540984	0.078688525	0.251545284	0.35009944	0.300822	30.7619	27.4375	0.979167
100197348|F|0-19:A>T-19:A>T	TGCAGTTTGGGTTTGGTCCATCAGGTGGTCTGGATGGTCATGGTCCCAACACTGGTGACAACGGCCGCC	TGCAGTTTGGGTTTGGTCCATCAGGTGGTCTGGATGGTCATGGTCCCAACACTGGTGACAACGGCCGCC	GWHBCLB00000007 Chromosome 7 Complete=T Circular=F OriSeqID=Chr7 Len=46487083	45476762	1	3.58E-29	19:A>T	19	1	0.891803279	0.160655738	0.839344262	0.108196721	0.052459016	0.192980382	0.26969094	0.231336	28.37453	25.74468	1
100197356|F|0-7:C>T-7:C>T	TGCAGTTCGTTTTACCATGGATTCTTGGGGGAGACTTCAAGAAAATTTTGCGAATGTAGTAAAAAATTG	TGCAGTTCGTTTTACCATGGATTCTTGGGGGAGACTTCAAGAAAATTTTGCGAATGTAGTAAAAAATTG	GWHBCLB00000005 Chromosome 5 Complete=T Circular=F OriSeqID=Chr5 Len=50196147	8219145	1	3.61E-24	7:C>T	7	1	0.659016393	0.393442623	0.606557377	0.340983607	0.052459016	0.449427573	0.47729105	0.463359	30.90833	29.77372	0.969697
100197608|F|0-9:G>A-9:G>A	TGCAGAATCGGCAGTACATTAGAATCAAATGAATACTATTACAGATCGGAAGAGCGGTTCAGCAGGAAT	TGCAGAATCGGCAGTACATTAGAATCAAATGAATACTATTAC	GWHBCLB00000002 Chromosome 2 Complete=T Circular=F OriSeqID=Chr2 Len=59511927	30032060	1	5.56E-14	9:G>A	9	1	0.97704918	0.036065574	0.963934426	0.02295082	0.013114754	0.044848159	0.0695297	0.0571889	65.50183	40.25	1
100197667|F|0-27:C>T-27:C>T	TGCAGATATTCTCTAGTCATTTTGTATCATATAGAATGTTGAGTGTGTTACAGATCGGAAGAGCGGTTC	TGCAGATATTCTCTAGTCATTTTGTATCATATAGAATGTTGAGTGTGTTAC		0	0	9.99E+02	27:C>T	27	1	0.980327869	0.032786885	0.967213115	0.019672131	0.013114754	0.038570277	0.06342381	0.050997	67.34444	24.54545	1
100198113|F|0-66:T>A-66:T>A	TGCAGATATAAACCAACCTGGTGGAGTAATGAAGCTAGGAATGTGCTTTTTTTGCTCCACCCCAATTTG	TGCAGATATAAACCAACCTGGTGGAGTAATGAAGCTAGGAATGTGCTTTTTTTGCTCCACCCCAATTTG	GWHBCLB00000003 Chromosome 3 Complete=T Circular=F OriSeqID=Chr3 Len=54430697	20653364	1	3.58E-29	66:T>A	66	1	0.983606557	0.016393443	0.983606557	0.016393443	0	0.032249395	0.0322494	0.0322494	51.79205	39.125	1
100198147|F|0-26:T>G-26:T>G	TGCAGTTAGATAACTGAGAGCTAACTTTATAACAACGATAAAAGTTATCGGATTGGCTCCCAACAGGTA	TGCAGTTAGATAACTGAGAGCTAACTTTATAACAACGATAAAAGTTATCGGATTGGCTCCCAACAGGTA	GWHBCLB00000006 Chromosome 6 Complete=T Circular=F OriSeqID=Chr6 Len=47585511	42572256	1	1.67E-27	26:T>G	26	1	0.986885246	0.013114754	0.986885246	0.013114754	0	0.025885515	0.02588551	0.0258855	43.66667	29.2	1
100198199|F|0-14:T>A-14:T>A	TGCAGTTTAGTTCCTAGAGGAAGTTGTGTAAGTAGAAAAGGGATGAAATATATATACTATAAATCTAAA	TGCAGTTTAGTTCCTAGAGGAAGTTGTGTAAGTAGAAAAGGGATGAAATATATATACTATAAATCTAAA	GWHBCLB00000001 Chromosome 1 Complete=T Circular=F OriSeqID=Chr1 Len=48772484	48331405	1	3.58E-29	14:T>A	14	1	0.629508197	0.436065574	0.563934426	0.370491803	0.06557377	0.466455254	0.49182478	0.47914	41.53881	36.86897	0.982759
100198439|F|0-22:T>C-22:T>C	TGCAGATATCCTTGTTTGTATTTCGGCAATAGGTAAGTTTTCGCTCTTCAATAGCATATTTAGAATTGA	TGCAGATATCCTTGTTTGTATTTCGGCAATAGGTAAGTTTTCGCTCTTCAATAGCATATTTAGAATTGA	GWHBCLB00000136 OriSeqID=tig00000440 Len=14783363	6856262	1	3.58E-29	22:T>C	22	1	0.927868852	0.101639344	0.898360656	0.072131148	0.029508197	0.13385649	0.18261758	0.158237	39.25347	31.55882	1
100198445|F|0-18:G>T-18:G>T	TGCAGATATGCAGATATTGGGTCAATGTGTCTTGTCTCACCATGTACGGTAAGCCCTGCACTATTTCAT	TGCAGATATGCAGATATTGGGTCAATGTGTCTTGTCTCACCATGTACGGTAAGCCCTGCACTATTTCAT	GWHBCLB00000003 Chromosome 3 Complete=T Circular=F OriSeqID=Chr3 Len=54430697	23227160	3	3.58E-29	18:G>T	18	1	0.678688525	0.42295082	0.57704918	0.321311475	0.101639344	0.436140822	0.48812685	0.462134	15.51887	13.72656	1
100198458|F|0-22:A>G-22:A>G	TGCAGATCAGGATGGGGTTTCTATTTATGCCATTTGTGGCATGGGAGGGCTTGGAAAGACCACACTTGC	TGCAGATCAGGATGGGGTTTCTATTTATGCCATTTGTGGCATGGGAGGGCTTGGAAAGACCACACTTGC	GWHBCLB00000003 Chromosome 3 Complete=T Circular=F OriSeqID=Chr3 Len=54430697	16323309	1	3.58E-29	22:A>G	22	1	0.46557377	0.629508197	0.370491803	0.53442623	0.095081967	0.497629669	0.46645525	0.482042	35.56081	33.27928	0.982759
100198483|F|0-67:G>A-67:G>A	TGCAGATGCATGTACTGCCACCAAGTTTGTGAATCTTTTGTCTTGTGATGCAATAGATTATAGATCAGT	TGCAGATGCATGTACTGCCACCAAGTTTGTGAATCTTTTGTCTTGTGATGCAATAGATTATAGATCAGT	GWHBCLB00000005 Chromosome 5 Complete=T Circular=F OriSeqID=Chr5 Len=50196147	1187626	3	4.64E-28	67:G>A	67	1	0.032786885	0.983606557	0.016393443	0.967213115	0.016393443	0.063423811	0.0322494	0.0478366	34.91667	32.83333	1
100198576|F|0-49:A>C-49:A>C	TGCAGCAATCATTTTCAGCTAAGCACAAACAACGCCTAAGCCAAAAAAGACAAATTTGCATCACACCAA	TGCAGCAATCATTTTCAGCTAAGCACAAACAACGCCTAAGCCAAAAAAGACAAATTTGCATCACACCAA	GWHBCLB00000003 Chromosome 3 Complete=T Circular=F OriSeqID=Chr3 Len=54430697	41333024	2	1.67E-27	49:A>C	49	1	0.603278689	0.495081967	0.504918033	0.396721311	0.098360656	0.478667025	0.49995163	0.489309	24.20904	23.67586	1
100198644|F|0-62:G>A-62:G>A	TGCAGCATCCAAGAGGTCTTTTGATGAACCAGCATTACGTAACGGAGAAGAAGGAACAAGACGTGAAAC	TGCAGCATCCAAGAGGTCTTTTGATGAACCAGCATTACGTAACGGAGAAGAAGGAACAAGACGTGAAAC	GWHBCLB00000003 Chromosome 3 Complete=T Circular=F OriSeqID=Chr3 Len=54430697	9747030	1	3.58E-29	62:G>A	62	1	0.727868852	0.373770492	0.626229508	0.272131148	0.101639344	0.396151572	0.46813222	0.432142	26.86829	26.15789	1
100198716|F|0-41:G>A-41:G>A	TGCAGCCCCAAAATCTTCAAAGTGAGAAATTATTAGGTGGGGCTGATCCATCACGTTATTACAGATCGG	TGCAGCCCCAAAATCTTCAAAGTGAGAAATTATTAGGTGGGGCTGATCCATCACGTTATTAC		0	0	9.99E+02	41:G>A	41	1	0.881967213	0.173770492	0.826229508	0.118032787	0.055737705	0.208202096	0.28714862	0.247675	42.5272	40.09756	1
100198739|F|0-52:G>A-52:G>A	TGCAGCCTTCAACTATATATTCTCTCATTTCTCATTACTTCTCTTTGACAACGTTTTTCATTAGGAAGT	TGCAGCCTTCAACTATATATTCTCTCATTTCTCATTACTTCTCTTTGACAACGTTTTTCATTAGGAAGT	GWHBCLB00000005 Chromosome 5 Complete=T Circular=F OriSeqID=Chr5 Len=50196147	46608279	1	1.67E-27	52:G>A	52	1	0.980327869	0.026229508	0.973770492	0.019672131	0.006557377	0.038570277	0.05108304	0.0448267	36.80556	36.8	1
100198749|F|0-63:A>T-63:A>T	TGCAGCGTCAACCTGGAGAAGAGAAATATCGTTGTTTATCAAGTGAAAGGTATAAGAGAAACAAATAAA	TGCAGCGTCAACCTGGAGAAGAGAAATATCGTTGTTTATCAAGTGAAAGGTATAAGAGAAACAAATAAA	GWHBCLB00000136 OriSeqID=tig00000440 Len=14783363	7558342	2	1.67E-27	63:A>T	63	1	0.42295082	0.947540984	0.052459016	0.57704918	0.370491803	0.488126848	0.09941414	0.29377	27.54861	25.14706	0.921875
100198829|F|0-8:A>C-8:A>C	TGCAGCTGATTTTTCTTTTTCAACCGTAACCTCTGTTCCTGGATTTCCCGATTCACTCGCTCTCAAGCT	TGCAGCTGATTTTTCTTTTTCAACCGTAACCTCTGTTCCTGGATTTCCCGATTCACTCGCTCTCAAGCT	GWHBCLB00000002 Chromosome 2 Complete=T Circular=F OriSeqID=Chr2 Len=59511927	55361998	1	1.67E-27	8:A>C	8	1	0.813114754	0.318032787	0.681967213	0.186885246	0.131147541	0.303918302	0.43377587	0.368847	38.43056	37.46053	0.979167
100198836|F|0-66:A>T-66:A>T	TGCAGCTGCCAACTTAGCCTGGTCTGGGATTTTTTTAGTATCAAATATATTCCTCCCCTTTTTTTTACA	TGCAGCTGCCAACTTAGCCTGGTCTGGGATTTTTTTAGTATCAAATATATTCCTCCCCTTTTTTTTACA	GWHBCLB00000006 Chromosome 6 Complete=T Circular=F OriSeqID=Chr6 Len=47585511	30551008	1	4.64E-28	66:A>T	66	1	0.996721311	0.02295082	0.97704918	0.003278689	0.019672131	0.006535877	0.04484816	0.025692	4.4053	2.625	1
100198900|F|0-66:A>G-66:A>G	TGCAGCTTTCTTTTATCTGGAAATTGTGATCAAACATAATTTTCCTTGTATTCCTATTCAGTTTCGAAA	TGCAGCTTTCTTTTATCTGGAAATTGTGATCAAACATAATTTTCCTTGTATTCCTATTCAGTTTCGAAA	GWHBCLB00000007 Chromosome 7 Complete=T Circular=F OriSeqID=Chr7 Len=46487083	5959340	1	3.58E-29	66:A>G	66	1	0.318032787	0.780327869	0.219672131	0.681967213	0.098360656	0.433775867	0.34283257	0.388304	41.46939	38.891	0.98
100198952|F|0-23:C>T-23:C>T	TGCAGGAATTTCACCAGAAAAGTCATTACCGCCCATTTGCAGTTCAATCAAACGTGAAAGACTTCCCAA	TGCAGGAATTTCACCAGAAAAGTCATTACCGCCCATTTGCAGTTCAATCAAACGTGAAAGACTTCCCAA	GWHBCLB00000002 Chromosome 2 Complete=T Circular=F OriSeqID=Chr2 Len=59511927	9316601	1	3.61E-24	23:C>T	23	1	0.08852459	0.927868852	0.072131148	0.91147541	0.016393443	0.161375974	0.13385649	0.147616	42.11765	36.00727	1
100199011|F|0-41:A>G-41:A>G	TGCAGGGCAATAACAAATATAATGCTTGTTCTTCTGTGAAAAATCACAAATAAAATGATTTTCAACATT	TGCAGGGCAATAACAAATATAATGCTTGTTCTTCTGTGAAAAATCACAAATAAAATGATTTTCAACATT	GWHBCLB00000002 Chromosome 2 Complete=T Circular=F OriSeqID=Chr2 Len=59511927	42862478	1	1.67E-27	41:A>G	41	1	0.504918033	0.603278689	0.396721311	0.495081967	0.108196721	0.499951626	0.47866702	0.489309	21.89928	20.71515	1
100199039|F|0-34:A>C-34:A>C	TGCAGGGTAATCTTACACTAAGCTCTTTATCTGAATATTGCAGATATCAAGGCTGATTTACACCAATGC	TGCAGGGTAATCTTACACTAAGCTCTTTATCTGAATATTGCAGATATCAAGGCTGATTTACACCAATGC	GWHBCLB00000007 Chromosome 7 Complete=T Circular=F OriSeqID=Chr7 Len=46487083	6873102	1	1.67E-27	34:A>C	34	1	0.593442623	0.544262295	0.455737705	0.406557377	0.137704918	0.482536952	0.4960817	0.489309	32.91716	31.43919	0.980769
100199123|F|0-25:C>T-25:C>T	TGCAGTAAAAATCTTGATTTGATGTCCTATTCTTATTTTCAATTGACTATTGTTCTCATCATTTGTAAG	TGCAGTAAAAATCTTGATTTGATGTCCTATTCTTATTTTCAATTGACTATTGTTCTCATCATTTGTAAG	GWHBCLB00000006 Chromosome 6 Complete=T Circular=F OriSeqID=Chr6 Len=47585511	39472819	1	7.76E-26	25:C>T	25	1	0.790163934	0.255737705	0.744262295	0.209836066	0.045901639	0.331609782	0.38067186	0.356141	30.42922	25.08333	0.96
100199223|F|0-7:C>G-7:C>G	TGCAGTGCACCATATTATACACAAGAAACTGTCACGACATAAAGCAATAAATATTTCCCTACCAAGTTT	TGCAGTGCACCATATTATACACAAGAAACTGTCACGACATAAAGCAATAAATATTTCCCTACCAAGTTT	GWHBCLB00000001 Chromosome 1 Complete=T Circular=F OriSeqID=Chr1 Len=48772484	1006474	1	3.58E-29	7:C>G	7	1	0.983606557	0.016393443	0.983606557	0.016393443	0	0.032249395	0.0322494	0.0322494	42.33333	25.4	1
100199292|F|0-53:C>T-53:C>T	TGCAGTTCCTCTCTAAGCATTCTCACTGTCCAATATGAAAATATATAAAAGAACAACTTAGTAGAAGAA	TGCAGTTCCTCTCTAAGCATTCTCACTGTCCAATATGAAAATATATAAAAGAACAACTTAGTAGAAGAA	GWHBCLB00000007 Chromosome 7 Complete=T Circular=F OriSeqID=Chr7 Len=46487083	37546428	1	7.76E-26	53:C>T	53	1	0.186885246	0.836065574	0.163934426	0.813114754	0.02295082	0.303918302	0.27411986	0.289019	38.73438	33.98355	1
100199318|F|0-10:T>C-10:T>C	TGCAGTTTACTGGGGCTCTGCCTTTTCCACTGGCTACGAAAGGAAATGCTAAGCACGTCTCGACGTTCA	TGCAGTTTACTGGGGCTCTGCCTTTTCCACTGGCTACGAAAGGAAATGCTAAGCACGTCTCGACGTTCA	GWHBCLB00000003 Chromosome 3 Complete=T Circular=F OriSeqID=Chr3 Len=54430697	14856231	1	1.67E-27	10:T>C	10	1	0.642622951	0.504918033	0.495081967	0.357377049	0.147540984	0.459317388	0.49995163	0.479635	26.53672	24.38129	1
100199335|F|0-67:T>G-67:T>G	TGCAGTTTGAGGATGCTCTTACTGCGCCCAATCCAAGAGAAGAGCTTTGCAAACTTATTGATCAAAGTC	TGCAGTTTGAGGATGCTCTTACTGCGCCCAATCCAAGAGAAGAGCTTTGCAAACTTATTGATCAAAGTC	GWHBCLB00000002 Chromosome 2 Complete=T Circular=F OriSeqID=Chr2 Len=59511927	42955278	1	4.64E-28	67:T>G	67	1	0.02295082	0.983606557	0.016393443	0.97704918	0.006557377	0.044848159	0.0322494	0.0385488	53.23077	44.40816	1
100199498|F|0-6:C>G-6:C>G	TGCAGCCATTGTCATGCGTGCGGTGAAGAATGTAGCTGATACAGGTAGAACAATTGTTTGCACAATCCA	TGCAGCCATTGTCATGCGTGCGGTGAAGAATGTAGCTGATACAGGTAGAACAATTGTTTGCACAATCCA	GWHBCLB00000007 Chromosome 7 Complete=T Circular=F OriSeqID=Chr7 Len=46487083	33641011	3	1.67E-27	6:C>G	6	1	0.980327869	0.078688525	0.921311475	0.019672131	0.059016393	0.038570277	0.14499328	0.0917818	9.34559	2.66667	0.909091
100199868|F|0-5:T>C-5:T>C	TGCAGTAGACTCTTTCGAAGAACGTTTCATCTTTCAATAATCTTACAGATCGGAAGAGCGGTTCAGCAG	TGCAGTAGACTCTTTCGAAGAACGTTTCATCTTTCAATAATCTTAC	GWHBCLB00000003 Chromosome 3 Complete=T Circular=F OriSeqID=Chr3 Len=54430697	14562237	1	1.87E-14	5:T>C	5	1	0.97704918	0.036065574	0.963934426	0.02295082	0.013114754	0.044848159	0.0695297	0.0571889	73.40647	40.78571	1
100200153|F|0-8:T>A-8:T>A	TGCAGAAATTGATGTGATGCTGCTTATTTTGCTGAAAGTAATTAGAAGGTGGTAAATTTCTGAGGGATA	TGCAGAAATTGATGTGATGCTGCTTATTTTGCTGAAAGTAATTAGAAGGTGGTAAATTTCTGAGGGATA	GWHBCLB00000003 Chromosome 3 Complete=T Circular=F OriSeqID=Chr3 Len=54430697	28526775	2	1.67E-27	8:T>A	8	1	0.032786885	0.97704918	0.02295082	0.967213115	0.009836066	0.063423811	0.04484816	0.054136	45.16667	30.26882	1
100200153|F|0-61:G>T-61:G>T	TGCAGAAATTGATGTGATGCTGCTTATTTTGCTGAAAGTAATTAGAAGGTGGTAAATTTCTGAGGGATA	TGCAGAAATTGATGTGATGCTGCTTATTTTGCTGAAAGTAATTAGAAGGTGGTAAATTTCTGAGGGATA	GWHBCLB00000003 Chromosome 3 Complete=T Circular=F OriSeqID=Chr3 Len=54430697	28526775	2	1.67E-27	61:G>T	61	1	0.032786885	0.993442623	0.006557377	0.967213115	0.026229508	0.063423811	0.01302876	0.0382263	45.16667	25.70504	1
100200186|F|0-48:A>G-48:A>G	TGCAGAAATGGTTGGGAAGACTGCCACGGGAAATCGGGCGAACGTTTGATATAATTATATTGCATGCAT	TGCAGAAATGGTTGGGAAGACTGCCACGGGAAATCGGGCGAACGTTTGATATAATTATATTGCATGCAT	GWHBCLB00000005 Chromosome 5 Complete=T Circular=F OriSeqID=Chr5 Len=50196147	7914589	1	7.76E-26	48:A>G	48	1	0.986885246	0.026229508	0.973770492	0.013114754	0.013114754	0.025885515	0.05108304	0.0384843	37.23226	33.53846	0.982759
100200198|F|0-18:C>T-18:C>T	TGCAGAACGAGAGTTCCACAGCATCATTCATAAAGTCATAAAACATAGGTAGGAGTACAATCCAAGATC	TGCAGAACGAGAGTTCCACAGCATCATTCATAAAGTCATAAAACATAGGTAGGAGTACAATCCAAGATC	GWHBCLB00000007 Chromosome 7 Complete=T Circular=F OriSeqID=Chr7 Len=46487083	2305095	1	1.67E-27	18:C>T	18	1	0.186885246	0.88852459	0.11147541	0.813114754	0.075409836	0.303918302	0.19809729	0.251008	45.76471	42.4549	1
100200263|F|0-57:T>C-57:T>C	TGCAGAATACATTTCCACTATACATGTATAATGTACTATATAATTCCTTAGGTACATTTTTACAGATCG	TGCAGAATACATTTCCACTATACATGTATAATGTACTATATAATTCCTTAGGTACATTTTTAC	GWHBCLB00000001 Chromosome 1 Complete=T Circular=F OriSeqID=Chr1 Len=48772484	11396209	1	1.12E-23	57:T>C	57	1	0.016393443	0.986885246	0.013114754	0.983606557	0.003278689	0.032249395	0.02588551	0.0290675	67.83333	56.28481	1
100200358|F|0-14:G>A-14:G>A	TGCAGAGGAAAAACGAATTGTTAGTCACCATATGGTATTGAGATGAACAGGAACCAGGCAAAATTTTAC	TGCAGAGGAAAAACGAATTGTTAGTCACCATATGGTATTGAGATGAACAGGAACCAGGCAAAATTTTAC	GWHBCLB00000007 Chromosome 7 Complete=T Circular=F OriSeqID=Chr7 Len=46487083	43726902	1	1.67E-27	14:G>A	14	1	0.31147541	0.793442623	0.206557377	0.68852459	0.104918033	0.428916958	0.32778285	0.37835	29.5814	26.44928	0.979167
100200410|F|0-8:C>A-8:C>A	TGCAGATACTTGGAGTAGCTGCTGCGAGATGCGGGCTATAGATGAAGCCTTGGGATCAATTTGTGCGGA	TGCAGATACTTGGAGTAGCTGCTGCGAGATGCGGGCTATAGATGAAGCCTTGGGATCAATTTGTGCGGA	GWHBCLB00000004 Chromosome 4 Complete=T Circular=F OriSeqID=Chr4 Len=53929940	38395233	1	3.58E-29	8:C>A	8	1	0.081967213	0.944262295	0.055737705	0.918032787	0.026229508	0.150497178	0.10526203	0.12788	39.34483	31.68317	1
100200491|F|0-56:C>A-56:C>A	TGCAGCAAAAAGTTGCAGTTTAGTCAGTATCTTCTCTATACATTTCTCATGTTAGACGGTTATCGAGGT	TGCAGCAAAAAGTTGCAGTTTAGTCAGTATCTTCTCTATACATTTCTCATGTTAGACGGTTATCGAGGT	GWHBCLB00000003 Chromosome 3 Complete=T Circular=F OriSeqID=Chr3 Len=54430697	42962545	1	1.67E-27	56:C>A	56	1	0.485245902	0.603278689	0.396721311	0.514754098	0.08852459	0.499564633	0.47866702	0.489116	37.75839	33.99482	1
100200658|F|0-15:C>T-15:C>T	TGCAGCTACTTGTGACATGGGAAATCTTATACAAACCTAAATTATAGACAAAAAATAATTGTAGCAAGA	TGCAGCTACTTGTGACATGGGAAATCTTATACAAACCTAAATTATAGACAAAAAATAATTGTAGCAAGA	GWHBCLB00000006 Chromosome 6 Complete=T Circular=F OriSeqID=Chr6 Len=47585511	30968474	1	3.58E-29	15:C>T	15	1	0.642622951	0.485245902	0.514754098	0.357377049	0.127868852	0.459317388	0.49956463	0.479441	23.99457	22.55172	0.977273
100200880|F|0-54:C>G-54:C>G	TGCAGGCGTTTTGGCGGTTCATGAGACCTTGGCGGGGGCTCTGGCAGGGTTGACCGTGACTATTTTGTT	TGCAGGCGTTTTGGCGGTTCATGAGACCTTGGCGGGGGCTCTGGCAGGGTTGACCGTGACTATTTTGTT	GWHBCLB00000005 Chromosome 5 Complete=T Circular=F OriSeqID=Chr5 Len=50196147	43085751	1	1.67E-27	54:C>G	54	1	0.275409836	0.790163934	0.209836066	0.724590164	0.06557377	0.399118517	0.33160978	0.365364	39.49275	35.28182	0.98
100200887|F|0-66:G>T-66:G>T	TGCAGGCTCAGGTAACATTTAGTTGCTATGAAAATTGTTGTTATTTTTTCTGCTTTTTACTCATTCGAG	TGCAGGCTCAGGTAACATTTAGTTGCTATGAAAATTGTTGTTATTTTTTCTGCTTTTTACTCATTCGAG	GWHBCLB00000004 Chromosome 4 Complete=T Circular=F OriSeqID=Chr4 Len=53929940	52125942	1	1.67E-27	66:G>T	66	1	0.432786885	0.71147541	0.28852459	0.567213115	0.144262295	0.490964794	0.4105563	0.450761	31.59821	28.03243	1
100200916|F|0-53:G>T-53:G>T	TGCAGGCTTGGAATTTTTCGTCATTGGGATGTTACTTCAGCGGCTCCTCGGACGGTTTGGTTATAAATA	TGCAGGCTTGGAATTTTTCGTCATTGGGATGTTACTTCAGCGGCTCCTCGGACGGTTTGGTTATAAATA	GWHBCLB00000005 Chromosome 5 Complete=T Circular=F OriSeqID=Chr5 Len=50196147	7594256	1	7.76E-26	53:G>T	53	1	0.760655738	0.28852459	0.71147541	0.239344262	0.049180328	0.364117173	0.4105563	0.387337	32.26848	25.44118	0.967742
100201005|F|0-37:T>C-37:T>C	TGCAGTAAAACTTTGATCTTTTGTTTCTTTTTCCTTCTTTTTCTCTGTTTTAGATAGTTATAGTTACCT	TGCAGTAAAACTTTGATCTTTTGTTTCTTTTTCCTTCTTTTTCTCTGTTTTAGATAGTTATAGTTACCT		0	0	9.99E+02	37:T>C	37	1	0.839344262	0.301639344	0.698360656	0.160655738	0.140983607	0.269690943	0.4213061	0.345499	36.26582	33.05263	0.98
100201090|F|0-16:C>T-16:C>T	TGCAGTCATCATCACTCTTCATTTTGGAAAATTGGTTGGTAGACATCTGATTCTTTTATCAGGACATCT	TGCAGTCATCATCACTCTTCATTTTGGAAAATTGGTTGGTAGACATCTGATTCTTTTATCAGGACATCT	GWHBCLB00000005 Chromosome 5 Complete=T Circular=F OriSeqID=Chr5 Len=50196147	46212169	1	3.58E-29	16:C>T	16	1	0.986885246	0.019672131	0.980327869	0.013114754	0.006557377	0.025885515	0.03857028	0.0322279	66.38112	43.5	1
100201117|F|0-52:T>G-52:T>G	TGCAGTCCCAGAGACTTAGAGTTTTGAGCTTTGGGAGGCAATTCAAGGGGAATGACTTGAGAGAATCAC	TGCAGTCCCAGAGACTTAGAGTTTTGAGCTTTGGGAGGCAATTCAAGGGGAATGACTTGAGAGAATCAC	GWHBCLB00000006 Chromosome 6 Complete=T Circular=F OriSeqID=Chr6 Len=47585511	28278240	1	3.58E-29	52:T>G	52	1	0.944262295	0.06557377	0.93442623	0.055737705	0.009836066	0.105262026	0.1225477	0.113905	46.01672	39.95652	1
100201133|F|0-60:G>T-60:G>T	TGCAGTCGTTTCTATTTTTTGGACCGTACCTTCCAAATATTTGACGCTGTTGTTTCTGGGGAAATTTCA	TGCAGTCGTTTCTATTTTTTGGACCGTACCTTCCAAATATTTGACGCTGTTGTTTCTGGGGAAATTTCA	GWHBCLB00000136 OriSeqID=tig00000440 Len=14783363	12764112	1	3.58E-29	60:G>T	60	1	0.803278689	0.259016393	0.740983607	0.196721311	0.062295082	0.316044074	0.3838538	0.349949	37.23108	33.57895	0.981481
100201152|F|0-54:A>G-54:A>G	TGCAGTGAGTCTTGTCCCCCAAGGTATTCATAATTCATTCATACCACAACTTATACTCCAGATTGATGT	TGCAGTGAGTCTTGTCCCCCAAGGTATTCATAATTCATTCATACCACAACTTATACTCCAGATTGATGT	GWHBCLB00000003 Chromosome 3 Complete=T Circular=F OriSeqID=Chr3 Len=54430697	27956358	1	7.76E-26	54:A>G	54	1	0.986885246	0.013114754	0.986885246	0.013114754	0	0.025885515	0.02588551	0.0258855	53.84407	45.25	1
100201174|F|0-62:T>C-62:T>C	TGCAGTGGCAACCACCATTGTGCACCACTAACTCTGATTCCATCCCAACAACCAGGGCAATGTCAAGTT	TGCAGTGGCAACCACCATTGTGCACCACTAACTCTGATTCCATCCCAACAACCAGGGCAATGTCAAGTT	GWHBCLB00000136 OriSeqID=tig00000440 Len=14783363	9875373	1	3.58E-29	62:T>C	62	1	0.963934426	0.045901639	0.954098361	0.036065574	0.009836066	0.069529696	0.08758936	0.0785595	48.54704	34.88235	1
100201221|F|0-35:A>C-35:A>C	TGCAGTTCGAACAAGCTTGTGACTTCCACGGGGATATCTCCAGACAGCTTATTGTTAGAGACATCTATG	TGCAGTTCGAACAAGCTTGTGACTTCCACGGGGATATCTCCAGACAGCTTATTGTTAGAGACATCTATG	GWHBCLB00000004 Chromosome 4 Complete=T Circular=F OriSeqID=Chr4 Len=53929940	2561953	1	1.67E-27	35:A>C	35	1	0.613114754	0.531147541	0.468852459	0.386885246	0.144262295	0.474410105	0.49805966	0.486235	27.38043	27.17197	1
100201242|F|0-48:A>G-48:A>G	TGCAGTTGCCATAGACATATCAGTTGCTTCTTGAGAACCAGAAGCATCATGTAGTAGAGAACGTAAAGC	TGCAGTTGCCATAGACATATCAGTTGCTTCTTGAGAACCAGAAGCATCATGTAGTAGAGAACGTAAAGC	GWHBCLB00000006 Chromosome 6 Complete=T Circular=F OriSeqID=Chr6 Len=47585511	35702993	1	1.67E-27	48:A>G	48	1	0.475409836	0.701639344	0.298360656	0.524590164	0.17704918	0.498790648	0.41868315	0.458737	43.86567	37.81106	0.982759
100201253|F|0-52:T>A-52:T>A	TGCAGTTGGTTCTGCCAATGCTTTTGTGCAGGGTATGGGAAAGGTATTATTTTCATTTTTACATGATTT	TGCAGTTGGTTCTGCCAATGCTTTTGTGCAGGGTATGGGAAAGGTATTATTTTCATTTTTACATGATTT	GWHBCLB00000136 OriSeqID=tig00000440 Len=14783363	13356652	1	3.58E-29	52:T>A	52	1	0.73442623	0.393442623	0.606557377	0.26557377	0.127868852	0.390088686	0.47729105	0.43369	33.56087	28.45455	0.983871
100201279|F|0-60:A>T-60:A>T	TGCAGTTTGTTTCCCTACTATTAGATACTGTTCAGCATATCTTCCTGCCACGTCATCCTTATTTTTTTT	TGCAGTTTGTTTCCCTACTATTAGATACTGTTCAGCATATCTTCCTGCCACGTCATCCTTATTTTTTTT	GWHBCLB00000003 Chromosome 3 Complete=T Circular=F OriSeqID=Chr3 Len=54430697	16172173	1	1.67E-27	60:A>T	60	1	0.118032787	0.908196721	0.091803279	0.881967213	0.026229508	0.208202096	0.16675087	0.187476	31.52381	31.1459	1
100201289|F|0-32:T>A-32:T>A	TGCAGTTTTCGGCTCTTCGCTGAGCATGGCTATAGAGAAGAAGGGCACCCTCGATAGTCCTGGCCGCTT	TGCAGTTTTCGGCTCTTCGCTGAGCATGGCTATAGAGAAGAAGGGCACCCTCGATAGTCCTGGCCGCTT	GWHBCLB00000001 Chromosome 1 Complete=T Circular=F OriSeqID=Chr1 Len=48772484	45072518	1	3.58E-29	32:T>A	32	1	0.970491803	0.042622951	0.957377049	0.029508197	0.013114754	0.057274926	0.08161247	0.0694437	42.74265	42	1
100201437|F|0-34:C>T-34:C>T	TGCAGACAAAATTTGGTATAAATTTTTTATATCACATATAGCATTGATTACAGATCGGAAGAGCGGTTC	TGCAGACAAAATTTGGTATAAATTTTTTATATCACATATAGCATTGATTAC		0	0	9.99E+02	34:C>T	34	1	0.875409836	0.203278689	0.796721311	0.124590164	0.078688525	0.21813491	0.32391293	0.271024	55.09163	23.41818	0.954545
100201585|F|0-9:C>G-9:C>G	TGCAGCATGCAATCACCAATCTTATTATGCTTTTTACAGATCGGAAGAGCGGTTCAGCAGGAATGCCGA	TGCAGCATGCAATCACCAATCTTATTATGCTTTTTAC	GWHBCLB00000006 Chromosome 6 Complete=T Circular=F OriSeqID=Chr6 Len=47585511	41702534	1	2.47E-11	9:C>G	9	1	0.980327869	0.026229508	0.973770492	0.019672131	0.006557377	0.038570277	0.05108304	0.0448267	76.32491	74.76923	1
100201667|F|0-12:G>A-12:G>A	TGCAGGCATGACGGAATACATACACATACAGATCAGGACAGCATTACAGATCGGAAGAGCGGTTCAGCA	TGCAGGCATGACGGAATACATACACATACAGATCAGGACAGCATTAC	GWHBCLB00000004 Chromosome 4 Complete=T Circular=F OriSeqID=Chr4 Len=53929940	2957475	1	2.53E-13	12:G>A	12	1	0.986885246	0.016393443	0.983606557	0.013114754	0.003278689	0.025885515	0.0322494	0.0290675	53.94757	41.71429	1
100201696|F|0-16:C>A-16:C>A	TGCAGGTGAGCCATCTCCCTCATCAGACCCAGTCAGCACATCTTTACAGATCGGAAGAGCGGTTCAGCA	TGCAGGTGAGCCATCTCCCTCATCAGACCCAGTCAGCACATCTTTAC	GWHBCLB00000006 Chromosome 6 Complete=T Circular=F OriSeqID=Chr6 Len=47585511	4466361	1	1.17E-16	16:C>A	16	1	0.990163934	0.009836066	0.990163934	0.009836066	0	0.019478635	0.01947863	0.0194786	59.72727	54.66667	1
100201825|F|0-25:T>C-25:T>C	TGCAGTTGACGCAAATAAAATCTAATATATTGGCAAAAATTACAGATCGGAAGAGCGGTTCAGCAGGAA	TGCAGTTGACGCAAATAAAATCTAATATATTGGCAAAAATTAC	GWHBCLB00000004 Chromosome 4 Complete=T Circular=F OriSeqID=Chr4 Len=53929940	53653670	1	1.63E-14	25:T>C	25	1	0.983606557	0.029508197	0.970491803	0.016393443	0.013114754	0.032249395	0.05727493	0.0447622	57.11684	53.4	1
100202006|F|0-61:G>A-61:G>A	TGCAGTCCTTGTGCCTGGAGAAGAGTTCAAGAAGGTTTTTACCATCATTCCTAAGGCGGACGCTTCAAA	TGCAGTCCTTGTGCCTGGAGAAGAGTTCAAGAAGGTTTTTACCATCATTCCTAAGGCGGACGCTTCAAA	GWHBCLB00000001 Chromosome 1 Complete=T Circular=F OriSeqID=Chr1 Len=48772484	12734595	1	1.67E-27	61:G>A	61	1	0.390163934	0.695081967	0.304918033	0.609836066	0.085245902	0.475872077	0.42388605	0.449879	36.53488	27.45662	1
100202118|F|0-58:A>G-58:A>G	TGCAGAAGAATCAGAATTCCTTATTTCTCTCTACATACCATATTGCAGAAGATGTTGAAACCAGCACCA	TGCAGAAGAATCAGAATTCCTTATTTCTCTCTACATACCATATTGCAGAAGATGTTGAAACCAGCACCA	GWHBCLB00000004 Chromosome 4 Complete=T Circular=F OriSeqID=Chr4 Len=53929940	42225490	1	3.58E-29	58:A>G	58	1	0.032786885	0.983606557	0.016393443	0.967213115	0.016393443	0.063423811	0.0322494	0.0478366	64.1	61.92014	1
100202128|F|0-66:C>T-66:C>T	TGCAGAAGAGAGAAGCATTTCCTTTCATGTTGTTTGTTAGGTGGCTTCAAGTTAGAGTCCTAGCTCCCA	TGCAGAAGAGAGAAGCATTTCCTTTCATGTTGTTTGTTAGGTGGCTTCAAGTTAGAGTCCTAGCTCCCA	GWHBCLB00000006 Chromosome 6 Complete=T Circular=F OriSeqID=Chr6 Len=47585511	33415720	1	3.58E-29	66:C>T	66	1	0.206557377	0.845901639	0.154098361	0.793442623	0.052459016	0.327782854	0.26070411	0.294243	36.27869	34.78261	1
100202138|F|0-5:A>G-5:A>G	TGCAGAAGTGATGATGTTCCAGAGATGACAATCGGGGAAGTGACTTACCGAGTCCTGGAAATCAACAAC	TGCAGAAGTGATGATGTTCCAGAGATGACAATCGGGGAAGTGACTTACCGAGTCCTGGAAATCAACAAC	GWHBCLB00000136 OriSeqID=tig00000440 Len=14783363	11400181	2	3.61E-24	5:A>G	5	1	0.921311475	0.127868852	0.872131148	0.078688525	0.049180328	0.144993281	0.22303682	0.184015	46.89147	35.53125	1
100202152|F|0-13:A>G-13:A>G	TGCAGAATGAGGTAATTTCATTCTATCAAAGTTGTCAGTTTCCTTTGTTTTGCCTTGAGAAATAAGCTT	TGCAGAATGAGGTAATTTCATTCTATCAAAGTTGTCAGTTTCCTTTGTTTTGCCTTGAGAAATAAGCTT	GWHBCLB00000006 Chromosome 6 Complete=T Circular=F OriSeqID=Chr6 Len=47585511	36795845	1	1.67E-27	13:A>G	13	1	0.931147541	0.114754098	0.885245902	0.068852459	0.045901639	0.128223596	0.20317119	0.165697	41.30686	36.05882	1
100202325|F|0-6:T>C-6:T>C	TGCAGATGAAGGTGTGTTTTGCAATGGCCGGTGTTTGTTTGTCTTCATCACCTTATGGAGTGTTGTGAT	TGCAGATGAAGGTGTGTTTTGCAATGGCCGGTGTTTGTTTGTCTTCATCACCTTATGGAGTGTTGTGAT	GWHBCLB00000006 Chromosome 6 Complete=T Circular=F OriSeqID=Chr6 Len=47585511	37355179	1	3.58E-29	6:T>C	6	1	0.908196721	0.154098361	0.845901639	0.091803279	0.062295082	0.166750873	0.26070411	0.213727	39.56655	24.92683	1
100202385|F|0-16:T>C-16:T>C	TGCAGATTTGGAAATATGATTTTGCATATAATTTGATATGGGTGATGTTTATCCATTTGTTACAAGGAA	TGCAGATTTGGAAATATGATTTTGCATATAATTTGATATGGGTGATGTTTATCCATTTGTTACAAGGAA	GWHBCLB00000006 Chromosome 6 Complete=T Circular=F OriSeqID=Chr6 Len=47585511	47179868	1	3.58E-29	16:T>C	16	1	0.668852459	0.452459016	0.547540984	0.331147541	0.121311475	0.442977694	0.49547971	0.469229	32.32719	32.27536	0.946429
100202610|F|0-14:C>T-14:C>T	TGCAGCTGTTGAATCTTTGTGTATGATGACACTGACAATTCCTTGCCTCTCCACTAGCAAATACTTTGC	TGCAGCTGTTGAATCTTTGTGTATGATGACACTGACAATTCCTTGCCTCTCCACTAGCAAATACTTTGC	GWHBCLB00000002 Chromosome 2 Complete=T Circular=F OriSeqID=Chr2 Len=59511927	1938650	1	1.67E-27	14:C>T	14	1	0.960655738	0.059016393	0.940983607	0.039344262	0.019672131	0.075592583	0.11106692	0.0933298	41.01533	37.05882	1
100202632|F|0-33:C>T-33:C>T	TGCAGCTTGCCCACATGTTCATGTTCCGGCTCACGATAAATGGACCACCACCTGAGCTTATCAGTCTGC	TGCAGCTTGCCCACATGTTCATGTTCCGGCTCACGATAAATGGACCACCACCTGAGCTTATCAGTCTGC	GWHBCLB00000004 Chromosome 4 Complete=T Circular=F OriSeqID=Chr4 Len=53929940	39207657	1	3.58E-29	33:C>T	33	1	0.921311475	0.13442623	0.86557377	0.078688525	0.055737705	0.144993281	0.23271164	0.188852	41.95312	40.28205	0.97619
100202655|F|0-66:A>G-66:A>G	TGCAGGAAGAAATCTTACAAGGGATTTATTATTAGAGTTGAGATTATCATCCCTTTTTGTAATATCAGT	TGCAGGAAGAAATCTTACAAGGGATTTATTATTAGAGTTGAGATTATCATCCCTTTTTGTAATATCAGT	GWHBCLB00000005 Chromosome 5 Complete=T Circular=F OriSeqID=Chr5 Len=50196147	41707091	2	1.67E-27	66:A>G	66	1	0.390163934	0.763934426	0.236065574	0.609836066	0.154098361	0.475872077	0.36067724	0.418275	28.70588	28.275	0.934783
100202711|F|0-13:G>C-13:G>C	TGCAGGCACTTTAGACCACTTGAAATTTTCATGTGATTGGTGCCCATACCTCGAAGAAAGCAAATGCGG	TGCAGGCACTTTAGACCACTTGAAATTTTCATGTGATTGGTGCCCATACCTCGAAGAAAGCAAATGCGG	GWHBCLB00000003 Chromosome 3 Complete=T Circular=F OriSeqID=Chr3 Len=54430697	12697532	2	3.58E-29	13:G>C	13	1	0.527868852	0.580327869	0.419672131	0.472131148	0.108196721	0.498446654	0.48709487	0.492771	31.1634	29.67956	0.98
100202750|F|0-6:G>A-6:G>A	TGCAGGGAAGAATCACAATAGAAATAAGCTGAATACAACTGATATGAAGGGACAAATTGTGAGTTTATC	TGCAGGGAAGAATCACAATAGAAATAAGCTGAATACAACTGATATGAAGGGACAAATTGTGAGTTTATC	GWHBCLB00000003 Chromosome 3 Complete=T Circular=F OriSeqID=Chr3 Len=54430697	13119455	1	3.58E-29	6:G>A	6	1	0.93442623	0.081967213	0.918032787	0.06557377	0.016393443	0.122547702	0.15049718	0.136522	52.50495	51.07407	1
100202821|F|0-39:A>T-39:A>T	TGCAGGTCCTATATGATAATTCAAACTTTTGATGCTTACAATAAATAGTAGTGTAATAATAATAATTAC	TGCAGGTCCTATATGATAATTCAAACTTTTGATGCTTACAATAAATAGTAGTGTAATAATAATAATTAC	GWHBCLB00000006 Chromosome 6 Complete=T Circular=F OriSeqID=Chr6 Len=47585511	40463058	1	6.00E-27	39:A>T	39	1	0.86557377	0.219672131	0.780327869	0.13442623	0.085245902	0.232711637	0.34283257	0.287772	38.44275	30.11111	0.982759
100202906|F|0-7:T>G-7:T>G	TGCAGTATCTGAGACCTTTGTAGGACTCATCAAGTTCTTCGGCCTTGATAAGGGCATCTTTTGCCCAAA	TGCAGTATCTGAGACCTTTGTAGGACTCATCAAGTTCTTCGGCCTTGATAAGGGCATCTTTTGCCCAAA	GWHBCLB00000003 Chromosome 3 Complete=T Circular=F OriSeqID=Chr3 Len=54430697	16713090	1	7.76E-26	7:T>G	7	1	0.77704918	0.363934426	0.636065574	0.22295082	0.140983607	0.346487503	0.46297232	0.40473	28.32432	20.98718	1
100202935|F|0-52:A>G-52:A>G	TGCAGTCAACAGGGGATTTGCTGCAAGTGGCCTTTACCTTTTGCTTTGTTATATATGAGTGGTGTTTAG	TGCAGTCAACAGGGGATTTGCTGCAAGTGGCCTTTACCTTTTGCTTTGTTATATATGAGTGGTGTTTAG	GWHBCLB00000003 Chromosome 3 Complete=T Circular=F OriSeqID=Chr3 Len=54430697	49930521	1	3.58E-29	52:A>G	52	1	0.983606557	0.032786885	0.967213115	0.016393443	0.016393443	0.032249395	0.06342381	0.0478366	41.64495	38.1	1
100202966|F|0-15:G>A-15:G>A	TGCAGTCCTTCAGGCGTCGTGTTGTATATGCAAATGCAAGTTTTGACCGTATCCTTTTATCATATCAGT	TGCAGTCCTTCAGGCGTCGTGTTGTATATGCAAATGCAAGTTTTGACCGTATCCTTTTATCATATCAGT	GWHBCLB00000004 Chromosome 4 Complete=T Circular=F OriSeqID=Chr4 Len=53929940	40657365	1	3.58E-29	15:G>A	15	1	0.855737705	0.216393443	0.783606557	0.144262295	0.072131148	0.246901371	0.33913464	0.293018	43.49505	40.51948	0.972222
100203018|F|0-15:C>T-15:C>T	TGCAGTGAGAAACCACTTTGGTTCACCTTTTAGAAAAGTAATATATACTACGGCCACTGCAAACACCAT	TGCAGTGAGAAACCACTTTGGTTCACCTTTTAGAAAAGTAATATATACTACGGCCACTGCAAACACCAT	GWHBCLB00000005 Chromosome 5 Complete=T Circular=F OriSeqID=Chr5 Len=50196147	42885575	1	1.67E-27	15:C>T	15	1	0.442622951	0.668852459	0.331147541	0.557377049	0.11147541	0.493415748	0.44297769	0.468197	29.04386	28.69101	0.977273
100203087|F|0-24:A>C-24:A>C	TGCAGTTAGAGACACAATGCTATCATCCACTGAGTACAATTTTGCAAGACCAAAGTCTGCAACTTTTGG	TGCAGTTAGAGACACAATGCTATCATCCACTGAGTACAATTTTGCAAGACCAAAGTCTGCAACTTTTGG	GWHBCLB00000136 OriSeqID=tig00000440 Len=14783363	6852789	3	7.76E-26	24:A>C	24	1	0.28852459	0.757377049	0.242622951	0.71147541	0.045901639	0.410556302	0.36751411	0.389035	43.03333	22.16744	1
100203109|F|0-67:T>G-67:T>G	TGCAGTTCTTTGTAGTTTGGATCATGCAGAAACAGGGAAACGCAGGCAAATGGAATTTTTTTTTTTTTT	TGCAGTTCTTTGTAGTTTGGATCATGCAGAAACAGGGAAACGCAGGCAAATGGAATTTTTTTTTTTTTT	GWHBCLB00000002 Chromosome 2 Complete=T Circular=F OriSeqID=Chr2 Len=59511927	43113163	1	3.58E-29	67:T>G	67	1	0.983606557	0.019672131	0.980327869	0.016393443	0.003278689	0.032249395	0.03857028	0.0354098	27.16879	19.11111	1
100203168|F|0-48:C>G-48:C>G	TGCAGTTTGTCAAAGCTGAAGCGACAGCTAAATCTCATGGGCATAATGCAAATTATACTTGTAATTGAG	TGCAGTTTGTCAAAGCTGAAGCGACAGCTAAATCTCATGGGCATAATGCAAATTATACTTGTAATTGAG	GWHBCLB00000004 Chromosome 4 Complete=T Circular=F OriSeqID=Chr4 Len=53929940	3971452	1	3.58E-29	48:C>G	48	1	0.695081967	0.42295082	0.57704918	0.304918033	0.118032787	0.423886052	0.48812685	0.456006	40.40183	33.41985	0.966667
100203288|F|0-9:T>G-9:T>G	TGCAGAAAATAATTGTTCTTCGGGGGTTCCAACCCTTTTGCATTACAGATCGGAAGAGCGGTTCAGCAG	TGCAGAAAATAATTGTTCTTCGGGGGTTCCAACCCTTTTGCATTAC	GWHBCLB00000005 Chromosome 5 Complete=T Circular=F OriSeqID=Chr5 Len=50196147	42282059	1	4.02E-16	9:T>G	9	1	0.613114754	0.524590164	0.475409836	0.386885246	0.137704918	0.474410105	0.49879065	0.4866	57.51572	55.33824	0.954545
100203332|F|0-12:T>C-12:T>C	TGCAGAAGTGGGTCCCATTATGAGGCGGTAAAAAGTAAATAAAGGAAATTACAGATCGGAAGAGCGGTT	TGCAGAAGTGGGTCCCATTATGAGGCGGTAAAAAGTAAATAAAGGAAATTAC		0	0	9.99E+02	12:T>C	12	1	0.213114754	0.826229508	0.173770492	0.786885246	0.039344262	0.335393711	0.28714862	0.311271	58.33929	51.97738	0.925
100203694|F|0-16:A>G-16:A>G	TGCAGTCGATAATACCAGGTTTGGAGCAAAATGTATATTTATAGGTATTTACAGATCGGAAGAGCGGTT	TGCAGTCGATAATACCAGGTTTGGAGCAAAATGTATATTTATAGGTATTTAC		0	0	9.99E+02	16:A>G	16	1	0.940983607	0.124590164	0.875409836	0.059016393	0.06557377	0.111066917	0.21813491	0.164601	48.23828	40.82759	1
100203926|F|0-46:G>A-46:G>A	TGCAGCTGAAATCTTGCAAGCTTTCCAAGTTTATCTGCTCATGCGTGGTTGCAAGAAACATTTTTCGAA	TGCAGCTGAAATCTTGCAAGCTTTCCAAGTTTATCTGCTCATGCGTGGTTGCAAGAAACATTTTTCGAA	GWHBCLB00000136 OriSeqID=tig00000440 Len=14783363	2973045	1	1.67E-27	46:G>A	46	1	0.026229508	0.973770492	0.026229508	0.973770492	0	0.051083042	0.05108304	0.051083	63.11111	52.89145	1
100204099|F|0-27:A>G-27:A>G	TGCAGAATGTAGAACATCACAAAGACCATACGATGCTAATTTCAAACTCCAAAAAAATGCCATACTGTT	TGCAGAATGTAGAACATCACAAAGACCATACGATGCTAATTTCAAACTCCAAAAAAATGCCATACTGTT	GWHBCLB00000007 Chromosome 7 Complete=T Circular=F OriSeqID=Chr7 Len=46487083	1194441	1	3.58E-29	27:A>G	27	1	0.895081967	0.17704918	0.82295082	0.104918033	0.072131148	0.187820478	0.29140554	0.239613	41.73519	34.54167	0.96
100204297|F|0-36:T>A-36:T>A	TGCAGATTCTTTTAGCCCATAATACCACATTATAATTGGTATGTAGCATAGATGATGCTTATGAAACTT	TGCAGATTCTTTTAGCCCATAATACCACATTATAATTGGTATGTAGCATAGATGATGCTTATGAAACTT	GWHBCLB00000007 Chromosome 7 Complete=T Circular=F OriSeqID=Chr7 Len=46487083	43665696	1	1.67E-27	36:T>A	36	1	0.885245902	0.196721311	0.803278689	0.114754098	0.081967213	0.203171191	0.31604407	0.259608	43.46311	32.8125	1
100204313|F|0-29:G>A-29:G>A	TGCAGATTTACCAGCTAGCTCCATTCCATGCATGGAAAATTCATGCAGAAAGATCAATGCAACAACAAG	TGCAGATTTACCAGCTAGCTCCATTCCATGCATGGAAAATTCATGCAGAAAGATCAATGCAACAACAAG	GWHBCLB00000002 Chromosome 2 Complete=T Circular=F OriSeqID=Chr2 Len=59511927	6594866	1	3.58E-29	29:G>A	29	1	0.986885246	0.032786885	0.967213115	0.013114754	0.019672131	0.025885515	0.06342381	0.0446547	48.1548	9.91667	1
100204348|F|0-16:G>A-16:G>A	TGCAGCAAATCAAAACGACCCCTAAGGTTTTACAACTCTGAGGTGTGACTCTGCCCTGCACTAAATTCC	TGCAGCAAATCAAAACGACCCCTAAGGTTTTACAACTCTGAGGTGTGACTCTGCCCTGCACTAAATTCC	GWHBCLB00000004 Chromosome 4 Complete=T Circular=F OriSeqID=Chr4 Len=53929940	8356206	1	3.58E-29	16:G>A	16	1	0.937704918	0.101639344	0.898360656	0.062295082	0.039344262	0.116828809	0.18261758	0.149723	48.72535	45.31034	1
100204388|F|0-43:G>A-43:G>A	TGCAGCACAAGCTTGGGAGTTGGGACGAAATTGCCAAAGCCGCGACGAAACTTGATTATATAATCATTA	TGCAGCACAAGCTTGGGAGTTGGGACGAAATTGCCAAAGCCGCGACGAAACTTGATTATATAATCATTA	GWHBCLB00000006 Chromosome 6 Complete=T Circular=F OriSeqID=Chr6 Len=47585511	42117059	1	1.67E-27	43:G>A	43	1	0.016393443	0.983606557	0.016393443	0.983606557	0	0.032249395	0.0322494	0.0322494	99.8	48.77104	1
100204401|F|0-16:A>G-16:A>G	TGCAGCACTATATGCAAGTATCCCTCAGGTCAGTTGCATGGTGAAACTTGTCGAGTATGTATACATTGT	TGCAGCACTATATGCAAGTATCCCTCAGGTCAGTTGCATGGTGAAACTTGTCGAGTATGTATACATTGT	GWHBCLB00000136 OriSeqID=tig00000440 Len=14783363	9828215	1	4.67E-23	16:A>G	16	1	0.757377049	0.37704918	0.62295082	0.242622951	0.13442623	0.367514109	0.46976619	0.41864	40.82028	29.94286	1
100204515|F|0-35:G>C-35:G>C	TGCAGCTTCCTTCCAGACTGCAAAGATCCTGCCTAGTCTTGCTTCTGAACTCCCACACTCCTAATGGAA	TGCAGCTTCCTTCCAGACTGCAAAGATCCTGCCTAGTCTTGCTTCTGAACTCCCACACTCCTAATGGAA	GWHBCLB00000001 Chromosome 1 Complete=T Circular=F OriSeqID=Chr1 Len=48772484	48260582	1	1.67E-27	35:G>C	35	1	0.252459016	0.829508197	0.170491803	0.747540984	0.081967213	0.377446923	0.2828487	0.330148	35.19403	29.99574	0.934783
100204716|F|0-67:G>A-67:G>A	TGCAGTAAAAAAGCCAAAAAGGTTCTTTTTTTCCCTTTTCTTTTTCCTTTACTTGCCAAGAAGATAAGG	TGCAGTAAAAAAGCCAAAAAGGTTCTTTTTTTCCCTTTTCTTTTTCCTTTACTTGCCAAGAAGATAAGG		0	0	9.99E+02	67:G>A	67	1	0.344262295	0.737704918	0.262295082	0.655737705	0.081967213	0.451491535	0.38699274	0.419242	30.14433	26.82212	1
100204753|F|0-40:C>A-40:C>A	TGCAGTACCTGTGGATTCAAAGAGTCATTTACATAATCAACTATCGCGATTTTGATGTTTCTCGAATTA	TGCAGTACCTGTGGATTCAAAGAGTCATTTACATAATCAACTATCGCGATTTTGATGTTTCTCGAATTA	GWHBCLB00000003 Chromosome 3 Complete=T Circular=F OriSeqID=Chr3 Len=54430697	17967924	1	1.67E-27	40:C>A	40	1	0.862295082	0.209836066	0.790163934	0.137704918	0.072131148	0.237484547	0.33160978	0.284547	38.86638	35.83333	1
100204780|F|0-58:C>A-58:C>A	TGCAGTAGTTTCCTGATGAGTAGCGATGGTGCTGATCAGTGCTATAGCAACAAGGTAACAACTAACAAG	TGCAGTAGTTTCCTGATGAGTAGCGATGGTGCTGATCAGTGCTATAGCAACAAGGTAACAACTAACAAG	GWHBCLB00000007 Chromosome 7 Complete=T Circular=F OriSeqID=Chr7 Len=46487083	12973296	1	3.58E-29	58:C>A	58	1	0.754098361	0.324590164	0.675409836	0.245901639	0.078688525	0.370868046	0.43846278	0.404665	35.67635	30.28	0.965517
100204840|F|0-68:T>C-68:T>C	TGCAGTCCTCCCTCAAGGAAAGCACAAAGATTTGCAAAGCATCATCCTGCAAGCCATGCCTAGCATAGT	TGCAGTCCTCCCTCAAGGAAAGCACAAAGATTTGCAAAGCATCATCCTGCAAGCCATGCCTAGCATAGT	GWHBCLB00000004 Chromosome 4 Complete=T Circular=F OriSeqID=Chr4 Len=53929940	28600193	1	1.29E-28	68:T>C	68	1	0.045901639	0.967213115	0.032786885	0.954098361	0.013114754	0.087589358	0.06342381	0.0755066	45.38095	42.90202	1
100204844|F|0-64:C>T-64:C>T	TGCAGTCCTGCCGATGAAGTGGTGCAGGGCTTTCCTTGGGTCCCAAATAGTATAGAGATGAATGCCCAT	TGCAGTCCTGCCGATGAAGTGGTGCAGGGCTTTCCTTGGGTCCCAAATAGTATAGAGATGAATGCCCAT	GWHBCLB00000002 Chromosome 2 Complete=T Circular=F OriSeqID=Chr2 Len=59511927	7880962	1	3.58E-29	64:C>T	64	1	0.563934426	0.540983607	0.459016393	0.436065574	0.104918033	0.491824778	0.49664069	0.494233	43.87838	40.08235	1
100204883|F|0-48:C>T-48:C>T	TGCAGTCTCTTTTCCTTCTACCAAGTCCACTTCTCTTCCTTCTAGAACCTCCATCATCTCTCCAGAAAG	TGCAGTCTCTTTTCCTTCTACCAAGTCCACTTCTCTTCCTTCTAGAACCTCCATCATCTCTCCAGAAAG	GWHBCLB00000002 Chromosome 2 Complete=T Circular=F OriSeqID=Chr2 Len=59511927	58688786	1	3.58E-29	48:C>T	48	1	0.737704918	0.363934426	0.636065574	0.262295082	0.101639344	0.386992744	0.46297232	0.424983	42.86829	34.43	0.978261
100204904|F|0-28:T>C-28:T>C	TGCAGTGACATTTTATTTTATACTACTTTTATTACAACGGCTAAGGAGAGAGCTGCACAACGATCAAAC	TGCAGTGACATTTTATTTTATACTACTTTTATTACAACGGCTAAGGAGAGAGCTGCACAACGATCAAAC	GWHBCLB00000004 Chromosome 4 Complete=T Circular=F OriSeqID=Chr4 Len=53929940	53672329	1	3.58E-29	28:T>C	28	1	0.97704918	0.032786885	0.967213115	0.02295082	0.009836066	0.044848159	0.06342381	0.054136	46.83923	33.8125	1
100204937|F|0-12:C>T-12:C>T	TGCAGTGGATGACAGGGTCACCCACCCATGTTGTACTTGTTCCTTACAAACATATTGCAATTCCAAAGT	TGCAGTGGATGACAGGGTCACCCACCCATGTTGTACTTGTTCCTTACAAACATATTGCAATTCCAAAGT	GWHBCLB00000001 Chromosome 1 Complete=T Circular=F OriSeqID=Chr1 Len=48772484	38139925	1	3.58E-29	12:C>T	12	1	0.88852459	0.183606557	0.816393443	0.11147541	0.072131148	0.198097286	0.29979038	0.248944	44.32549	41.56818	0.978261
100204964|F|0-38:T>C-38:T>C	TGCAGTTCAAACGCTGTCAGACATAAATCCTGATGTTGTGCTTGAGGTAAGTCCTTTTCATGAATGTTG	TGCAGTTCAAACGCTGTCAGACATAAATCCTGATGTTGTGCTTGAGGTAAGTCCTTTTCATGAATGTTG	GWHBCLB00000003 Chromosome 3 Complete=T Circular=F OriSeqID=Chr3 Len=54430697	33512523	2	3.58E-29	38:T>C	38	1	0.891803279	0.173770492	0.826229508	0.108196721	0.06557377	0.192980382	0.28714862	0.240064	47.375	43.09756	1
100205218|F|0-12:C>G-12:C>G	TGCAGAAGTAGCCAAAGGCATCTTCCAAGAAGCTAAACGGTATATTAGATATGTGATCTTCTACAAGAA	TGCAGAAGTAGCCAAAGGCATCTTCCAAGAAGCTAAACGGTATATTAGATATGTGATCTTCTACAAGAA	GWHBCLB00000005 Chromosome 5 Complete=T Circular=F OriSeqID=Chr5 Len=50196147	2510492	1	1.67E-27	12:C>G	12	1	0.491803279	0.685245902	0.314754098	0.508196721	0.17704918	0.499865628	0.43136791	0.465617	22.07752	22.04494	1
100205234|F|0-44:T>C-44:T>C	TGCAGAAAGATAATCTGACAAATTCCTGAGGCTTTCAGCAGTGATATCTGCCTTATTACAGATCGGAAG	TGCAGAAAGATAATCTGACAAATTCCTGAGGCTTTCAGCAGTGATATCTGCCTTATTAC	GWHBCLB00000007 Chromosome 7 Complete=T Circular=F OriSeqID=Chr7 Len=46487083	36675175	1	1.69E-21	44:T>C	44	1	0.137704918	0.924590164	0.075409836	0.862295082	0.062295082	0.237484547	0.13944639	0.188465	64.21875	55.72065	1
100205327|F|0-33:G>T-33:G>T	TGCAGATACAAGAGGCGTCGCATTTGCTTGACCGACTGTTTTACAGATCGGAAGAGCGGTTCAGCAGGA	TGCAGATACAAGAGGCGTCGCATTTGCTTGACCGACTGTTTTAC	GWHBCLB00000005 Chromosome 5 Complete=T Circular=F OriSeqID=Chr5 Len=50196147	47350586	1	4.75E-15	33:G>T	33	1	0.891803279	0.173770492	0.826229508	0.108196721	0.06557377	0.192980382	0.28714862	0.240064	80.19931	70.38	1
100205335|F|0-45:A>G-45:A>G	TGCAGATACGTGGAAATTGGAATTGTTTCAGGCATCCCTGTTTCAATTACAGATCGGAAGAGCGGTTCA	TGCAGATACGTGGAAATTGGAATTGTTTCAGGCATCCCTGTTTCAATTAC	GWHBCLB00000003 Chromosome 3 Complete=T Circular=F OriSeqID=Chr3 Len=54430697	33947223	1	1.26E-16	45:A>G	45	1	0.668852459	0.48852459	0.51147541	0.331147541	0.157377049	0.442977694	0.49973663	0.471357	66.74457	42.36607	1
100205503|F|0-7:C>T-7:C>T	TGCAGCTCTCGAATTCTAGTCTATGCAAACAGCCAATTACAGATCGGAAGAGCGGTTCAGCAGGAATGC	TGCAGCTCTCGAATTCTAGTCTATGCAAACAGCCAATTAC	GWHBCLB00000007 Chromosome 7 Complete=T Circular=F OriSeqID=Chr7 Len=46487083	38440516	2	2.99E-11	7:C>T	7	1	0.82295082	0.281967213	0.718032787	0.17704918	0.104918033	0.291405536	0.40492341	0.348164	64.79724	55.14493	1
100205538|F|0-45:G>A-45:G>A	TGCAGGAGTGTATATATTGCGTGCTAATTGCTTATAAACTTGAATGTTTTACAGATCGGAAGAGCGGTT	TGCAGGAGTGTATATATTGCGTGCTAATTGCTTATAAACTTGAATGTTTTAC	GWHBCLB00000003 Chromosome 3 Complete=T Circular=F OriSeqID=Chr3 Len=54430697	20852051	1	1.05E-17	45:G>A	45	1	0.052459016	0.973770492	0.026229508	0.947540984	0.026229508	0.099414136	0.05108304	0.0752486	73.81818	68.50877	1
100205636|F|0-39:T>A-39:T>A	TGCAGTCAAAAAGAGAATCCATTTTAGCAAAAAAAAAAATAAAGCTTTTACAGATCGGAAGAGCGGTTC	TGCAGTCAAAAAGAGAATCCATTTTAGCAAAAAAAAAAATAAAGCTTTTAC	GWHBCLB00000005 Chromosome 5 Complete=T Circular=F OriSeqID=Chr5 Len=50196147	42954580	1	7.84E-19	39:T>A	39	1	0.901639344	0.17704918	0.82295082	0.098360656	0.078688525	0.177371674	0.29140554	0.234389	60.35669	24.58182	0.985714
100205675|F|0-32:A>C-32:A>C	TGCAGTGCAGAAGGTAAAACACAATATAAAGGAAAAAATTGGTTACAGATCGGAAGAGCGGTTCAGCAG	TGCAGTGCAGAAGGTAAAACACAATATAAAGGAAAAAATTGGTTAC	GWHBCLB00000136 OriSeqID=tig00000440 Len=14783363	2936365	1	1.87E-14	32:A>C	32	1	0.963934426	0.049180328	0.950819672	0.036065574	0.013114754	0.069529696	0.09352325	0.0815265	83.88679	61	1
100205716|F|0-25:C>G-25:C>G	TGCAGTTGGATAAATATGGTGGACACAGTTTTATTACAGATCGGAAGAGCGGTTCAGCAGGAATGCCGA	TGCAGTTGGATAAATATGGTGGACACAGTTTTATTAC		0	0	9.99E+02	25:C>G	25	1	0.203278689	0.868852459	0.131147541	0.796721311	0.072131148	0.323912927	0.22789573	0.275904	75.48333	71.96629	1
100205828|F|0-25:G>A-25:G>A	TGCAGCAGATAGACGGGCACCACGCGTGGCAACAATGTCACACAGCTCAACTATAACTCTTCTCATTTT	TGCAGCAGATAGACGGGCACCACGCGTGGCAACAATGTCACACAGCTCAACTATAACTCTTCTCATTTT	GWHBCLB00000007 Chromosome 7 Complete=T Circular=F OriSeqID=Chr7 Len=46487083	44889931	2	7.76E-26	25:G>A	25	1	0.190163934	0.845901639	0.154098361	0.809836066	0.036065574	0.308003225	0.26070411	0.284354	29.03175	24.6129	0.985714
100205917|F|0-27:G>C-27:G>C	TGCAGAAAGACTGGCCGTCTTTGAATCGCTTCTTCCTACCTTTACATCCCAGTCGGGCCCTCCCAGCTG	TGCAGAAAGACTGGCCGTCTTTGAATCGCTTCTTCCTACCTTTACATCCCAGTCGGGCCCTCCCAGCTG	GWHBCLB00000007 Chromosome 7 Complete=T Circular=F OriSeqID=Chr7 Len=46487083	46067328	1	3.58E-29	27:G>C	27	1	0.603278689	0.537704918	0.462295082	0.396721311	0.140983607	0.478667025	0.49715668	0.487912	40.73988	37.96575	0.98
100205964|F|0-54:C>T-54:C>T	TGCAGAAGATGAATTCTATAGTACATTCACATAATCATTACCCCGTTCAAGCATCGGGTTCAAATAAAA	TGCAGAAGATGAATTCTATAGTACATTCACATAATCATTACCCCGTTCAAGCATCGGGTTCAAATAAAA	GWHBCLB00000002 Chromosome 2 Complete=T Circular=F OriSeqID=Chr2 Len=59511927	49459795	1	1.67E-27	54:C>T	54	1	0.91147541	0.13442623	0.86557377	0.08852459	0.045901639	0.161375974	0.23271164	0.197044	36.932	28.54054	0.975
100206090|F|0-19:A>G-19:A>G	TGCAGAGTAGGCTTGATTTACCTGAGCCAACAGAACCACAGACAGCTATCTTGTAACCTTTCATTATAT	TGCAGAGTAGGCTTGATTTACCTGAGCCAACAGAACCACAGACAGCTATCTTGTAACCTTTCATTATAT	GWHBCLB00000004 Chromosome 4 Complete=T Circular=F OriSeqID=Chr4 Len=53929940	5498601	1	3.58E-29	19:A>G	19	1	0.963934426	0.055737705	0.944262295	0.036065574	0.019672131	0.069529696	0.10526203	0.0873959	45.86942	34.66667	1
100206096|F|0-64:G>A-64:G>A	TGCAGAGTTGAAACTGAAGTAAAAATTCATGTTTGGTTTCCTCTTTGTTTAGTAAAGAAAAGCAGTTCC	TGCAGAGTTGAAACTGAAGTAAAAATTCATGTTTGGTTTCCTCTTTGTTTAGTAAAGAAAAGCAGTTCC	GWHBCLB00000136 OriSeqID=tig00000440 Len=14783363	1628487	1	1.67E-27	64:G>A	64	1	0.862295082	0.196721311	0.803278689	0.137704918	0.059016393	0.237484547	0.31604407	0.276764	44.2695	39.1746	1
100206106|F|0-9:C>G-9:C>G	TGCAGATAGCATTCTCACCTTATGGGCTGATGATAATCTAGAACCCAGAAAAACCATGCAAAAACTGAA	TGCAGATAGCATTCTCACCTTATGGGCTGATGATAATCTAGAACCCAGAAAAACCATGCAAAAACTGAA	GWHBCLB00000136 OriSeqID=tig00000440 Len=14783363	8049095	1	7.76E-26	9:C>G	9	1	0.51147541	0.652459016	0.347540984	0.48852459	0.163934426	0.49973663	0.4535125	0.476625	35.88971	30.19231	1
100206121|F|0-68:G>A-68:G>A	TGCAGATATATCATATATAGCTTTTTTCGAGCAATGCAGATATTTTTAGTTTATTACAGTGATCTGTTG	TGCAGATATATCATATATAGCTTTTTTCGAGCAATGCAGATATTTTTAGTTTATTACAGTGATCTGTTG	GWHBCLB00000003 Chromosome 3 Complete=T Circular=F OriSeqID=Chr3 Len=54430697	22142579	1	1.29E-28	68:G>A	68	1	0.806557377	0.360655738	0.639344262	0.193442623	0.167213115	0.312045149	0.46116635	0.386606	38.05333	36.58065	0.984375
100206187|F|0-61:G>A-61:G>A	TGCAGATTCCAATCTGATTACCAAAGCAAGATATCAATACCCTACACTGATAAACTATATGGCAGACTA	TGCAGATTCCAATCTGATTACCAAAGCAAGATATCAATACCCTACACTGATAAACTATATGGCAGACTA	GWHBCLB00000004 Chromosome 4 Complete=T Circular=F OriSeqID=Chr4 Len=53929940	7687104	1	3.58E-29	61:G>A	61	1	0.124590164	0.908196721	0.091803279	0.875409836	0.032786885	0.21813491	0.16675087	0.192443	38.86364	37.91722	1
100206224|F|0-11:A>G-11:A>G	TGCAGCAAAAAATACTGTGTGTGGATACTATGCAGCAGAAGATACAGTCCATTGTATCCTCTTATTGTA	TGCAGCAAAAAATACTGTGTGTGGATACTATGCAGCAGAAGATACAGTCCATTGTATCCTCTTATTGTA	GWHBCLB00000004 Chromosome 4 Complete=T Circular=F OriSeqID=Chr4 Len=53929940	5055718	1	1.67E-27	11:A>G	11	1	0.324590164	0.813114754	0.186885246	0.675409836	0.137704918	0.438462779	0.3039183	0.371191	31.31081	29	0.977273
100206230|F|0-29:C>T-29:C>T	TGCAGCAAAATCTAAGACATTACATGAATCATCTCCGAAATCACAAACAAAAAGAATAATATATTTCCC	TGCAGCAAAATCTAAGACATTACATGAATCATCTCCGAAATCACAAACAAAAAGAATAATATATTTCCC	GWHBCLB00000004 Chromosome 4 Complete=T Circular=F OriSeqID=Chr4 Len=53929940	51999060	1	1.67E-27	29:C>T	29	1	0.416393443	0.724590164	0.275409836	0.583606557	0.140983607	0.486019887	0.39911852	0.442569	39.92754	36.92825	1
100206275|F|0-11:G>A-11:G>A	TGCAGCAATGGGAGTCAACCCCCAATGGCTTGTAGTGACAGGCCACCATTTATCAAAACCAAAAGCTCC	TGCAGCAATGGGAGTCAACCCCCAATGGCTTGTAGTGACAGGCCACCATTTATCAAAACCAAAAGCTCC	GWHBCLB00000006 Chromosome 6 Complete=T Circular=F OriSeqID=Chr6 Len=47585511	31723194	1	3.58E-29	11:G>A	11	1	0.957377049	0.059016393	0.940983607	0.042622951	0.016393443	0.08161247	0.11106692	0.0963397	45.84058	39.15	1
100206292|F|0-33:G>A-33:G>A	TGCAGCATTGCCATGGGGCACAAAGAAATGCTTGGAGTCTATGTATTTGACTGTTCCTACCACTGCCCA	TGCAGCATTGCCATGGGGCACAAAGAAATGCTTGGAGTCTATGTATTTGACTGTTCCTACCACTGCCCA	GWHBCLB00000001 Chromosome 1 Complete=T Circular=F OriSeqID=Chr1 Len=48772484	46970089	1	3.58E-29	33:G>A	33	1	0.393442623	0.767213115	0.232786885	0.606557377	0.160655738	0.477291051	0.3571943	0.417243	57.86517	54.37681	0.958333
100206352|F|0-38:T>C-38:T>C	TGCAGCCTTCCTGATCAAAACTCGTGGCGTCGATTGACTGGTAAGGTTCCTTGATTACTTGATTGCAAG	TGCAGCCTTCCTGATCAAAACTCGTGGCGTCGATTGACTGGTAAGGTTCCTTGATTACTTGATTGCAAG	GWHBCLB00000007 Chromosome 7 Complete=T Circular=F OriSeqID=Chr7 Len=46487083	40843436	1	1.67E-27	38:T>C	38	1	0.186885246	0.86557377	0.13442623	0.813114754	0.052459016	0.303918302	0.23271164	0.268315	43.89286	38.4058	0.983333
100206453|F|0-66:A>C-66:A>C	TGCAGCTTCGATCAGTTGAGACTTCTTTGAACTTGCTGTAACTGTTACAGTATATCCCGGTTCGTAATC	TGCAGCTTCGATCAGTTGAGACTTCTTTGAACTTGCTGTAACTGTTACAGTATATCCCGGTTCGTAATC	GWHBCLB00000004 Chromosome 4 Complete=T Circular=F OriSeqID=Chr4 Len=53929940	48994614	1	3.61E-24	66:A>C	66	1	0.550819672	0.583606557	0.416393443	0.449180328	0.13442623	0.494834722	0.48601989	0.490427	36.59589	36.1745	1
100206658|F|0-9:C>T-9:C>T	TGCAGTATACATATAATAAAGCTACTATATGCAAATTGATTCATCCAAAAGTTACCACTAAACAAACTC	TGCAGTATACATATAATAAAGCTACTATATGCAAATTGATTCATCCAAAAGTTACCACTAAACAAACTC	GWHBCLB00000136 OriSeqID=tig00000440 Len=14783363	9668042	1	3.58E-29	9:C>T	9	1	0.144262295	0.901639344	0.098360656	0.855737705	0.045901639	0.246901371	0.17737167	0.212137	55.87273	37.78247	1
100206698|F|0-49:T>C-49:T>C	TGCAGTCGGTTGTCCAAAATCTTGGATTTTCTGAGTAGAATAGGCATGATGACGAATAGCCTAGCAAAG	TGCAGTCGGTTGTCCAAAATCTTGGATTTTCTGAGTAGAATAGGCATGATGACGAATAGCCTAGCAAAG	GWHBCLB00000005 Chromosome 5 Complete=T Circular=F OriSeqID=Chr5 Len=50196147	348172	1	3.58E-29	49:T>C	49	1	0.590163934	0.560655738	0.439344262	0.409836066	0.150819672	0.48374093	0.49264176	0.488191	36.10556	32.84524	0.916667
100206772|F|0-7:G>C-7:G>C	TGCAGTTGCAAGGTATTCTAGGAATGTATGGAAGTAATTTATCTGGTTGTGCGGGGCATAATTTAGAGG	TGCAGTTGCAAGGTATTCTAGGAATGTATGGAAGTAATTTATCTGGTTGTGCGGGGCATAATTTAGAGG	GWHBCLB00000003 Chromosome 3 Complete=T Circular=F OriSeqID=Chr3 Len=54430697	24519695	1	1.67E-27	7:G>C	7	1	0.036065574	0.97704918	0.02295082	0.963934426	0.013114754	0.069529696	0.04484816	0.0571889	46.1	36.41234	1
100206802|F|0-49:A>T-49:A>T	TGCAGTTGAGAAATATAATGGTAATGTGAGACTAATTTTTGTATACTTCAATGGTAAATATAAGTTGAC	TGCAGTTGAGAAATATAATGGTAATGTGAGACTAATTTTTGTATACTTCAATGGTAAATATAAGTTGAC	GWHBCLB00000006 Chromosome 6 Complete=T Circular=F OriSeqID=Chr6 Len=47585511	27309139	1	3.58E-29	49:A>T	49	1	0.606557377	0.547540984	0.452459016	0.393442623	0.154098361	0.477291051	0.49547971	0.486385	30.85897	30.55634	1
100207421|F|0-15:C>T-15:C>T	TGCAGTTGGGTACCACCATGATCATGTCTTTGCAGATAAAGTTACAGATCGGAAGAGCGGTTCAGCAGG	TGCAGTTGGGTACCACCATGATCATGTCTTTGCAGATAAAGTTAC		0	0	9.99E+02	15:C>T	15	1	0.954098361	0.085245902	0.914754098	0.045901639	0.039344262	0.087589358	0.15595808	0.121774	75.0681	50.26087	1
100207448|F|0-11:G>T-11:G>T	TGCAGGGGAAAGTTCCCCTGTTAGAATTTGGGAAATATATGTCAATTATAATGAAATTACAGATCGGAA	TGCAGGGGAAAGTTCCCCTGTTAGAATTTGGGAAATATATGTCAATTATAATGAAATTAC	GWHBCLB00000006 Chromosome 6 Complete=T Circular=F OriSeqID=Chr6 Len=47585511	46809392	1	1.04E-23	11:G>T	11	1	0.937704918	0.114754098	0.885245902	0.062295082	0.052459016	0.116828809	0.20317119	0.16	50.82784	47.1875	0.980769
100207527|F|0-47:T>G-47:T>G	TGCAGAAACATTGTGTGTGTGGCCTTCCAATGTCTGAACACAACTATTGGTTTGGTAGTCCCATACCTA	TGCAGAAACATTGTGTGTGTGGCCTTCCAATGTCTGAACACAACTATTGGTTTGGTAGTCCCATACCTA	GWHBCLB00000006 Chromosome 6 Complete=T Circular=F OriSeqID=Chr6 Len=47585511	44733919	2	3.58E-29	47:T>G	47	1	0.475409836	0.616393443	0.383606557	0.524590164	0.091803279	0.498790648	0.47290513	0.485848	36.88235	36.61677	1
100207586|F|0-18:G>A-18:G>A	TGCAGGAAAGACAAAAGTGTAAAGCTCCAAATATCAGTTTGGATTTATTGACAGAACATACTTCAAAAA	TGCAGGAAAGACAAAAGTGTAAAGCTCCAAATATCAGTTTGGATTTATTGACAGAACATACTTCAAAAA	GWHBCLB00000002 Chromosome 2 Complete=T Circular=F OriSeqID=Chr2 Len=59511927	717616	1	1.67E-27	18:G>A	18	1	0.816393443	0.26557377	0.73442623	0.183606557	0.081967213	0.299790379	0.39008869	0.34494	46.82083	44.09375	1
100207626|F|0-17:C>T-17:C>T	TGCAGAGCATACAAATGCGTCAAATACATAACACAAGCAAATTCTAACAAAAGCAAAAATGACCATAGT	TGCAGAGCATACAAATGCGTCAAATACATAACACAAGCAAATTCTAACAAAAGCAAAAATGACCATAGT	GWHBCLB00000004 Chromosome 4 Complete=T Circular=F OriSeqID=Chr4 Len=53929940	48323062	1	3.58E-29	17:C>T	17	1	0.872131148	0.186885246	0.813114754	0.127868852	0.059016393	0.223036818	0.3039183	0.263478	44.73361	42.72917	1
100207746|F|0-27:G>T-27:G>T	TGCAGAATTCAGATAATGCAAAATATTGGTTCATTTATATGAATGATGCGAAGGAAGGAAGAATATATA	TGCAGAATTCAGATAATGCAAAATATTGGTTCATTTATATGAATGATGCGAAGGAAGGAAGAATATATA	GWHBCLB00000007 Chromosome 7 Complete=T Circular=F OriSeqID=Chr7 Len=46487083	36047255	2	3.58E-29	27:G>T	27	1	0.940983607	0.245901639	0.754098361	0.059016393	0.186885246	0.111066917	0.37086805	0.240967	47.63758	33.18667	0.910714
100207847|F|0-43:A>G-43:A>G	TGCAGATATGGCTGGAGATGCTGTCCACAAGACTAAAGAGAAGATCAAAGGCTATGTTTCTGATGAAAA	TGCAGATATGGCTGGAGATGCTGTCCACAAGACTAAAGAGAAGATCAAAGGCTATGTTTCTGATGAAAA	GWHBCLB00000002 Chromosome 2 Complete=T Circular=F OriSeqID=Chr2 Len=59511927	52748107	1	1.67E-27	43:A>G	43	1	0.82295082	0.28852459	0.71147541	0.17704918	0.11147541	0.291405536	0.4105563	0.350981	43.92308	39.33333	0.95
100207867|F|0-62:T>A-62:T>A	TGCAGATCTAATTGTTTCAAAATCAAGAGTTTGCATATTCACATTTTTATCTATGCATCTATTCATTTG	TGCAGATCTAATTGTTTCAAAATCAAGAGTTTGCATATTCACATTTTTATCTATGCATCTATTCATTTG	GWHBCLB00000007 Chromosome 7 Complete=T Circular=F OriSeqID=Chr7 Len=46487083	34014193	1	7.76E-26	62:T>A	62	1	0.02295082	0.980327869	0.019672131	0.97704918	0.003278689	0.044848159	0.03857028	0.0417092	45.71429	42.24839	1
100207894|F|0-22:A>G-22:A>G	TGCAGATGCTATGCAAGTGACTAAAGTTAGCTGATTTCTCTTCATCTTTTGTTTCTGCTGAAAGAGAAT	TGCAGATGCTATGCAAGTGACTAAAGTTAGCTGATTTCTCTTCATCTTTTGTTTCTGCTGAAAGAGAAT	GWHBCLB00000005 Chromosome 5 Complete=T Circular=F OriSeqID=Chr5 Len=50196147	2391211	1	3.58E-29	22:A>G	22	1	0.626229508	0.547540984	0.452459016	0.373770492	0.173770492	0.468132223	0.49547971	0.481806	43.07643	35.76642	0.961538
100207966|F|0-30:C>T-30:C>T	TGCAGCAGATAATTATGTATCCATACTTGACGTGGAGGCTCAAGTTTGCAGGGCCAAATTACAAGTAAG	TGCAGCAGATAATTATGTATCCATACTTGACGTGGAGGCTCAAGTTTGCAGGGCCAAATTACAAGTAAG	GWHBCLB00000007 Chromosome 7 Complete=T Circular=F OriSeqID=Chr7 Len=46487083	43507710	1	3.58E-29	30:C>T	30	1	0.478688525	0.718032787	0.281967213	0.521311475	0.196721311	0.499091642	0.40492341	0.452008	38.27642	35.12136	0.96
100208170|F|0-39:G>A-39:G>A	TGCAGGCCTAACATCAGTAGCCATGGAAGCAGCAGATGGGTTCCAAAAAGGAGCATTGTTTGAGAAATG	TGCAGGCCTAACATCAGTAGCCATGGAAGCAGCAGATGGGTTCCAAAAAGGAGCATTGTTTGAGAAATG	GWHBCLB00000136 OriSeqID=tig00000440 Len=14783363	12398462	1	3.58E-29	39:G>A	39	1	0.967213115	0.042622951	0.957377049	0.032786885	0.009836066	0.063423811	0.08161247	0.0725181	39.94366	33.07143	1
100208218|F|0-43:G>T-43:G>T	TGCAGGTAATATGGATCTTATGCCCAATTTCAGCCATGGTGGAGTGCATGATCAGACTTCATTTATCGT	TGCAGGTAATATGGATCTTATGCCCAATTTCAGCCATGGTGGAGTGCATGATCAGACTTCATTTATCGT	GWHBCLB00000001 Chromosome 1 Complete=T Circular=F OriSeqID=Chr1 Len=48772484	42739717	1	1.67E-27	43:G>T	43	1	0.944262295	0.075409836	0.924590164	0.055737705	0.019672131	0.105262026	0.13944639	0.122354	45.99632	44.72	1
100208231|F|0-17:A>T-17:A>T	TGCAGGTATGTTCCGCTACCCCGTAATTGTATATAGATAAAAGACTTGACCTTTTCATTTATGTCAGTT	TGCAGGTATGTTCCGCTACCCCGTAATTGTATATAGATAAAAGACTTGACCTTTTCATTTATGTCAGTT	GWHBCLB00000007 Chromosome 7 Complete=T Circular=F OriSeqID=Chr7 Len=46487083	5349716	1	3.58E-29	17:A>T	17	1	0.714754098	0.416393443	0.583606557	0.285245902	0.131147541	0.407761354	0.48601989	0.446891	35.53023	33.22951	0.982759
100208276|F|0-29:A>C-29:A>C	TGCAGGTTTTTCAATTGCAGAAAGAAAAAATGGTGCAATAGCACTGGACAAATGACTTACTCTAGTCTT	TGCAGGTTTTTCAATTGCAGAAAGAAAAAATGGTGCAATAGCACTGGACAAATGACTTACTCTAGTCTT	GWHBCLB00000007 Chromosome 7 Complete=T Circular=F OriSeqID=Chr7 Len=46487083	38535790	1	3.58E-29	29:A>C	29	1	0.918032787	0.13442623	0.86557377	0.081967213	0.052459016	0.150497178	0.23271164	0.191604	36.37354	34.51613	0.96875
100208341|F|0-36:A>G-36:A>G	TGCAGTATATCCTGGGAAATTATCGGAACCAGGATCATATTGGAGGGCAAGCAGTTGTGATGATGACAT	TGCAGTATATCCTGGGAAATTATCGGAACCAGGATCATATTGGAGGGCAAGCAGTTGTGATGATGACAT	GWHBCLB00000002 Chromosome 2 Complete=T Circular=F OriSeqID=Chr2 Len=59511927	7655014	1	1.67E-27	36:A>G	36	1	0.544262295	0.554098361	0.445901639	0.455737705	0.098360656	0.496081698	0.49414673	0.495114	38.85393	38.40437	0.983871
100208393|F|0-28:T>C-28:T>C	TGCAGTCTCTTTTTGTTTGTGTGGAGATTGTCTTGCTGCGTGACTGTTTGTTCTATCCTACTCTTTGTT	TGCAGTCTCTTTTTGTTTGTGTGGAGATTGTCTTGCTGCGTGACTGTTTGTTCTATCCTACTCTTTGTT	GWHBCLB00000006 Chromosome 6 Complete=T Circular=F OriSeqID=Chr6 Len=47585511	26799547	2	3.58E-29	28:T>C	28	1	0.6	0.563934426	0.436065574	0.4	0.163934426	0.48	0.49182478	0.485912	33.00562	32.43902	0.982759
100208449|F|0-64:C>A-64:C>A	TGCAGTGTTACGTGAATGACTCATATAATCCTCGACAAAAATATTGTACCCAATTCTGGTAGCTCTATA	TGCAGTGTTACGTGAATGACTCATATAATCCTCGACAAAAATATTGTACCCAATTCTGGTAGCTCTATA	GWHBCLB00000002 Chromosome 2 Complete=T Circular=F OriSeqID=Chr2 Len=59511927	38312559	1	3.58E-29	64:C>A	64	1	0.695081967	0.386885246	0.613114754	0.304918033	0.081967213	0.423886052	0.4744101	0.449148	43.37089	33.95868	0.984375
100208501|F|0-39:G>A-39:G>A	TGCAGTTGCTTTGTCTTGGGCACTTATGTTGTTGGCCTTGCATCCAGAATGGCAAGAAAAAGCTCGTGC	TGCAGTTGCTTTGTCTTGGGCACTTATGTTGTTGGCCTTGCATCCAGAATGGCAAGAAAAAGCTCGTGC	GWHBCLB00000003 Chromosome 3 Complete=T Circular=F OriSeqID=Chr3 Len=54430697	18881871	2	1.67E-27	39:G>A	39	1	0.845901639	0.229508197	0.770491803	0.154098361	0.075409836	0.260704112	0.35366837	0.307186	23.31338	6.08333	0.979167
100208515|F|0-68:A>T-68:A>T	TGCAGTTGGCAACCCTTATGGGGTTTGTCTGTTGATTGGAATAATGGCTTACGCCAGCCTTGTTTTACA	TGCAGTTGGCAACCCTTATGGGGTTTGTCTGTTGATTGGAATAATGGCTTACGCCAGCCTTGTTTTACA	GWHBCLB00000004 Chromosome 4 Complete=T Circular=F OriSeqID=Chr4 Len=53929940	3134779	1	2.16E-26	68:A>T	68	1	0.990163934	0.032786885	0.967213115	0.009836066	0.02295082	0.019478635	0.06342381	0.0414512	58.01623	17.2	1
100208815|F|0-36:G>A-36:G>A	TGCAGCACAATCTTGTGCCGCCGATTCTATTGGATGGGATCCCTCATTTTTTACAGATCGGAAGAGCGG	TGCAGCACAATCTTGTGCCGCCGATTCTATTGGATGGGATCCCTCATTTTTTAC	GWHBCLB00000005 Chromosome 5 Complete=T Circular=F OriSeqID=Chr5 Len=50196147	46399216	1	1.87E-20	36:G>A	36	1	0.901639344	0.150819672	0.849180328	0.098360656	0.052459016	0.177371674	0.2561462	0.216759	62.64706	62	0.977273
100208833|F|0-15:A>G-15:A>G	TGCAGCCAAATAGGAATTTACAACACAGACACAAATTACAGATCGGAAGAGCGGTTCAGCAGGAATGCC	TGCAGCCAAATAGGAATTTACAACACAGACACAAATTAC		0	0	9.99E+02	15:A>G	15	1	0.950819672	0.108196721	0.891803279	0.049180328	0.059016393	0.093523246	0.19298038	0.143252	70.77978	46.48387	0.956522
100208865|F|0-42:C>G-42:C>G	TGCAGCTCACATGGGTTTCAAGATCATATACCTACTAATTCTCAATATCATTACAGATCGGAAGAGCGG	TGCAGCTCACATGGGTTTCAAGATCATATACCTACTAATTCTCAATATCATTAC	GWHBCLB00000003 Chromosome 3 Complete=T Circular=F OriSeqID=Chr3 Len=54430697	13934103	1	1.87E-20	42:C>G	42	1	0.963934426	0.068852459	0.931147541	0.036065574	0.032786885	0.069529696	0.1282236	0.0988766	62.29393	39.72	1
100209091|F|0-12:T>C-12:T>C	TGCAGTTCGGTGTGTGTCAAATTGACAACTTAGATAGTTTACAGATCGGAAGAGCGGTTCAGCAGGAAT	TGCAGTTCGGTGTGTGTCAAATTGACAACTTAGATAGTTTAC	GWHBCLB00000001 Chromosome 1 Complete=T Circular=F OriSeqID=Chr1 Len=48772484	45187969	1	2.59E-12	12:T>C	12	1	0.091803279	0.93442623	0.06557377	0.908196721	0.026229508	0.166750873	0.1225477	0.144649	72.72727	68.80986	0.978261
100209157|F|0-23:C>T-23:C>T	TGCAGCTAGGGAAGATGTGAAGACCACCCTCTTGACTGAAGCAACTTTGGCGCATGATTTACAGATCGG	TGCAGCTAGGGAAGATGTGAAGACCACCCTCTTGACTGAAGCAACTTTGGCGCATGATTTAC	GWHBCLB00000004 Chromosome 4 Complete=T Circular=F OriSeqID=Chr4 Len=53929940	53441936	1	8.47E-25	23:C>T	23	1	0.970491803	0.042622951	0.957377049	0.029508197	0.013114754	0.057274926	0.08161247	0.0694437	64.16	44.52941	0.978261
100209183|F|0-50:G>T-50:G>T	TGCAGGTAGCATCATTAGCCACAAAAGCAGATGGAGGCGCAAAAAGCCTAGCTATATAAGCTTTTAGCT	TGCAGGTAGCATCATTAGCCACAAAAGCAGATGGAGGCGCAAAAAGCCTAGCTATATAAGCTTTTAGCT	GWHBCLB00000003 Chromosome 3 Complete=T Circular=F OriSeqID=Chr3 Len=54430697	45035664	1	3.58E-29	50:G>T	50	1	0.603278689	0.46557377	0.53442623	0.396721311	0.068852459	0.478667025	0.49762967	0.488148	24.46961	22.95455	0.973684
100209241|F|0-18:G>T-18:G>T	TGCAGATGGTAGTGAGAAGTATTTTATTCAGTTCTTTTTTTGACAAGAGAATTATTTTATTCAGTTTAG	TGCAGATGGTAGTGAGAAGTATTTTATTCAGTTCTTTTTTTGACAAGAGAATTATTTTATTCAGTTTAG	GWHBCLB00000007 Chromosome 7 Complete=T Circular=F OriSeqID=Chr7 Len=46487083	43243963	1	1.67E-27	18:G>T	18	1	0.081967213	0.954098361	0.045901639	0.918032787	0.036065574	0.150497178	0.08758936	0.119043	35.81818	34.82264	1
100209383|F|0-35:A>T-35:A>T	TGCAGAATACAAGGATTCTGTATACATAGTAACAAATTTTCCAATTTTCTCCTACACATCAAACCTTCT	TGCAGAATACAAGGATTCTGTATACATAGTAACAAATTTTCCAATTTTCTCCTACACATCAAACCTTCT	GWHBCLB00000004 Chromosome 4 Complete=T Circular=F OriSeqID=Chr4 Len=53929940	38668182	1	3.58E-29	35:A>T	35	1	0.298360656	0.813114754	0.186885246	0.701639344	0.11147541	0.41868315	0.3039183	0.361301	38.58228	38.23214	0.956522
100209621|F|0-17:A>T-17:A>T	TGCAGATTTTTGTTTAGAAGTAAAAGAGTTACTGCAATTACTGATCCAAGAAACCCAATATCCAAAACG	TGCAGATTTTTGTTTAGAAGTAAAAGAGTTACTGCAATTACTGATCCAAGAAACCCAATATCCAAAACG	GWHBCLB00000005 Chromosome 5 Complete=T Circular=F OriSeqID=Chr5 Len=50196147	1055061	1	3.58E-29	17:A>T	17	1	0.918032787	0.101639344	0.898360656	0.081967213	0.019672131	0.150497178	0.18261758	0.166557	55.37621	52.58824	0.982759
100209673|F|0-21:G>T-21:G>T	TGCAGCAGAAAGTCTACCTAGGCGAAACATGCCTTGTATAAGAGTGTTGTATGTGACAGTATTAGGGAA	TGCAGCAGAAAGTCTACCTAGGCGAAACATGCCTTGTATAAGAGTGTTGTATGTGACAGTATTAGGGAA	GWHBCLB00000006 Chromosome 6 Complete=T Circular=F OriSeqID=Chr6 Len=47585511	43018213	3	1.67E-27	21:G>T	21	1	0.019672131	0.980327869	0.019672131	0.980327869	0	0.038570277	0.03857028	0.0385703	66.375	62.42405	1
100209763|F|0-41:G>A-41:G>A	TGCAGCTGCAAATCCAACAAGGAAGAGGAAGAGAAGGAAAAGTATTTGAATTTGAGGCTGCATCTTGTT	TGCAGCTGCAAATCCAACAAGGAAGAGGAAGAGAAGGAAAAGTATTTGAATTTGAGGCTGCATCTTGTT	GWHBCLB00000001 Chromosome 1 Complete=T Circular=F OriSeqID=Chr1 Len=48772484	46969013	1	1.67E-27	41:G>A	41	1	0.367213115	0.77704918	0.22295082	0.632786885	0.144262295	0.464735286	0.3464875	0.405611	39.94318	38.37788	0.9375
100209770|F|0-43:T>A-43:T>A	TGCAGCTGGTGAAAGCCATATTTGAATCAGAAACAGTTCTCACTGACGTGTTCCTAAAGAAATAGTGGT	TGCAGCTGGTGAAAGCCATATTTGAATCAGAAACAGTTCTCACTGACGTGTTCCTAAAGAAATAGTGGT	GWHBCLB00000007 Chromosome 7 Complete=T Circular=F OriSeqID=Chr7 Len=46487083	4512956	1	3.58E-29	43:T>A	43	1	0.891803279	0.163934426	0.836065574	0.108196721	0.055737705	0.192980382	0.27411986	0.23355	46.61961	16.4	1
100209773|F|0-33:G>A-33:G>A	TGCAGCTGTTGGCTCATTGATGATCCGAGCCACGTTTAGCCCGGCAATGGTGCCTGCATCCTTAGTAGC	TGCAGCTGTTGGCTCATTGATGATCCGAGCCACGTTTAGCCCGGCAATGGTGCCTGCATCCTTAGTAGC	GWHBCLB00000005 Chromosome 5 Complete=T Circular=F OriSeqID=Chr5 Len=50196147	1271741	2	1.67E-27	33:G>A	33	1	0.980327869	0.039344262	0.960655738	0.019672131	0.019672131	0.038570277	0.07559258	0.0570814	36.14841	29.4	1
100209818|F|0-13:T>A-13:T>A	TGCAGGAAAAAGATGAAATTCAAATCTGCAAATCAAAGGAAAACAGAGGAGAGAACAGATTGAGGTTGA	TGCAGGAAAAAGATGAAATTCAAATCTGCAAATCAAAGGAAAACAGAGGAGAGAACAGATTGAGGTTGA	GWHBCLB00000005 Chromosome 5 Complete=T Circular=F OriSeqID=Chr5 Len=50196147	17026748	1	3.58E-29	13:T>A	13	1	0.429508197	0.691803279	0.308196721	0.570491803	0.121311475	0.490061811	0.426423	0.458242	35.7931	34.38265	1
100209853|F|0-37:A>T-37:A>T	TGCAGGATCCAGTTTTCCAATTCCATGAGCATCCACAATTTCAAGATTCGGAGCTCAGGAAATCCACCA	TGCAGGATCCAGTTTTCCAATTCCATGAGCATCCACAATTTCAAGATTCGGAGCTCAGGAAATCCACCA	GWHBCLB00000005 Chromosome 5 Complete=T Circular=F OriSeqID=Chr5 Len=50196147	2543082	1	3.58E-29	37:A>T	37	1	0.485245902	0.649180328	0.350819672	0.514754098	0.13442623	0.499564633	0.45549046	0.477528	29.05512	26.73214	0.980769
100209856|F|0-59:C>G-59:C>G	TGCAGGCAAAAGTTGGCAGAGAAAAAGAGGTTGAAGCTGTTCTGTTGCGCCTCAGGGGACCGAAAGTTG	TGCAGGCAAAAGTTGGCAGAGAAAAAGAGGTTGAAGCTGTTCTGTTGCGCCTCAGGGGACCGAAAGTTG	GWHBCLB00000005 Chromosome 5 Complete=T Circular=F OriSeqID=Chr5 Len=50196147	2333884	1	3.58E-29	59:C>G	59	1	0.685245902	0.419672131	0.580327869	0.314754098	0.104918033	0.431367912	0.48709487	0.459231	55.24336	24.66923	0.964286
100209872|F|0-60:G>C-60:G>C	TGCAGGCATAGTCAGGAGAATGAAGAAGAAAAGAAAATGGCTAGACTTTGTCTTGTAATGGCTCGTGAA	TGCAGGCATAGTCAGGAGAATGAAGAAGAAAAGAAAATGGCTAGACTTTGTCTTGTAATGGCTCGTGAA	GWHBCLB00000001 Chromosome 1 Complete=T Circular=F OriSeqID=Chr1 Len=48772484	45015444	1	3.58E-29	60:G>C	60	1	0.485245902	0.649180328	0.350819672	0.514754098	0.13442623	0.499564633	0.45549046	0.477528	34.14504	29.49462	0.965517
100209891|F|0-22:T>C-22:T>C	TGCAGGCTAAGTTGCCATGGTATTTTCATCTTTTCCTTGTTTCATCTTACTCAAATATCTCTTTTTTGA	TGCAGGCTAAGTTGCCATGGTATTTTCATCTTTTCCTTGTTTCATCTTACTCAAATATCTCTTTTTTGA	GWHBCLB00000006 Chromosome 6 Complete=T Circular=F OriSeqID=Chr6 Len=47585511	31997897	1	3.58E-29	22:T>C	22	1	0.793442623	0.285245902	0.714754098	0.206557377	0.078688525	0.327782854	0.40776135	0.367772	31.28293	28.52564	1
100209925|F|0-51:C>A-51:C>A	TGCAGGTTCTGGCCATAGCCCAAATCCATATATAGTGATATGACCTACGTTCTAATTACTTCCTTCTTA	TGCAGGTTCTGGCCATAGCCCAAATCCATATATAGTGATATGACCTACGTTCTAATTACTTCCTTCTTA	GWHBCLB00000007 Chromosome 7 Complete=T Circular=F OriSeqID=Chr7 Len=46487083	4830999	1	3.58E-29	51:C>A	51	1	0.586885246	0.524590164	0.475409836	0.413114754	0.11147541	0.484901908	0.49879065	0.491846	32.68852	28.94253	0.983333
100209972|F|0-14:A>G-14:A>G	TGCAGTAAAGATCCAGGTTATATAAAAAAACATGGAGGACTTGATGGCTTTGAAGATACAGAGGTACTA	TGCAGTAAAGATCCAGGTTATATAAAAAAACATGGAGGACTTGATGGCTTTGAAGATACAGAGGTACTA		0	0	9.99E+02	14:A>G	14	1	0.91147541	0.131147541	0.868852459	0.08852459	0.042622951	0.161375974	0.22789573	0.194636	47.02555	45.8	1
100210017|F|0-7:T>C-7:T>C	TGCAGTATATTTTCCACTTATTATATAATTGACAGACTAAAGTGCAACCATATCGTGAGAATTTTAGTT	TGCAGTATATTTTCCACTTATTATATAATTGACAGACTAAAGTGCAACCATATCGTGAGAATTTTAGTT	GWHBCLB00000003 Chromosome 3 Complete=T Circular=F OriSeqID=Chr3 Len=54430697	15014377	1	7.76E-26	7:T>C	7	1	0.908196721	0.147540984	0.852459016	0.091803279	0.055737705	0.166750873	0.25154528	0.209148	43.19557	38.20513	1
100210065|F|0-30:C>T-30:C>T	TGCAGTCGCGCCTGTCTCGAGCAGGCCGAGCACTGTGAACTCTTATTTCGTGTAAATCTCAAGGAAGCA	TGCAGTCGCGCCTGTCTCGAGCAGGCCGAGCACTGTGAACTCTTATTTCGTGTAAATCTCAAGGAAGCA	GWHBCLB00000136 OriSeqID=tig00000440 Len=14783363	13612256	1	3.58E-29	30:C>T	30	1	0.983606557	0.019672131	0.980327869	0.016393443	0.003278689	0.032249395	0.03857028	0.0354098	72.41765	38.71429	1
100210093|F|0-39:G>A-39:G>A	TGCAGTCTTGCTCATGAACGTCTATTTCAAGAACCTTGGGTTCATGTCAAGGAGGACATAGTAGGTGTA	TGCAGTCTTGCTCATGAACGTCTATTTCAAGAACCTTGGGTTCATGTCAAGGAGGACATAGTAGGTGTA	GWHBCLB00000003 Chromosome 3 Complete=T Circular=F OriSeqID=Chr3 Len=54430697	31256626	1	1.67E-27	39:G>A	39	1	0.954098361	0.059016393	0.940983607	0.045901639	0.013114754	0.087589358	0.11106692	0.0993281	39.62745	28.85714	1
100210098|F|0-12:A>T-12:A>T	TGCAGTGAAATGACAGAAATAATTGCAAATGAGGGAGGTGAAGCAACACCAACATATGAGATCAATTTT	TGCAGTGAAATGACAGAAATAATTGCAAATGAGGGAGGTGAAGCAACACCAACATATGAGATCAATTTT	GWHBCLB00000005 Chromosome 5 Complete=T Circular=F OriSeqID=Chr5 Len=50196147	1891849	2	3.58E-29	12:A>T	12	1	0.859016393	0.239344262	0.760655738	0.140983607	0.098360656	0.242214458	0.36411717	0.303166	36.7594	20.08108	0.983871
100210190|F|0-41:C>T-41:C>T	TGCAGTTTAGCAATCAAAATAAGCTCAGTTTTGAACTCCTCCAAGCCTTGACCAGACTGTCCTGAAAGC	TGCAGTTTAGCAATCAAAATAAGCTCAGTTTTGAACTCCTCCAAGCCTTGACCAGACTGTCCTGAAAGC	GWHBCLB00000006 Chromosome 6 Complete=T Circular=F OriSeqID=Chr6 Len=47585511	45937062	1	3.58E-29	41:C>T	41	1	0.973770492	0.045901639	0.954098361	0.026229508	0.019672131	0.051083042	0.08758936	0.0693362	50.16667	43.6	1
100210395|F|0-21:G>A-21:G>A	TGCAGATATAATTGGATTACAGTGTAAACCATCGAGTTTACAGATCGGAAGAGCGGTTCAGCAGGAATG	TGCAGATATAATTGGATTACAGTGTAAACCATCGAGTTTAC	GWHBCLB00000002 Chromosome 2 Complete=T Circular=F OriSeqID=Chr2 Len=59511927	45933141	2	1.89E-13	21:G>A	21	1	0.97704918	0.095081967	0.904918033	0.02295082	0.072131148	0.044848159	0.17208277	0.108465	66.59926	54.40541	0.916667
100210482|F|0-21:A>G-21:A>G	TGCAGCCGAACAGAGAATAGAAGACACAGTTCAAAGTTCAAACACTATTTTACAGATCGGAAGAGCGGT	TGCAGCCGAACAGAGAATAGAAGACACAGTTCAAAGTTCAAACACTATTTTAC	GWHBCLB00000005 Chromosome 5 Complete=T Circular=F OriSeqID=Chr5 Len=50196147	3021568	1	6.51E-20	21:A>G	21	1	0.986885246	0.055737705	0.944262295	0.013114754	0.042622951	0.025885515	0.10526203	0.0655738	82.75908	28.18182	1
100210528|F|0-53:G>T-53:G>T	TGCAGCTTTGGTGTTGGGTTTCAAAAATTTAGAAGCCTTACAAAATCTAGCTTGTATTACAGATCGGAA	TGCAGCTTTGGTGTTGGGTTTCAAAAATTTAGAAGCCTTACAAAATCTAGCTTGTATTAC	GWHBCLB00000001 Chromosome 1 Complete=T Circular=F OriSeqID=Chr1 Len=48772484	32872511	1	1.04E-23	53:G>T	53	1	0.927868852	0.091803279	0.908196721	0.072131148	0.019672131	0.13385649	0.16675087	0.150304	54.03042	47.46875	1
100210548|F|0-9:G>T-9:G>T	TGCAGGGAAGGATTCAAATGGACAGTCCACTGGTAGAATTTTACAGATCGGAAGAGCGGTTCAGCAGGA	TGCAGGGAAGGATTCAAATGGACAGTCCACTGGTAGAATTTTAC	GWHBCLB00000004 Chromosome 4 Complete=T Circular=F OriSeqID=Chr4 Len=53929940	11950704	1	2.21E-13	9:G>T	9	1	0.973770492	0.052459016	0.947540984	0.026229508	0.026229508	0.051083042	0.09941414	0.0752486	80.34202	69.73684	1
100210560|F|0-34:G>A-34:G>A	TGCAGGTATCATCAGTCCACTAGCATTAGCAAGAGATCAACTGATTTTGTAACTATTACAGATCGGAAG	TGCAGGTATCATCAGTCCACTAGCATTAGCAAGAGATCAACTGATTTTGTAACTATTAC	GWHBCLB00000007 Chromosome 7 Complete=T Circular=F OriSeqID=Chr7 Len=46487083	42543030	1	3.63E-23	34:G>A	34	1	0.413114754	0.740983607	0.259016393	0.586885246	0.154098361	0.484901908	0.3838538	0.434378	59.53333	58.4555	1
100210635|F|0-49:A>G-49:A>G	TGCAGTGGCCACTACTTCTGCTCCAGACGCACAACATACTGTCAGTGCAAGCACTTATTACAGATCGGA	TGCAGTGGCCACTACTTCTGCTCCAGACGCACAACATACTGTCAGTGCAAGCACTTATTAC	GWHBCLB00000003 Chromosome 3 Complete=T Circular=F OriSeqID=Chr3 Len=54430697	22154544	1	2.97E-24	49:A>G	49	1	0.957377049	0.055737705	0.944262295	0.042622951	0.013114754	0.08161247	0.10526203	0.0934372	64.20548	46.28571	1
100210746|F|0-21:A>G-21:A>G	TGCAGATAAAAGCAGCTTAGAAATAGGCAATAAAACAAGGTATGAAAAAAATGCTCAAATAGTATGTCT	TGCAGATAAAAGCAGCTTAGAAATAGGCAATAAAACAAGGTATGAAAAAAATGCTCAAATAGTATGTCT		0	0	9.99E+02	21:A>G	21	1	0.783606557	0.409836066	0.590163934	0.216393443	0.193442623	0.339134641	0.48374093	0.411438	50.43137	47.39785	1
100210963|F|0-64:T>G-64:T>G	TGCAGAGGACGGCGGTCTAGAATTCCCATACCAACTTGCTCTTGGAGGATATTGTGGTCTAAGATGAGA	TGCAGAGGACGGCGGTCTAGAATTCCCATACCAACTTGCTCTTGGAGGATATTGTGGTCTAAGATGAGA	GWHBCLB00000005 Chromosome 5 Complete=T Circular=F OriSeqID=Chr5 Len=50196147	3005362	1	1.67E-27	64:T>G	64	1	0.652459016	0.518032787	0.481967213	0.347540984	0.170491803	0.453512497	0.49934964	0.476431	39.56395	38.55285	1
100210986|F|0-39:C>G-39:C>G	TGCAGATAACAGACAGAATGTTTATGTCATTGTCAATTTCACATGCAATTTGGACCCTCCATTTTGGAG	TGCAGATAACAGACAGAATGTTTATGTCATTGTCAATTTCACATGCAATTTGGACCCTCCATTTTGGAG	GWHBCLB00000136 OriSeqID=tig00000440 Len=14783363	10566404	1	3.58E-29	39:C>G	39	1	0.491803279	0.603278689	0.396721311	0.508196721	0.095081967	0.499865628	0.47866702	0.489266	38.02924	35.78469	0.985294
100211012|F|0-62:A>G-62:A>G	TGCAGATCCTGTTGAGATTTTTGGACCATATATCTGCTCTCATTAGGGTTACTAGGAACATTATTAGGC	TGCAGATCCTGTTGAGATTTTTGGACCATATATCTGCTCTCATTAGGGTTACTAGGAACATTATTAGGC	GWHBCLB00000005 Chromosome 5 Complete=T Circular=F OriSeqID=Chr5 Len=50196147	424960	1	1.30E-23	62:A>G	62	1	0.983606557	0.019672131	0.980327869	0.016393443	0.003278689	0.032249395	0.03857028	0.0354098	50.39667	35.625	1
100211017|F|0-37:A>G-37:A>G	TGCAGATGAAAAGTTATATAACACAAGTAAGTGATGAACAAATACGTTTCCAGTATAAAACAGAATAAC	TGCAGATGAAAAGTTATATAACACAAGTAAGTGATGAACAAATACGTTTCCAGTATAAAACAGAATAAC		0	0	9.99E+02	37:A>G	37	1	0.681967213	0.481967213	0.518032787	0.318032787	0.163934426	0.433775867	0.49934964	0.466563	47.62105	44.89362	1
100211041|F|0-34:C>G-34:C>G	TGCAGATTGAGGACTAACGTTGTTGCACTTGTAGCTACAATGCTGAAAGTTTCACTCATGTTCTTATTT	TGCAGATTGAGGACTAACGTTGTTGCACTTGTAGCTACAATGCTGAAAGTTTCACTCATGTTCTTATTT	GWHBCLB00000005 Chromosome 5 Complete=T Circular=F OriSeqID=Chr5 Len=50196147	48854123	2	7.76E-26	34:C>G	34	1	0.419672131	0.731147541	0.268852459	0.580327869	0.150819672	0.487094867	0.39314163	0.440118	35.98095	30.25521	1
100211052|F|0-26:G>T-26:G>T	TGCAGATTTGACAGATTTCCAAGCTGGTGAGGAATAACTCCTCCAAAACTTGATTTGGAAAGGTCAAGA	TGCAGATTTGACAGATTTCCAAGCTGGTGAGGAATAACTCCTCCAAAACTTGATTTGGAAAGGTCAAGA	GWHBCLB00000005 Chromosome 5 Complete=T Circular=F OriSeqID=Chr5 Len=50196147	4420791	1	3.58E-29	26:G>T	26	1	0.983606557	0.029508197	0.970491803	0.016393443	0.013114754	0.032249395	0.05727493	0.0447622	70.99338	63.18182	1
100211085|F|0-60:G>A-60:G>A	TGCAGCACTTCCTTTAGACAAATCATTAGTCATGCTTCCAGCTTCTGCAATTACATAAGCGGTAAAGAC	TGCAGCACTTCCTTTAGACAAATCATTAGTCATGCTTCCAGCTTCTGCAATTACATAAGCGGTAAAGAC	GWHBCLB00000136 OriSeqID=tig00000440 Len=14783363	12689808	1	3.58E-29	60:G>A	60	1	0.826229508	0.281967213	0.718032787	0.173770492	0.108196721	0.287148616	0.40492341	0.346036	40.40909	40.05333	1
100211093|F|0-10:C>T-10:C>T	TGCAGCATAACTGCAAGTTATATTGTCTAGTGAAAATTATAAAACCTTCCCAAAAAAATATGCTTCAAT	TGCAGCATAACTGCAAGTTATATTGTCTAGTGAAAATTATAAAACCTTCCCAAAAAAATATGCTTCAAT	GWHBCLB00000004 Chromosome 4 Complete=T Circular=F OriSeqID=Chr4 Len=53929940	34847576	1	3.58E-29	10:C>T	10	1	0.918032787	0.144262295	0.855737705	0.081967213	0.062295082	0.150497178	0.24690137	0.198699	53.38868	38.02381	0.979167
100211101|F|0-16:T>C-16:T>C	TGCAGCATATCATGGATAAGGAAAATGATGACCAAGAGCACAATATACCATCCATGGCAGCCCTTTCAA	TGCAGCATATCATGGATAAGGAAAATGATGACCAAGAGCACAATATACCATCCATGGCAGCCCTTTCAA		0	0	9.99E+02	16:T>C	16	1	0.898360656	0.206557377	0.793442623	0.101639344	0.104918033	0.182617576	0.32778285	0.2552	49.50794	27.26667	1
100211117|F|0-15:T>C-15:T>C	TGCAGCCCCACACCATGGACTTCTTAGACATCTCCAACCCCAAAGCAATGTTAGTTTATCTTTTTTACA	TGCAGCCCCACACCATGGACTTCTTAGACATCTCCAACCCCAAAGCAATGTTAGTTTATCTTTTTTACA	GWHBCLB00000007 Chromosome 7 Complete=T Circular=F OriSeqID=Chr7 Len=46487083	4816292	1	1.67E-27	15:T>C	15	1	0.521311475	0.583606557	0.416393443	0.478688525	0.104918033	0.499091642	0.48601989	0.492556	30.57229	26.23757	0.980769
100211165|F|0-50:T>C-50:T>C	TGCAGCTAAGAGCCACTCCTCAGTCAAGGCTATAGAAAGTTCTATTTTTCTTTATGATTTTGATCAACC	TGCAGCTAAGAGCCACTCCTCAGTCAAGGCTATAGAAAGTTCTATTTTTCTTTATGATTTTGATCAACC	GWHBCLB00000004 Chromosome 4 Complete=T Circular=F OriSeqID=Chr4 Len=53929940	41141672	1	1.67E-27	50:T>C	50	1	0.986885246	0.052459016	0.947540984	0.013114754	0.039344262	0.025885515	0.09941414	0.0626498	70.32945	35.94444	0.985294
100211224|F|0-53:A>G-53:A>G	TGCAGGAACTGTGGGGATATTTTCTGTGACAAGTGCACCCAGGGTAGAATCGCACTAACTGCTGATGAG	TGCAGGAACTGTGGGGATATTTTCTGTGACAAGTGCACCCAGGGTAGAATCGCACTAACTGCTGATGAG	GWHBCLB00000004 Chromosome 4 Complete=T Circular=F OriSeqID=Chr4 Len=53929940	45386104	1	1.67E-27	53:A>G	53	1	0.53442623	0.586885246	0.413114754	0.46557377	0.121311475	0.497629669	0.48490191	0.491266	39.59477	36.78344	0.980769
100211252|F|0-13:C>T-13:C>T	TGCAGGAGTCAAACTAGAATCTCTTGGCTTACCACGGAATTGTGAATTATCAAAAGATCAGGTTTCACA	TGCAGGAGTCAAACTAGAATCTCTTGGCTTACCACGGAATTGTGAATTATCAAAAGATCAGGTTTCACA	GWHBCLB00000004 Chromosome 4 Complete=T Circular=F OriSeqID=Chr4 Len=53929940	46487583	1	3.58E-29	13:C>T	13	1	0.560655738	0.554098361	0.445901639	0.439344262	0.114754098	0.492641763	0.49414673	0.493394	39.71512	39.02454	0.961538
100211268|F|0-64:G>A-64:G>A	TGCAGGCAAGTTTGTTATTTGTCTCGCGGCAACAGGTAAGTTTCAGCTCTGCAATTGTGTGTGTGTATA	TGCAGGCAAGTTTGTTATTTGTCTCGCGGCAACAGGTAAGTTTCAGCTCTGCAATTGTGTGTGTGTATA	GWHBCLB00000136 OriSeqID=tig00000440 Len=14783363	6834656	1	1.67E-27	64:G>A	64	1	0.304918033	0.819672131	0.180327869	0.695081967	0.124590164	0.423886052	0.29561946	0.359753	33.47778	31.14391	0.962963
100211281|F|0-53:T>C-53:T>C	TGCAGGCAATTATGGGTTCTGGGAACCATAGTATCAGTAGTCCTACCCTTTACTACCAGCAAATGGGGG	TGCAGGCAATTATGGGTTCTGGGAACCATAGTATCAGTAGTCCTACCCTTTACTACCAGCAAATGGGGG	GWHBCLB00000004 Chromosome 4 Complete=T Circular=F OriSeqID=Chr4 Len=53929940	38736805	1	3.58E-29	53:T>C	53	1	0.967213115	0.045901639	0.954098361	0.032786885	0.013114754	0.063423811	0.08758936	0.0755066	50.20712	46.28571	1
100211293|F|0-68:A>G-68:A>G	TGCAGGCTATCAAAATGCCTTTGTTTATGTAATGTCAGAGTGGACTAGACAACAAGGCAAGTTTCTGTA	TGCAGGCTATCAAAATGCCTTTGTTTATGTAATGTCAGAGTGGACTAGACAACAAGGCAAGTTTCTGTA	GWHBCLB00000002 Chromosome 2 Complete=T Circular=F OriSeqID=Chr2 Len=59511927	3174663	1	1.29E-28	68:A>G	68	1	0.626229508	0.498360656	0.501639344	0.373770492	0.124590164	0.468132223	0.49999463	0.484063	46.2337	43.16779	0.942308
100211386|F|0-53:C>G-53:C>G	TGCAGGTTGTGCAGTGGTCTTTGGATTTTTGGGCTTGATTAGGTTGCTCACTCCCATTTCATTCAATGT	TGCAGGTTGTGCAGTGGTCTTTGGATTTTTGGGCTTGATTAGGTTGCTCACTCCCATTTCATTCAATGT	GWHBCLB00000006 Chromosome 6 Complete=T Circular=F OriSeqID=Chr6 Len=47585511	32719058	1	1.67E-27	53:C>G	53	1	0.937704918	0.095081967	0.904918033	0.062295082	0.032786885	0.116828809	0.17208277	0.144456	47.32899	33.125	1
100211397|F|0-38:T>C-38:T>C	TGCAGGTTTGTATGGCCACGTGACCTCTGCTATGTACGTTATTGGCGCCGAAATGATGATGGAAGTTAT	TGCAGGTTTGTATGGCCACGTGACCTCTGCTATGTACGTTATTGGCGCCGAAATGATGATGGAAGTTAT	GWHBCLB00000003 Chromosome 3 Complete=T Circular=F OriSeqID=Chr3 Len=54430697	30615905	1	1.67E-27	38:T>C	38	1	0.973770492	0.049180328	0.950819672	0.026229508	0.02295082	0.051083042	0.09352325	0.0723031	47.80547	42.16667	1
100211415|F|0-10:C>G-10:C>G	TGCAGTACATCTGTCTTATTTTCTTCACAAATTTACCTTTTTCTGGTAATATGTAATTCTTTACCTATT	TGCAGTACATCTGTCTTATTTTCTTCACAAATTTACCTTTTTCTGGTAATATGTAATTCTTTACCTATT	GWHBCLB00000001 Chromosome 1 Complete=T Circular=F OriSeqID=Chr1 Len=48772484	37658745	1	1.67E-27	10:C>G	10	1	0.550819672	0.537704918	0.462295082	0.449180328	0.08852459	0.494834722	0.49715668	0.495996	35.07104	31.6131	1
100211547|F|0-22:G>A-22:G>A	TGCAGTCTAGGAAATAGGTGAGGTCATTGTGCATGACCCTCTGCACATGGAACATTGTCTAGTTAGAAA	TGCAGTCTAGGAAATAGGTGAGGTCATTGTGCATGACCCTCTGCACATGGAACATTGTCTAGTTAGAAA	GWHBCLB00000003 Chromosome 3 Complete=T Circular=F OriSeqID=Chr3 Len=54430697	30498661	1	1.67E-27	22:G>A	22	1	0.973770492	0.042622951	0.957377049	0.026229508	0.016393443	0.051083042	0.08161247	0.0663478	57.71651	43.14286	1
100211565|F|0-9:A>G-9:A>G	TGCAGTGAAATTTTTTATGACTGCTTTCCCTACTCCCCCTGCTTCATCCTCAATATTGAAATCCTTCTT	TGCAGTGAAATTTTTTATGACTGCTTTCCCTACTCCCCCTGCTTCATCCTCAATATTGAAATCCTTCTT	GWHBCLB00000136 OriSeqID=tig00000440 Len=14783363	7238890	1	1.67E-27	9:A>G	9	1	0.544262295	0.603278689	0.396721311	0.455737705	0.147540984	0.496081698	0.47866702	0.487374	40.51034	37.6135	0.977273
100211606|F|0-5:T>C-5:T>C	TGCAGTTATTTGATGGAAGACCTTTGAGCGCATCAGTTCCAAAACATGTGACATGTATTATTACAGATC	TGCAGTTATTTGATGGAAGACCTTTGAGCGCATCAGTTCCAAAACATGTGACATGTATTATTAC	GWHBCLB00000006 Chromosome 6 Complete=T Circular=F OriSeqID=Chr6 Len=47585511	32206755	1	6.90E-26	5:T>C	5	1	0.170491803	0.901639344	0.098360656	0.829508197	0.072131148	0.282848697	0.17737167	0.23011	61.65	55.25692	1
100211646|F|0-63:C>T-63:C>T	TGCAGTTGGCGTGTGCTTGAGGTCTCTTCTGCCTCTTTTCTGAAAAGCTCTTCAGTTACTTTGCGAGTG	TGCAGTTGGCGTGTGCTTGAGGTCTCTTCTGCCTCTTTTCTGAAAAGCTCTTCAGTTACTTTGCGAGTG	GWHBCLB00000004 Chromosome 4 Complete=T Circular=F OriSeqID=Chr4 Len=53929940	51462719	1	3.58E-29	63:C>T	63	1	0.557377049	0.550819672	0.449180328	0.442622951	0.108196721	0.493415748	0.49483472	0.494125	40.61538	40.14907	0.961538
100211668|F|0-15:A>G-15:A>G	TGCAGTTTCCTTGAGAAAAATAAAATAAAACTGTAAAACTAACTCAAAAATAGTCATCAGCTATTGCTT	TGCAGTTTCCTTGAGAAAAATAAAATAAAACTGTAAAACTAACTCAAAAATAGTCATCAGCTATTGCTT		0	0	9.99E+02	15:A>G	15	1	0.88852459	0.186885246	0.813114754	0.11147541	0.075409836	0.198097286	0.3039183	0.251008	51.68116	48.43636	0.982143
100211762|F|0-7:A>G-7:A>G	TGCAGCTATTTGGGCATCTTTTCCTATTGCCTGATCCGTTGCATAAATAGCAGACAATTCTGGGAAGTA	TGCAGCTATTTGGGCATCTTTTCCTATTGCCTGATCCGTTGCATAAATAGCAGACAATTCTGGGAAGTA	GWHBCLB00000005 Chromosome 5 Complete=T Circular=F OriSeqID=Chr5 Len=50196147	39841985	1	7.76E-26	7:A>G	7	1	0.285245902	0.783606557	0.216393443	0.714754098	0.068852459	0.407761354	0.33913464	0.373448	40.24	32.56667	0.95
100211848|F|0-9:G>T-9:G>T	TGCAGATAGGAACATTACATTCCAAATACTATAATAAATTCCTTTTTACAGATCGGAAGAGCGGTTCAG	TGCAGATAGGAACATTACATTCCAAATACTATAATAAATTCCTTTTTAC	GWHBCLB00000007 Chromosome 7 Complete=T Circular=F OriSeqID=Chr7 Len=46487083	6951104	1	2.03E-14	9:G>T	9	1	0.419672131	0.737704918	0.262295082	0.580327869	0.157377049	0.487094867	0.38699274	0.437044	49.12844	39.7967	0.964286
100211906|F|0-24:G>A-24:G>A	TGCAGCATTTGCGTCTGAACATCAGGAGATTTCCATTACAGATCGGAAGAGCGGTTCAGCAGGAATGCC	TGCAGCATTTGCGTCTGAACATCAGGAGATTTCCATTAC		0	0	9.99E+02	24:G>A	24	1	0.478688525	0.747540984	0.252459016	0.521311475	0.226229508	0.499091642	0.37744692	0.438269	61.92793	59.82514	0.954545
100212033|F|0-35:T>C-35:T>C	TGCAGTCAAATGCTCTACCACTGAGCTATGGACCCTTTGCATGTTACAGATCGGAAGAGCGGTTCAGCA	TGCAGTCAAATGCTCTACCACTGAGCTATGGACCCTTTGCATGTTAC	GWHBCLB00000005 Chromosome 5 Complete=T Circular=F OriSeqID=Chr5 Len=50196147	47643012	3	1.17E-16	35:T>C	35	1	0.803278689	0.429508197	0.570491803	0.196721311	0.232786885	0.316044074	0.49006181	0.403053	58.96585	50.76404	0.978261
100212157|F|0-15:G>A-15:G>A	TGCAGCCACAAGTGGGGGTCAAGTTTATGTGTGGAAACCATGTTAGAAAAACATACTTCTGAGAAATGA	TGCAGCCACAAGTGGGGGTCAAGTTTATGTGTGGAAACCATGTTAGAAAAACATACTTCTGAGAAATGA	GWHBCLB00000007 Chromosome 7 Complete=T Circular=F OriSeqID=Chr7 Len=46487083	6043813	1	1.67E-27	15:G>A	15	1	0.809836066	0.278688525	0.721311475	0.190163934	0.08852459	0.308003225	0.40204246	0.355023	54.172	41.46053	1
100212170|F|0-24:A>G-24:A>G	TGCAGGCAGGAAAATATGTTTGGCAAACTTACAAAGAAGTTTATGACATTGTACTAAAAGTTGGAAATT	TGCAGGCAGGAAAATATGTTTGGCAAACTTACAAAGAAGTTTATGACATTGTACTAAAAGTTGGAAATT	GWHBCLB00000003 Chromosome 3 Complete=T Circular=F OriSeqID=Chr3 Len=54430697	22904540	1	3.58E-29	24:A>G	24	1	0.97704918	0.049180328	0.950819672	0.02295082	0.026229508	0.044848159	0.09352325	0.0691857	41.91098	41.11765	1
100212334|F|0-38:A>G-38:A>G	TGCAGAATTCTAATGAAATTGCATTTCAAAAAGGTGGAAATTTCAGTGTTTCCGTTGTGATGTTCTCAC	TGCAGAATTCTAATGAAATTGCATTTCAAAAAGGTGGAAATTTCAGTGTTTCCGTTGTGATGTTCTCAC	GWHBCLB00000002 Chromosome 2 Complete=T Circular=F OriSeqID=Chr2 Len=59511927	57601429	1	3.61E-24	38:A>G	38	1	0.259016393	0.770491803	0.229508197	0.740983607	0.029508197	0.383853803	0.35366837	0.368761	40.54878	32.29457	1
100212365|F|0-24:G>A-24:G>A	TGCAGACCACTTGAGTCAGTTCTCGCGGCAAACGGATACATAGACTCCTACATATAACAATAATTACAG	TGCAGACCACTTGAGTCAGTTCTCGCGGCAAACGGATACATAGACTCCTACATATAACAATAATTACAG	GWHBCLB00000005 Chromosome 5 Complete=T Circular=F OriSeqID=Chr5 Len=50196147	4074074	1	3.61E-24	24:G>A	24	1	0.619672131	0.504918033	0.495081967	0.380327869	0.124590164	0.471357162	0.49995163	0.485654	47.4321	45.6	0.981481
100212401|F|0-15:G>A-15:G>A	TGCAGATATGAGCTCGTGATGGATATTTAGAACCAATTGGGGATTGAGTAACTGCCCACATTGACCATG	TGCAGATATGAGCTCGTGATGGATATTTAGAACCAATTGGGGATTGAGTAACTGCCCACATTGACCATG	GWHBCLB00000002 Chromosome 2 Complete=T Circular=F OriSeqID=Chr2 Len=59511927	19897540	1	3.58E-29	15:G>A	15	1	0.803278689	0.262295082	0.737704918	0.196721311	0.06557377	0.316044074	0.38699274	0.351518	49.64659	45.31081	0.982143
100212418|F|0-60:A>G-60:A>G	TGCAGATCACATCCCCTAAACCAAAAACATTGTCACCATCTCTCTTACACCACACGTGTGACCCTTTAT	TGCAGATCACATCCCCTAAACCAAAAACATTGTCACCATCTCTCTTACACCACACGTGTGACCCTTTAT	GWHBCLB00000005 Chromosome 5 Complete=T Circular=F OriSeqID=Chr5 Len=50196147	3780633	1	6.00E-27	60:A>G	60	1	0.308196721	0.813114754	0.186885246	0.691803279	0.121311475	0.426423005	0.3039183	0.365171	54.47222	49.79904	1
100212473|F|0-17:T>C-17:T>C	TGCAGATGGACTACTTGTGGAGGCGGTTCATGCAACAAGACATCACCATTTACATATGATTGCAAATGT	TGCAGATGGACTACTTGTGGAGGCGGTTCATGCAACAAGACATCACCATTTACATATGATTGCAAATGT	GWHBCLB00000002 Chromosome 2 Complete=T Circular=F OriSeqID=Chr2 Len=59511927	6265113	1	1.67E-27	17:T>C	17	1	0.426229508	0.695081967	0.304918033	0.573770492	0.121311475	0.489115829	0.42388605	0.456501	48.66087	44.25683	1
100212493|F|0-68:T>G-68:T>G	TGCAGATTCTTCTCTTCCAGGCTCACGAATCATCCCACACTATAGTAAATGTAAAAAAACCAGCCATTT	TGCAGATTCTTCTCTTCCAGGCTCACGAATCATCCCACACTATAGTAAATGTAAAAAAACCAGCCATTT	GWHBCLB00000005 Chromosome 5 Complete=T Circular=F OriSeqID=Chr5 Len=50196147	48842541	1	1.29E-28	68:T>G	68	1	0.48852459	0.639344262	0.360655738	0.51147541	0.127868852	0.49973663	0.46116635	0.480451	46.60417	41.91579	1
100212557|F|0-17:A>G-17:A>G	TGCAGCATGAATGAACAAAGCACCGGCATTGTTGGAGTCGATAAAATATGAAATGGTGTCGTCTTCTTC	TGCAGCATGAATGAACAAAGCACCGGCATTGTTGGAGTCGATAAAATATGAAATGGTGTCGTCTTCTTC	GWHBCLB00000007 Chromosome 7 Complete=T Circular=F OriSeqID=Chr7 Len=46487083	44311729	1	7.76E-26	17:A>G	17	1	0.947540984	0.095081967	0.904918033	0.052459016	0.042622951	0.099414136	0.17208277	0.135748	49.65909	26.89655	1
100212598|F|0-13:G>T-13:G>T	TGCAGCTATTTTTGCTGCCATTTCAGCTACTAGGCCTCGGGCTGATGTTGCCTATTGTATCCATGCTCT	TGCAGCTATTTTTGCTGCCATTTCAGCTACTAGGCCTCGGGCTGATGTTGCCTATTGTATCCATGCTCT	GWHBCLB00000007 Chromosome 7 Complete=T Circular=F OriSeqID=Chr7 Len=46487083	41957722	1	3.58E-29	13:G>T	13	1	0.570491803	0.51147541	0.48852459	0.429508197	0.081967213	0.490061811	0.49973663	0.494899	38.66447	34.83893	0.978261
100212622|F|0-57:T>C-57:T>C	TGCAGCTTCCTCTCCCAAGCCATAACTATCCACAATCATCAAACCAATCATTTCGCTTAGCTCCTCCAA	TGCAGCTTCCTCTCCCAAGCCATAACTATCCACAATCATCAAACCAATCATTTCGCTTAGCTCCTCCAA	GWHBCLB00000007 Chromosome 7 Complete=T Circular=F OriSeqID=Chr7 Len=46487083	35514429	1	3.58E-29	57:T>C	57	1	0.872131148	0.259016393	0.740983607	0.127868852	0.131147541	0.223036818	0.3838538	0.303445	50.21667	39.09524	0.978261
100212630|F|0-56:T>C-56:T>C	TGCAGCTTCTATATAAGAATTTTGTGACTGCTGTAGTTCTGCTTGGATCATCTCACTTTCAAACGTTCA	TGCAGCTTCTATATAAGAATTTTGTGACTGCTGTAGTTCTGCTTGGATCATCTCACTTTCAAACGTTCA	GWHBCLB00000004 Chromosome 4 Complete=T Circular=F OriSeqID=Chr4 Len=53929940	8651384	1	3.58E-29	56:T>C	56	1	0.186885246	0.875409836	0.124590164	0.813114754	0.062295082	0.303918302	0.21813491	0.261027	40.65	38.63574	1
100212679|F|0-9:G>A-9:G>A	TGCAGGATAGATGTTACAGCATGATGTGAATAAAGTGTGATTCAGGTTACAAGAGAATGAATTCATTTC	TGCAGGATAGATGTTACAGCATGATGTGAATAAAGTGTGATTCAGGTTACAAGAGAATGAATTCATTTC	GWHBCLB00000005 Chromosome 5 Complete=T Circular=F OriSeqID=Chr5 Len=50196147	48000313	1	3.58E-29	9:G>A	9	1	0.980327869	0.02295082	0.97704918	0.019672131	0.003278689	0.038570277	0.04484816	0.0417092	61.95556	51.8	1
100212763|F|0-46:A>G-46:A>G	TGCAGGTTGAATGTTCAGGAGAAGGCGCATGGTTTGTCGAGGCATCATCTGATTGCACCCTTGATTCTG	TGCAGGTTGAATGTTCAGGAGAAGGCGCATGGTTTGTCGAGGCATCATCTGATTGCACCCTTGATTCTG	GWHBCLB00000004 Chromosome 4 Complete=T Circular=F OriSeqID=Chr4 Len=53929940	49620414	1	1.67E-27	46:A>G	46	1	0.983606557	0.042622951	0.957377049	0.016393443	0.026229508	0.032249395	0.08161247	0.0569309	57.94863	32.57143	1
100212945|F|0-68:A>T-68:A>T	TGCAGTTAGGCGTGGTGGGATTGGTTTTTGGGATGTTCCATTGGCAGCCGTTTCTTTGTAACTTGTTTA	TGCAGTTAGGCGTGGTGGGATTGGTTTTTGGGATGTTCCATTGGCAGCCGTTTCTTTGTAACTTGTTTA	GWHBCLB00000007 Chromosome 7 Complete=T Circular=F OriSeqID=Chr7 Len=46487083	35657286	1	1.29E-28	68:A>T	68	1	0.337704918	0.803278689	0.196721311	0.662295082	0.140983607	0.447320613	0.31604407	0.381682	39.59259	35.67727	1
100213053|F|0-40:C>T-40:C>T	TGCAGGCTATGATGAAAGATCAATTTGGAAACTATGTTGTCCAAAAGGTTCTTGAAACCTGTGATGATC	TGCAGGCTATGATGAAAGATCAATTTGGAAACTATGTTGTCCAAAAGGTTCTTGAAACCTGTGATGATC	GWHBCLB00000003 Chromosome 3 Complete=T Circular=F OriSeqID=Chr3 Len=54430697	12085359	1	1.67E-27	40:C>T	40	1	0.816393443	0.298360656	0.701639344	0.183606557	0.114754098	0.299790379	0.41868315	0.359237	44.95652	40.67105	0.964286
100213133|F|0-6:C>A-6:C>A	TGCAGACAAAATTACAAGTCAAAAAATCAAAGTGAAAGAAGGGGAAATTACAGATCGGAAGAGCGGTTC	TGCAGACAAAATTACAAGTCAAAAAATCAAAGTGAAAGAAGGGGAAATTAC	GWHBCLB00000004 Chromosome 4 Complete=T Circular=F OriSeqID=Chr4 Len=53929940	46437101	1	3.65E-17	6:C>A	6	1	0.055737705	0.957377049	0.042622951	0.944262295	0.013114754	0.105262026	0.08161247	0.0934372	74.81818	60.05926	0.98
100213279|F|0-24:C>A-24:C>A	TGCAGGTTGGCCTTCCAGCGGTACCGGCCTCTCCAAAACATTTACAGATCGGAAGAGCGGTTCAGCAGG	TGCAGGTTGGCCTTCCAGCGGTACCGGCCTCTCCAAAACATTTAC		0	0	9.99E+02	24:C>A	24	1	0.881967213	0.160655738	0.839344262	0.118032787	0.042622951	0.208202096	0.26969094	0.238947	71.10526	57.7619	1
100213362|F|0-44:T>A-44:T>A	TGCAGTTAGCCAAATCACTCTTCGAAATGGTGGCCGAGGTTATTTTCTTACAGATCGGAAGAGCGGTTC	TGCAGTTAGCCAAATCACTCTTCGAAATGGTGGCCGAGGTTATTTTCTTAC		0	0	9.99E+02	44:T>A	44	1	0.816393443	0.337704918	0.662295082	0.183606557	0.154098361	0.299790379	0.44732061	0.373555	62.71491	60.475	0.978261
100213625|F|0-56:C>T-56:C>T	TGCAGACTTCTCCATTTGGTGCTCTCTCTCTCTCTCTAGTCCCTATGTAATGCTTGCCTCCTTCTCTCT	TGCAGACTTCTCCATTTGGTGCTCTCTCTCTCTCTCTAGTCCCTATGTAATGCTTGCCTCCTTCTCTCT	GWHBCLB00000002 Chromosome 2 Complete=T Circular=F OriSeqID=Chr2 Len=59511927	6133408	1	3.58E-29	56:C>T	56	1	0.924590164	0.081967213	0.918032787	0.075409836	0.006557377	0.139446385	0.15049718	0.144972	51.37063	41.76667	0.982143
100213632|F|0-44:T>C-44:T>C	TGCAGACTTGGTTGGGTAAGTTTCTACCTAAATTTACTCCACTGTGAACGAAGTATTTATCTGCTAACT	TGCAGACTTGGTTGGGTAAGTTTCTACCTAAATTTACTCCACTGTGAACGAAGTATTTATCTGCTAACT	GWHBCLB00000136 OriSeqID=tig00000440 Len=14783363	7113160	1	3.58E-29	44:T>C	44	1	0.849180328	0.301639344	0.698360656	0.150819672	0.150819672	0.256146197	0.4213061	0.338726	45.31878	44.97143	0.954545
100213802|F|0-58:C>T-58:C>T	TGCAGCATTTTATAGCTTATTCTGAGAATTATGATACTCGAAAAGGGGTGAAAATTCGCGGTAATGTTC	TGCAGCATTTTATAGCTTATTCTGAGAATTATGATACTCGAAAAGGGGTGAAAATTCGCGGTAATGTTC	GWHBCLB00000006 Chromosome 6 Complete=T Circular=F OriSeqID=Chr6 Len=47585511	25238786	1	3.58E-29	58:C>T	58	1	0.878688525	0.203278689	0.796721311	0.121311475	0.081967213	0.213190003	0.32391293	0.268551	49.46774	42.03846	0.98
100213879|F|0-14:T>C-14:T>C	TGCAGCTTGCCTGGTGTGTTCTTCAAATGTGTAAAATGGTATGAGTAAATTATTTCAATGCCCCCAATG	TGCAGCTTGCCTGGTGTGTTCTTCAAATGTGTAAAATGGTATGAGTAAATTATTTCAATGCCCCCAATG	GWHBCLB00000003 Chromosome 3 Complete=T Circular=F OriSeqID=Chr3 Len=54430697	15110937	1	1.67E-27	14:T>C	14	1	0.967213115	0.049180328	0.950819672	0.032786885	0.016393443	0.063423811	0.09352325	0.0784735	41.11254	30.16667	1
100213887|F|0-32:T>C-32:T>C	TGCAGCTTGTATGGCAGCACAAAATTTTCAGCTCAACAAGTTGATTTAGCCATGTAAAACATTGAAACA	TGCAGCTTGTATGGCAGCACAAAATTTTCAGCTCAACAAGTTGATTTAGCCATGTAAAACATTGAAACA	GWHBCLB00000002 Chromosome 2 Complete=T Circular=F OriSeqID=Chr2 Len=59511927	43116068	2	3.58E-29	32:T>C	32	1	0.97704918	0.06557377	0.93442623	0.02295082	0.042622951	0.044848159	0.1225477	0.0836979	37.20821	23.56	0.951613
100213897|F|0-16:G>T-16:G>T	TGCAGGAAATGAAAATGTCAGGTATGTCCAGTTCAACATCTCCATATCATACTCATTCATCATTTCCTA	TGCAGGAAATGAAAATGTCAGGTATGTCCAGTTCAACATCTCCATATCATACTCATTCATCATTTCCTA	GWHBCLB00000001 Chromosome 1 Complete=T Circular=F OriSeqID=Chr1 Len=48772484	47532384	1	3.58E-29	16:G>T	16	1	0.927868852	0.11147541	0.88852459	0.072131148	0.039344262	0.13385649	0.19809729	0.165977	43.54647	41.17241	1
100213972|F|0-56:G>A-56:G>A	TGCAGGCTAATGTTAGACCCTCACTGTAAGGATGCCGTTTTCTTATATTTAGCAATGATGTGCTTATGT	TGCAGGCTAATGTTAGACCCTCACTGTAAGGATGCCGTTTTCTTATATTTAGCAATGATGTGCTTATGT	GWHBCLB00000001 Chromosome 1 Complete=T Circular=F OriSeqID=Chr1 Len=48772484	48363913	1	3.58E-29	56:G>A	56	1	0.980327869	0.032786885	0.967213115	0.019672131	0.013114754	0.038570277	0.06342381	0.050997	58.0598	41.69231	1
100214040|F|0-14:C>T-14:C>T	TGCAGGTTGCCGGACGTGGACCTCGAAACAGAATAGGCGCCAACAGGACTCATAGGCACACAGATACCG	TGCAGGTTGCCGGACGTGGACCTCGAAACAGAATAGGCGCCAACAGGACTCATAGGCACACAGATACCG	GWHBCLB00000002 Chromosome 2 Complete=T Circular=F OriSeqID=Chr2 Len=59511927	18344207	1	1.67E-27	14:C>T	14	1	0.770491803	0.357377049	0.642622951	0.229508197	0.127868852	0.353668369	0.45931739	0.406493	54.34361	48.55789	0.981481
100214061|F|0-54:C>T-54:C>T	TGCAGTAAAAGCGAGACATTCATATGGTCCACAAGGGCACCGGGGGATGAGTGTCCTGATCTTTGAGAG	TGCAGTAAAAGCGAGACATTCATATGGTCCACAAGGGCACCGGGGGATGAGTGTCCTGATCTTTGAGAG	GWHBCLB00000136 OriSeqID=tig00000440 Len=14783363	9834335	1	3.58E-29	54:C>T	54	1	0.413114754	0.701639344	0.298360656	0.586885246	0.114754098	0.484901908	0.41868315	0.451793	58.67939	55.96552	1
100214154|F|0-52:G>A-52:G>A	TGCAGTGCAAAAATAAGCCAGGTTATAACATATGCATTCAATGGTGGAATCGGATATCTAAGAAAGTAG	TGCAGTGCAAAAATAAGCCAGGTTATAACATATGCATTCAATGGTGGAATCGGATATCTAAGAAAGTAG	GWHBCLB00000007 Chromosome 7 Complete=T Circular=F OriSeqID=Chr7 Len=46487083	10343077	1	1.67E-27	52:G>A	52	1	0.573770492	0.504918033	0.495081967	0.426229508	0.078688525	0.489115829	0.49995163	0.494534	39.75484	35.24812	0.975
100214391|F|0-43:A>T-43:A>T	TGCAGATTATGCATAGCAGAAAGTCAGTATGTCATGCAATCGTATGCTTTGTTACAGATCGGAAGAGCG	TGCAGATTATGCATAGCAGAAAGTCAGTATGTCATGCAATCGTATGCTTTGTTAC	GWHBCLB00000002 Chromosome 2 Complete=T Circular=F OriSeqID=Chr2 Len=59511927	11233200	1	1.16E-17	43:A>T	43	1	0.855737705	0.242622951	0.757377049	0.144262295	0.098360656	0.246901371	0.36751411	0.307208	61.72811	56.81667	1
100214403|F|0-14:T>C-14:T>C	TGCAGCCATGGTCTTCCCCTTGACTTCCAAATAAGATTCCATCATTTTCTTACAGATCGGAAGAGCGGT	TGCAGCCATGGTCTTCCCCTTGACTTCCAAATAAGATTCCATCATTTTCTTAC	GWHBCLB00000007 Chromosome 7 Complete=T Circular=F OriSeqID=Chr7 Len=46487083	4798299	1	3.03E-18	14:T>C	14	1	0.609836066	0.540983607	0.459016393	0.390163934	0.150819672	0.475872077	0.49664069	0.486256	57.3	55.23776	0.956522
100214435|F|0-12:A>T-12:A>T	TGCAGCTACAAAAATAGGCCGGAAAAGAATAAAATGAATATTAGAGGAGATGTAAATTACAGATCGGAA	TGCAGCTACAAAAATAGGCCGGAAAAGAATAAAATGAATATTAGAGGAGATGTAAATTAC	GWHBCLB00000136 OriSeqID=tig00000440 Len=14783363	10725678	1	1.04E-23	12:A>T	12	1	0.986885246	0.02295082	0.97704918	0.013114754	0.009836066	0.025885515	0.04484816	0.0353668	67.63107	59.875	1
100214476|F|0-12:C>A-12:C>A	TGCAGGATTATCCTGTGGTGCACTATGTCATGTTCACATCGTGAGAAAGTTACAGATCGGAAGAGCGGT	TGCAGGATTATCCTGTGGTGCACTATGTCATGTTCACATCGTGAGAAAGTTAC	GWHBCLB00000005 Chromosome 5 Complete=T Circular=F OriSeqID=Chr5 Len=50196147	2987003	1	3.03E-18	12:C>A	12	1	0.019672131	0.983606557	0.016393443	0.980327869	0.003278689	0.038570277	0.0322494	0.0354098	84.88889	74.67808	1
100214496|F|0-9:G>T-9:G>T	TGCAGGTAAGAAGTCAAATTCACATATAAATCCAATGAATGTCGCTAGAAACTTTGATTACAGATCGGA	TGCAGGTAAGAAGTCAAATTCACATATAAATCCAATGAATGTCGCTAGAAACTTTGATTAC	GWHBCLB00000002 Chromosome 2 Complete=T Circular=F OriSeqID=Chr2 Len=59511927	56807978	1	2.97E-24	9:G>T	9	1	0.990163934	0.013114754	0.986885246	0.009836066	0.003278689	0.019478635	0.02588551	0.0226821	72.51656	52.8	1
100214532|F|0-6:C>G-6:C>G	TGCAGTCAGACCTCTTTGGGATACCCCATATTCATATATTATAGTTTACAGATCGGAAGAGCGGTTCAG	TGCAGTCAGACCTCTTTGGGATACCCCATATTCATATATTATAGTTTAC	GWHBCLB00000006 Chromosome 6 Complete=T Circular=F OriSeqID=Chr6 Len=47585511	44679583	1	4.37E-16	6:C>G	6	1	0.636065574	0.46557377	0.53442623	0.363934426	0.101639344	0.462972319	0.49762967	0.480301	50.73632	50.20438	1
100214614|F|0-37:G>A-37:G>A	TGCAGTTTTTTTCTTGGTTAGTTCGTTTCTGTTTATCGATGTTTACAGATCGGAAGAGCGGTTCAGCAG	TGCAGTTTTTTTCTTGGTTAGTTCGTTTCTGTTTATCGATGTTTAC	GWHBCLB00000001 Chromosome 1 Complete=T Circular=F OriSeqID=Chr1 Len=48772484	4957912	1	4.02E-16	37:G>A	37	1	0.908196721	0.167213115	0.832786885	0.091803279	0.075409836	0.166750873	0.27850578	0.222628	62.90114	52.22222	1
100214616|F|0-10:A>T-10:A>T	TGCAGTTTTTAGCATGCTTTGATTTCTTTATTTTCTTTTGTGGCAATTACAGATCGGAAGAGCGGTTCA	TGCAGTTTTTAGCATGCTTTGATTTCTTTATTTTCTTTTGTGGCAATTAC	GWHBCLB00000002 Chromosome 2 Complete=T Circular=F OriSeqID=Chr2 Len=59511927	56659628	1	2.72E-18	10:A>T	10	1	0.144262295	0.924590164	0.075409836	0.855737705	0.068852459	0.246901371	0.13944639	0.193174	57.34286	50.64341	0.977273
100214652|F|0-21:G>C-21:G>C	TGCAGAACTATATTTTAGTGGGAGCTCTTACAAATACCTCAATTCTCAGGCTCATCAATCTTTACAGAT	TGCAGAACTATATTTTAGTGGGAGCTCTTACAAATACCTCAATTCTCAGGCTCATCAATCTTTAC	GWHBCLB00000002 Chromosome 2 Complete=T Circular=F OriSeqID=Chr2 Len=59511927	48125224	1	1.97E-26	21:G>C	21	1	0.967213115	0.036065574	0.963934426	0.032786885	0.003278689	0.063423811	0.0695297	0.0664768	55.7957	38.84615	1
100214678|F|0-14:A>T-14:A>T	TGCAGATGTAGACCACTGAATCAAGTTGAAATTTCAAATGGCTCCTCTTCTGTAGTTGAATTTGACTCG	TGCAGATGTAGACCACTGAATCAAGTTGAAATTTCAAATGGCTCCTCTTCTGTAGTTGAATTTGACTCG	GWHBCLB00000005 Chromosome 5 Complete=T Circular=F OriSeqID=Chr5 Len=50196147	1754389	1	3.58E-29	14:A>T	14	1	0.681967213	0.518032787	0.481967213	0.318032787	0.2	0.433775867	0.49934964	0.466563	34.32386	32.79339	1
100214693|F|0-55:G>A-55:G>A	TGCAGCAGTTATTATTAGCAGTCATCATATTCCCCGTGTGCATATATATTTATTGGTGGGCAGTTTCTT	TGCAGCAGTTATTATTAGCAGTCATCATATTCCCCGTGTGCATATATATTTATTGGTGGGCAGTTTCTT	GWHBCLB00000004 Chromosome 4 Complete=T Circular=F OriSeqID=Chr4 Len=53929940	48069688	1	1.67E-27	55:G>A	55	1	0.357377049	0.786885246	0.213114754	0.642622951	0.144262295	0.459317388	0.33539371	0.397356	42.8	42.45794	0.978261
100214781|F|0-66:A>C-66:A>C	TGCAGAACAATGTGCAAAGCTACAGAGCTGCCAAGTGATTGGAGCTTCTTCCTTTGGTAAGAAGTTACA	TGCAGAACAATGTGCAAAGCTACAGAGCTGCCAAGTGATTGGAGCTTCTTCCTTTGGTAAGAAGTTACA	GWHBCLB00000002 Chromosome 2 Complete=T Circular=F OriSeqID=Chr2 Len=59511927	1082595	1	1.67E-27	66:A>C	66	1	0.845901639	0.236065574	0.763934426	0.154098361	0.081967213	0.260704112	0.36067724	0.310691	59.25514	47.21818	1
100214802|F|0-38:T>C-38:T>C	TGCAGAATGATCTCACAAGCTTCATGACATAAAGTCCTTGCATCTTCTCATCTCCAATCTAAAAGGCAC	TGCAGAATGATCTCACAAGCTTCATGACATAAAGTCCTTGCATCTTCTCATCTCCAATCTAAAAGGCAC	GWHBCLB00000002 Chromosome 2 Complete=T Circular=F OriSeqID=Chr2 Len=59511927	856297	1	1.67E-27	38:T>C	38	1	0.842622951	0.252459016	0.747540984	0.157377049	0.095081967	0.265219027	0.37744692	0.321333	58.16733	48.83824	0.9375
100214851|F|0-58:C>T-58:C>T	TGCAGAGGCTCAACTTGGAATAGACTTCGCATGCCTCTACAAAAATTCTCATCTTTATCAGTGAGTTTA	TGCAGAGGCTCAACTTGGAATAGACTTCGCATGCCTCTACAAAAATTCTCATCTTTATCAGTGAGTTTA	GWHBCLB00000001 Chromosome 1 Complete=T Circular=F OriSeqID=Chr1 Len=48772484	20537208	1	3.58E-29	58:C>T	58	1	0.318032787	0.770491803	0.229508197	0.681967213	0.08852459	0.433775867	0.35366837	0.393722	55.26374	47.88991	1
100214942|F|0-26:A>G-26:A>G	TGCAGATTCCTTGGCAAAACTTGGACAATCGAACAACTTGGTTGCAAACAATGAAATCAGATGAAATTA	TGCAGATTCCTTGGCAAAACTTGGACAATCGAACAACTTGGTTGCAAACAATGAAATCAGATGAAATTA	GWHBCLB00000005 Chromosome 5 Complete=T Circular=F OriSeqID=Chr5 Len=50196147	46523393	1	3.58E-29	26:A>G	26	1	0.786885246	0.308196721	0.691803279	0.213114754	0.095081967	0.335393711	0.426423	0.380908	37.90441	35.42105	0.985294
100215052|F|0-63:A>C-63:A>C	TGCAGCATTGTAACTGAGGCAAACAACCACCATGAGAAAAATTATTCATCAATTTTCACCAATAGCACA	TGCAGCATTGTAACTGAGGCAAACAACCACCATGAGAAAAATTATTCATCAATTTTCACCAATAGCACA	GWHBCLB00000136 OriSeqID=tig00000440 Len=14783363	10572875	1	1.67E-27	63:A>C	63	1	0.642622951	0.514754098	0.485245902	0.357377049	0.157377049	0.459317388	0.49956463	0.479441	44.91018	43.8374	1
100215071|F|0-43:G>T-43:G>T	TGCAGCCAGTTGATTCACTATATATGAGGTCTGAGACTTTATTGTGACATTTTGGTACATCCACGTGTA	TGCAGCCAGTTGATTCACTATATATGAGGTCTGAGACTTTATTGTGACATTTTGGTACATCCACGTGTA	GWHBCLB00000002 Chromosome 2 Complete=T Circular=F OriSeqID=Chr2 Len=59511927	38704677	1	3.58E-29	43:G>T	43	1	0.786885246	0.281967213	0.718032787	0.213114754	0.068852459	0.335393711	0.40492341	0.370159	46.27016	39.18293	0.979167
100215093|F|0-53:C>T-53:C>T	TGCAGCCGAACTTATGGAGATTCCAGCCTTCCAATTTTTACAGGAGTAAGGCACTGGTTCTGCCATCAG	TGCAGCCGAACTTATGGAGATTCCAGCCTTCCAATTTTTACAGGAGTAAGGCACTGGTTCTGCCATCAG	GWHBCLB00000002 Chromosome 2 Complete=T Circular=F OriSeqID=Chr2 Len=59511927	8771490	1	1.29E-28	53:C>T	53	1	0.508196721	0.583606557	0.416393443	0.491803279	0.091803279	0.499865628	0.48601989	0.492943	40.00629	38.78534	0.981481
100215095|F|0-9:T>C-9:T>C	TGCAGCCTATCCAAGATATTTTTTCCATTTTGATGGTGATGAGAAACTGTTCGAACTCGCTAATTCAGA	TGCAGCCTATCCAAGATATTTTTTCCATTTTGATGGTGATGAGAAACTGTTCGAACTCGCTAATTCAGA	GWHBCLB00000004 Chromosome 4 Complete=T Circular=F OriSeqID=Chr4 Len=53929940	8650644	3	1.67E-27	9:T>C	9	1	0.170491803	0.891803279	0.108196721	0.829508197	0.062295082	0.282848697	0.19298038	0.237915	49.2619	48.05078	1
100215148|F|0-45:C>T-45:C>T	TGCAGCTATTACCAGCAAAGTATACCTGAAAAATTGCTCCAAAAACTCTCCAAATATATATGGACTCAA	TGCAGCTATTACCAGCAAAGTATACCTGAAAAATTGCTCCAAAAACTCTCCAAATATATATGGACTCAA	GWHBCLB00000003 Chromosome 3 Complete=T Circular=F OriSeqID=Chr3 Len=54430697	17709389	2	3.58E-29	45:C>T	45	1	0.957377049	0.072131148	0.927868852	0.042622951	0.029508197	0.08161247	0.13385649	0.107734	47.58278	30.1875	1
100215149|F|0-62:T>G-62:T>G	TGCAGCTATTACCAGCAAAGTATACCTGAAAAATTGCTCCAAAAACTCTCCAAATATATATGTACTCAA	TGCAGCTATTACCAGCAAAGTATACCTGAAAAATTGCTCCAAAAACTCTCCAAATATATATGTACTCAA	GWHBCLB00000003 Chromosome 3 Complete=T Circular=F OriSeqID=Chr3 Len=54430697	17709389	2	1.67E-27	62:T>G	62	1	0.091803279	0.950819672	0.049180328	0.908196721	0.042622951	0.166750873	0.09352325	0.130137	55.34783	47.58278	1
100215165|F|0-5:T>C-5:T>C	TGCAGTTCTCGGATGTAAGAAATTGCATCCTCAATTATTGTTGCTTTGTTCATCTACAACCAGGAACAA	TGCAGTTCTCGGATGTAAGAAATTGCATCCTCAATTATTGTTGCTTTGTTCATCTACAACCAGGAACAA	GWHBCLB00000006 Chromosome 6 Complete=T Circular=F OriSeqID=Chr6 Len=47585511	46068022	2	1.67E-27	5:T>C	5	1	0.049180328	0.97704918	0.02295082	0.950819672	0.026229508	0.093523246	0.04484816	0.0691857	72.4375	54.78528	0.983333
100215228|F|0-13:A>C-13:A>C	TGCAGGATATGGTAGTCCTTCCTTACAAGGACAGTTTATTACTATTTAGTAGGTATTTGCAGCAGCTGG	TGCAGGATATGGTAGTCCTTCCTTACAAGGACAGTTTATTACTATTTAGTAGGTATTTGCAGCAGCTGG	GWHBCLB00000004 Chromosome 4 Complete=T Circular=F OriSeqID=Chr4 Len=53929940	39199851	1	3.58E-29	13:A>C	13	1	0.370491803	0.770491803	0.229508197	0.629508197	0.140983607	0.466455254	0.35366837	0.410062	31.68	30.92857	0.981481
100215271|F|0-64:T>A-64:T>A	TGCAGGCTCGGCATCGCCATACACAAGACCATCACTAGCAAAACCCAACCCCTTGCCACTCCTATCTTC	TGCAGGCTCGGCATCGCCATACACAAGACCATCACTAGCAAAACCCAACCCCTTGCCACTCCTATCTTC	GWHBCLB00000004 Chromosome 4 Complete=T Circular=F OriSeqID=Chr4 Len=53929940	38713869	1	1.67E-27	64:T>A	64	1	0.859016393	0.232786885	0.767213115	0.140983607	0.091803279	0.242214458	0.3571943	0.299704	48.47111	38.78947	1
100215286|F|0-36:A>G-36:A>G	TGCAGGCTCGTTCTTGGTATGAATATGTCAAACTTGATACCTTTCCAGTCAGAACAACAAGTTTAGCAT	TGCAGGCTCGTTCTTGGTATGAATATGTCAAACTTGATACCTTTCCAGTCAGAACAACAAGTTTAGCAT	GWHBCLB00000005 Chromosome 5 Complete=T Circular=F OriSeqID=Chr5 Len=50196147	3585709	1	7.76E-26	36:A>G	36	1	0.416393443	0.675409836	0.324590164	0.583606557	0.091803279	0.486019887	0.43846278	0.462241	42.88136	41.32338	0.979167
100215295|F|0-5:A>G-5:A>G	TGCAGAGGAATTTTGATGAGCAACAAATGGAACGTCTCATGATTATTGGGCTTTGCTGTTCTCATCCAA	TGCAGAGGAATTTTGATGAGCAACAAATGGAACGTCTCATGATTATTGGGCTTTGCTGTTCTCATCCAA	GWHBCLB00000136 OriSeqID=tig00000440 Len=14783363	1742258	1	1.67E-27	5:A>G	5	1	0.072131148	0.954098361	0.045901639	0.927868852	0.026229508	0.13385649	0.08758936	0.110723	52.65217	49.18213	1
100215364|F|0-50:T>C-50:T>C	TGCAGTAATTTTGAATACGTTCGATGAATTGGAGAACGAAGTTTTAGGTGTACTCTCTTCAATGTTGCC	TGCAGTAATTTTGAATACGTTCGATGAATTGGAGAACGAAGTTTTAGGTGTACTCTCTTCAATGTTGCC	GWHBCLB00000004 Chromosome 4 Complete=T Circular=F OriSeqID=Chr4 Len=53929940	38363818	1	1.67E-27	50:T>C	50	1	0.944262295	0.114754098	0.885245902	0.055737705	0.059016393	0.105262026	0.20317119	0.154217	56.9726	41.9697	1
100215379|F|0-36:A>G-36:A>G	TGCAGTATATCCATGAACCACAGCATGTTCACCGGCAAGAATGATTTTCCCTGGAGCTCTTGCTTTTAC	TGCAGTATATCCATGAACCACAGCATGTTCACCGGCAAGAATGATTTTCCCTGGAGCTCTTGCTTTTAC	GWHBCLB00000005 Chromosome 5 Complete=T Circular=F OriSeqID=Chr5 Len=50196147	1869737	1	1.67E-27	36:A>G	36	1	0.504918033	0.685245902	0.314754098	0.495081967	0.190163934	0.499951626	0.43136791	0.46566	37	32.24324	1
100215416|F|0-20:A>C-20:A>C	TGCAGTCCGTGGCTTTATGTAGGGAAAAACTTTGCAACAGAAACAACAAGTGACGGCTTCTTCCTCTTT	TGCAGTCCGTGGCTTTATGTAGGGAAAAACTTTGCAACAGAAACAACAAGTGACGGCTTCTTCCTCTTT	GWHBCLB00000002 Chromosome 2 Complete=T Circular=F OriSeqID=Chr2 Len=59511927	3189912	1	3.58E-29	20:A>C	20	1	0.636065574	0.498360656	0.501639344	0.363934426	0.13442623	0.462972319	0.49999463	0.481483	41.96447	38.0979	0.9
100215460|F|0-54:G>A-54:G>A	TGCAGTCTGGATAAACATACAGTTGTAAGCAAGTTGCATTTAGGCAACGAATCCGTAGTGTGGAATCAC	TGCAGTCTGGATAAACATACAGTTGTAAGCAAGTTGCATTTAGGCAACGAATCCGTAGTGTGGAATCAC	GWHBCLB00000002 Chromosome 2 Complete=T Circular=F OriSeqID=Chr2 Len=59511927	8382574	1	3.58E-29	54:G>A	54	1	0.649180328	0.426229508	0.573770492	0.350819672	0.075409836	0.45549046	0.48911583	0.472303	57.47273	50.18657	0.948276
100215488|F|0-63:A>C-63:A>C	TGCAGTGGTTATAACCAGCACCACTTTTCTTTTTCTTTCAAAATAGAATCTTCATTTTTATGCACAAAA	TGCAGTGGTTATAACCAGCACCACTTTTCTTTTTCTTTCAAAATAGAATCTTCATTTTTATGCACAAAA	GWHBCLB00000005 Chromosome 5 Complete=T Circular=F OriSeqID=Chr5 Len=50196147	38592792	1	1.67E-27	63:A>C	63	1	0.91147541	0.157377049	0.842622951	0.08852459	0.068852459	0.161375974	0.26521903	0.213298	56.18008	34.32609	1
100215574|F|0-25:G>A-25:G>A	TGCAGTTTTCTCACCTATGAAGGTGGCATTATCATCCAACAGTATCGATCCATCACAGCCCTACTCATA	TGCAGTTTTCTCACCTATGAAGGTGGCATTATCATCCAACAGTATCGATCCATCACAGCCCTACTCATA	GWHBCLB00000006 Chromosome 6 Complete=T Circular=F OriSeqID=Chr6 Len=47585511	28339094	1	3.58E-29	25:G>A	25	1	0.944262295	0.095081967	0.904918033	0.055737705	0.039344262	0.105262026	0.17208277	0.138672	54.09408	35.13043	1
100215905|F|0-16:C>G-16:C>G	TGCAGTGTCGGATTCCCAACTCCTTCTGTTGAATTATTACAGATCGGAAGAGCGGTTCAGCAGGAATGC	TGCAGTGTCGGATTCCCAACTCCTTCTGTTGAATTATTAC		0	0	9.99E+02	16:C>G	16	1	0.8	0.308196721	0.691803279	0.2	0.108196721	0.32	0.426423	0.373211	75.23894	71.9875	0.980769
100216014|F|0-53:C>T-53:C>T	TGCAGCTAAAGATAGAAGTCATGTTTAGTGTACCGATTCATCGGTCGTTTGGCCAGTGAATCGGTGCAT	TGCAGCTAAAGATAGAAGTCATGTTTAGTGTACCGATTCATCGGTCGTTTGGCCAGTGAATCGGTGCAT	GWHBCLB00000002 Chromosome 2 Complete=T Circular=F OriSeqID=Chr2 Len=59511927	12422877	1	3.58E-29	53:C>T	53	1	0.970491803	0.049180328	0.950819672	0.029508197	0.019672131	0.057274926	0.09352325	0.0753991	54.9	52.14286	1
100216028|F|0-46:T>C-46:T>C	TGCAGTCCATGAATATGGACCTCTACAGCAAGATGGCAGCACTCTATCGGCCACAGATGAACCAAACTA	TGCAGTCCATGAATATGGACCTCTACAGCAAGATGGCAGCACTCTATCGGCCACAGATGAACCAAACTA	GWHBCLB00000003 Chromosome 3 Complete=T Circular=F OriSeqID=Chr3 Len=54430697	50543400	1	1.67E-27	46:T>C	46	1	0.219672131	0.813114754	0.186885246	0.780327869	0.032786885	0.342832572	0.3039183	0.323375	47.83099	47.66275	0.982759
100216077|F|0-27:T>C-27:T>C	TGCAGATTATTACAACCAACATATAGGTTTGGATCATCATCTACGGACTCTCCATATGTTCCTTTAGAA	TGCAGATTATTACAACCAACATATAGGTTTGGATCATCATCTACGGACTCTCCATATGTTCCTTTAGAA	GWHBCLB00000136 OriSeqID=tig00000440 Len=14783363	7615577	1	3.58E-29	27:T>C	27	1	0.881967213	0.167213115	0.832786885	0.118032787	0.049180328	0.208202096	0.27850578	0.243354	56.39924	45.48889	0.965517
100216191|F|0-42:T>G-42:T>G	TGCAGAGAATTTCTTGCTTCTTTGCGGAACGCCATGGACAGATAGCTGAGAGGATGAGAATTGAGGTTT	TGCAGAGAATTTCTTGCTTCTTTGCGGAACGCCATGGACAGATAGCTGAGAGGATGAGAATTGAGGTTT	GWHBCLB00000007 Chromosome 7 Complete=T Circular=F OriSeqID=Chr7 Len=46487083	7874331	1	1.67E-27	42:T>G	42	1	0.855737705	0.255737705	0.744262295	0.144262295	0.11147541	0.246901371	0.38067186	0.313787	52.54167	45.55385	1
100216252|F|0-59:C>A-59:C>A	TGCAGATGGGTTGATGAACAAGATTATTACGAGGGAAGTTGCAATAAGCAAGCACTTAGCAAAAGAGGC	TGCAGATGGGTTGATGAACAAGATTATTACGAGGGAAGTTGCAATAAGCAAGCACTTAGCAAAAGAGGC	GWHBCLB00000006 Chromosome 6 Complete=T Circular=F OriSeqID=Chr6 Len=47585511	5668190	2	3.58E-29	59:C>A	59	1	0.967213115	0.045901639	0.954098361	0.032786885	0.013114754	0.063423811	0.08758936	0.0755066	63.59748	57.15789	1
100216275|F|0-47:A>G-47:A>G	TGCAGCAAACCTTTTTTTCTAGTCTACAGGCTACCGCCTCCTCCACCATGCTCCCTTGTATATTGGTAT	TGCAGCAAACCTTTTTTTCTAGTCTACAGGCTACCGCCTCCTCCACCATGCTCCCTTGTATATTGGTAT	GWHBCLB00000002 Chromosome 2 Complete=T Circular=F OriSeqID=Chr2 Len=59511927	1839940	1	1.67E-27	47:A>G	47	1	0.491803279	0.626229508	0.373770492	0.508196721	0.118032787	0.499865628	0.46813222	0.483999	45.74603	41.10345	1
100216286|F|0-29:G>T-29:G>T	TGCAGCAAAGTTGCACTTTGCAAGTTGCAGATAGCTACTGCTCATATATTCCCATGGTTTTGATCTTTT	TGCAGCAAAGTTGCACTTTGCAAGTTGCAGATAGCTACTGCTCATATATTCCCATGGTTTTGATCTTTT	GWHBCLB00000003 Chromosome 3 Complete=T Circular=F OriSeqID=Chr3 Len=54430697	22139563	1	3.58E-29	29:G>T	29	1	0.86557377	0.196721311	0.803278689	0.13442623	0.062295082	0.232711637	0.31604407	0.274378	54.68498	45.41818	1
100216296|F|0-16:T>C-16:T>C	TGCAGTAAGGGACAAGTAACAAGTATAGGAATCATCTTGAGAAGATTGCAGTACCTCCAACATCCAAGA	TGCAGTAAGGGACAAGTAACAAGTATAGGAATCATCTTGAGAAGATTGCAGTACCTCCAACATCCAAGA	GWHBCLB00000003 Chromosome 3 Complete=T Circular=F OriSeqID=Chr3 Len=54430697	10222658	4	1.67E-27	16:T>C	16	1	0.88852459	0.150819672	0.849180328	0.11147541	0.039344262	0.198097286	0.2561462	0.227122	27.24731	23.57447	0.981481
100216337|F|0-52:T>A-52:T>A	TGCAGCATATCTCTTGCTTGAAGTCTTCCAAATTCAACGTCTAGAGAAAAAATAACATCCAAGGAAACA	TGCAGCATATCTCTTGCTTGAAGTCTTCCAAATTCAACGTCTAGAGAAAAAATAACATCCAAGGAAACA	GWHBCLB00000136 OriSeqID=tig00000440 Len=14783363	7107492	1	3.58E-29	52:T>A	52	1	0.868852459	0.206557377	0.793442623	0.131147541	0.075409836	0.227895727	0.32778285	0.277839	45.75373	42.96721	0.981481
100216445|F|0-26:C>T-26:C>T	TGCAGCTTGTTTTTCTTACAGAAGTCCGTCACCCGATCAGGCTGCATATGGCAACATGAATTATTGTAG	TGCAGCTTGTTTTTCTTACAGAAGTCCGTCACCCGATCAGGCTGCATATGGCAACATGAATTATTGTAG	GWHBCLB00000004 Chromosome 4 Complete=T Circular=F OriSeqID=Chr4 Len=53929940	47822205	1	1.67E-27	26:C>T	26	1	0.504918033	0.6	0.4	0.495081967	0.104918033	0.499951626	0.48	0.489976	41.67568	40.34595	0.98
100216464|F|0-27:G>A-27:G>A	TGCAGGAAATATACATACAACCATAGCGTGTAGGAACTAAGAAAACATCCTTGAAAAATAATGTCAAAT	TGCAGGAAATATACATACAACCATAGCGTGTAGGAACTAAGAAAACATCCTTGAAAAATAATGTCAAAT	GWHBCLB00000007 Chromosome 7 Complete=T Circular=F OriSeqID=Chr7 Len=46487083	36992877	1	1.67E-27	27:G>A	27	1	0.668852459	0.537704918	0.462295082	0.331147541	0.206557377	0.442977694	0.49715668	0.470067	45.38235	39.80469	0.954545
100216546|F|0-14:G>A-14:G>A	TGCAGGTTGACATTGTTGCAGCTGATGCTGATGACTTGCGTTCTTGGAAAGGCTGGGTGGAATCCCGGC	TGCAGGTTGACATTGTTGCAGCTGATGCTGATGACTTGCGTTCTTGGAAAGGCTGGGTGGAATCCCGGC	GWHBCLB00000006 Chromosome 6 Complete=T Circular=F OriSeqID=Chr6 Len=47585511	38917635	1	3.58E-29	14:G>A	14	1	0.445901639	0.701639344	0.298360656	0.554098361	0.147540984	0.494146735	0.41868315	0.456415	38.58974	35.51546	0.96
100216718|F|0-34:A>T-34:A>T	TGCAGTTGATGGACTGTTGTCTTCATCAACTTCCATTGTACGACCTAACCCAAGTGAAACTCGAAATTA	TGCAGTTGATGGACTGTTGTCTTCATCAACTTCCATTGTACGACCTAACCCAAGTGAAACTCGAAATTA	GWHBCLB00000006 Chromosome 6 Complete=T Circular=F OriSeqID=Chr6 Len=47585511	46412613	1	7.76E-26	34:A>T	34	1	0.898360656	0.186885246	0.813114754	0.101639344	0.085245902	0.182617576	0.3039183	0.243268	58.37603	48.55556	1
100216750|F|0-43:C>T-43:C>T	TGCAGTTGTCTGAGTACAAACAATAAGGCAAGCTATCGCCTATCGGCCTATCACATCAATTTTTAGTGC	TGCAGTTGTCTGAGTACAAACAATAAGGCAAGCTATCGCCTATCGGCCTATCACATCAATTTTTAGTGC	GWHBCLB00000002 Chromosome 2 Complete=T Circular=F OriSeqID=Chr2 Len=59511927	55890029	2	3.58E-29	43:C>T	43	1	0.895081967	0.147540984	0.852459016	0.104918033	0.042622951	0.187820478	0.25154528	0.219683	45.78462	42.5	0.978261
100216767|F|0-12:C>A-12:C>A	TGCAGTTTCTATCTATAAACTTAGTAGTAAATTGTAGTTGTTGAAGAATAATTCATCTCACCAATTTAC	TGCAGTTTCTATCTATAAACTTAGTAGTAAATTGTAGTTGTTGAAGAATAATTCATCTCACCAATTTAC	GWHBCLB00000005 Chromosome 5 Complete=T Circular=F OriSeqID=Chr5 Len=50196147	5743636	1	2.79E-25	12:C>A	12	1	0.71147541	0.396721311	0.603278689	0.28852459	0.108196721	0.410556302	0.47866702	0.444612	55.03093	35.46903	1
100216836|F|0-11:G>A-11:G>A	TGCAGGCAACAGCAGCACTGAAACTAGCACATCCGCAGCAAACAATCACTTGCCATCTAATTTTGTAAC	TGCAGGCAACAGCAGCACTGAAACTAGCACATCCGCAGCAAACAATCACTTGCCATCTAATTTTGTAAC	GWHBCLB00000007 Chromosome 7 Complete=T Circular=F OriSeqID=Chr7 Len=46487083	4955857	2	3.58E-29	11:G>A	11	1	0.819672131	0.213114754	0.786885246	0.180327869	0.032786885	0.295619457	0.33539371	0.315507	53.45276	52.125	0.980769
100216882|F|0-9:T>C-9:T>C	TGCAGAAATTGTTTCTACTAACAGACATGTTATCATGATAGTATTACAGATCGGAAGAGCGGTTCAGCA	TGCAGAAATTGTTTCTACTAACAGACATGTTATCATGATAGTATTAC	GWHBCLB00000003 Chromosome 3 Complete=T Circular=F OriSeqID=Chr3 Len=54430697	13422240	1	1.17E-16	9:T>C	9	1	0.93442623	0.118032787	0.881967213	0.06557377	0.052459016	0.122547702	0.2082021	0.165375	74.787	59.84615	1
100216909|F|0-17:C>T-17:C>T	TGCAGAAGCAAAAATATCAGGGATTGAGAAAAGGACAAAATTTCATTTACAGATCGGAAGAGCGGTTCA	TGCAGAAGCAAAAATATCAGGGATTGAGAAAAGGACAAAATTTCATTTAC	GWHBCLB00000006 Chromosome 6 Complete=T Circular=F OriSeqID=Chr6 Len=47585511	40617190	1	2.72E-18	17:C>T	17	1	0.767213115	0.31147541	0.68852459	0.232786885	0.078688525	0.357194303	0.42891696	0.393056	56.62085	49.82051	1
100217227|F|0-37:A>G-37:A>G	TGCAGTTGCAAAGTAATGTATCTGAAAATGCAGCCACAAGAATTCATAGTCATTACAGATCGGAAGAGC	TGCAGTTGCAAAGTAATGTATCTGAAAATGCAGCCACAAGAATTCATAGTCATTAC	GWHBCLB00000136 OriSeqID=tig00000440 Len=14783363	12284209	1	1.54E-21	37:A>G	37	1	0.816393443	0.291803279	0.708196721	0.183606557	0.108196721	0.299790379	0.41330825	0.356549	69.23431	61.62963	0.946429
100217255|F|0-43:C>A-43:C>A	TGCAGAAAAAACAGAGAGAAAAAAAACATCAAAAGACAAAGTACATATCATAGTGATAGTAATTACAGA	TGCAGAAAAAACAGAGAGAAAAAAAACATCAAAAGACAAAGTACATATCATAGTGATAGTAATTACAGA		0	0	9.99E+02	43:C>A	43	1	0.950819672	0.091803279	0.908196721	0.049180328	0.042622951	0.093523246	0.16675087	0.130137	59.94891	52.42105	1
100217338|F|0-63:T>C-63:T>C	TGCAGAAAGAAAACAAATATTAGTCCGTAACAGGCAATAAACCTGACACCACCACCACAATCATGGCAG	TGCAGAAAGAAAACAAATATTAGTCCGTAACAGGCAATAAACCTGACACCACCACCACAATCATGGCAG	GWHBCLB00000007 Chromosome 7 Complete=T Circular=F OriSeqID=Chr7 Len=46487083	41699182	1	7.76E-26	63:T>C	63	1	0.081967213	0.947540984	0.052459016	0.918032787	0.029508197	0.150497178	0.09941414	0.124956	59.92308	42.93031	0.982143
100217408|F|0-11:G>A-11:G>A	TGCAGAACTGAGATAAAGACCAATTCAGTTTCAGGCATCAATTGCTCTTCATACCAGGTCCTTTCCATA	TGCAGAACTGAGATAAAGACCAATTCAGTTTCAGGCATCAATTGCTCTTCATACCAGGTCCTTTCCATA	GWHBCLB00000001 Chromosome 1 Complete=T Circular=F OriSeqID=Chr1 Len=48772484	41569201	1	1.67E-27	11:G>A	11	1	0.724590164	0.432786885	0.567213115	0.275409836	0.157377049	0.399118517	0.49096479	0.445042	47.79803	45.22727	1
100217501|F|0-57:G>A-57:G>A	TGCAGATCAAAATAAGAGAGATGAGTAAATAGCCAACCAATAAAGTGAGAAAAGAAAGAAAAAAAAAAA	TGCAGATCAAAATAAGAGAGATGAGTAAATAGCCAACCAATAAAGTGAGAAAAGAAAGAAAAAAAAAAA		0	0	9.99E+02	57:G>A	57	1	0.06557377	0.957377049	0.042622951	0.93442623	0.02295082	0.122547702	0.08161247	0.10208	31.04348	20.24675	0.980769
100217502|F|0-66:A>G-66:A>G	TGCAGATCAAAATAAGAGAGATGAGTAAATAGCCAACCAATAAAGTGAGAAAAGAAAAAAAAAAAAAGG	TGCAGATCAAAATAAGAGAGATGAGTAAATAGCCAACCAATAAAGTGAGAAAAGAAAAAAAAAAAAAGG	GWHBCLB00000006 Chromosome 6 Complete=T Circular=F OriSeqID=Chr6 Len=47585511	32990840	1	4.64E-28	66:A>G	66	1	0.950819672	0.06557377	0.93442623	0.049180328	0.016393443	0.093523246	0.1225477	0.108035	7.53684	4.05263	1
100217503|F|0-67:G>A-67:G>A	TGCAGATCAAAATAAGAGAGATGAGTAAATAGCCAACCAATAAAGTGAGAAAAGAAAGAAAAAAAAAGA	TGCAGATCAAAATAAGAGAGATGAGTAAATAGCCAACCAATAAAGTGAGAAAAGAAAGAAAAAAAAAGA	GWHBCLB00000006 Chromosome 6 Complete=T Circular=F OriSeqID=Chr6 Len=47585511	32990840	1	2.16E-26	67:G>A	67	1	0.085245902	0.937704918	0.062295082	0.914754098	0.02295082	0.155958076	0.11682881	0.136393	40.44444	20.18447	1
100217501|F|0-68:A>G-68:A>G	TGCAGATCAAAATAAGAGAGATGAGTAAATAGCCAACCAATAAAGTGAGAAAAGAAAGAAAAAAAAAAA	TGCAGATCAAAATAAGAGAGATGAGTAAATAGCCAACCAATAAAGTGAGAAAAGAAAGAAAAAAAAAAA		0	0	9.99E+02	68:A>G	68	1	0.068852459	0.957377049	0.042622951	0.931147541	0.026229508	0.128223596	0.08161247	0.104918	29.79167	14.06209	0.981481
100217516|F|0-18:T>A-18:T>A	TGCAGATGTAGTATGAGTTCTGGTTTTTGCAGAATGATCTTATCAAGCCTCTAAAATGTCATGATGTTA	TGCAGATGTAGTATGAGTTCTGGTTTTTGCAGAATGATCTTATCAAGCCTCTAAAATGTCATGATGTTA	GWHBCLB00000006 Chromosome 6 Complete=T Circular=F OriSeqID=Chr6 Len=47585511	36548988	1	3.58E-29	18:T>A	18	1	0.855737705	0.272131148	0.727868852	0.144262295	0.127868852	0.246901371	0.39615157	0.321526	57.08155	53.07692	0.977273
100217577|F|0-5:A>C-5:A>C	TGCAGAATATGAACTGAAGTTGATTCAGATGGTATAATCCAATTCCTCTTACATTTTTCAAAGTGAGTG	TGCAGAATATGAACTGAAGTTGATTCAGATGGTATAATCCAATTCCTCTTACATTTTTCAAAGTGAGTG	GWHBCLB00000005 Chromosome 5 Complete=T Circular=F OriSeqID=Chr5 Len=50196147	47326818	1	7.76E-26	5:A>C	5	1	0.026229508	0.97704918	0.02295082	0.973770492	0.003278689	0.051083042	0.04484816	0.0479656	84.2	52.81404	1
100217614|F|0-56:C>T-56:C>T	TGCAGCCATGGCAACTCCTCCTTGTATAGTTGAGGAAGGGCAATTAGTGAATGGATCAGATGCTTTACA	TGCAGCCATGGCAACTCCTCCTTGTATAGTTGAGGAAGGGCAATTAGTGAATGGATCAGATGCTTTACA	GWHBCLB00000005 Chromosome 5 Complete=T Circular=F OriSeqID=Chr5 Len=50196147	46399753	1	4.64E-28	56:C>T	56	1	0.898360656	0.173770492	0.826229508	0.101639344	0.072131148	0.182617576	0.28714862	0.234883	62.14122	49.13636	0.977273
100217626|F|0-19:C>G-19:C>G	TGCAGCCCTGAACAATGGGCTCTCTCCTAGTTTGTTTCGATCCGCTAGAATCTCTTCCTGTTCCCGAAT	TGCAGCCCTGAACAATGGGCTCTCTCCTAGTTTGTTTCGATCCGCTAGAATCTCTTCCTGTTCCCGAAT	GWHBCLB00000006 Chromosome 6 Complete=T Circular=F OriSeqID=Chr6 Len=47585511	46943708	1	1.67E-27	19:C>G	19	1	0.872131148	0.229508197	0.770491803	0.127868852	0.101639344	0.223036818	0.35366837	0.288353	42.2379	41.57447	1
100217656|F|0-17:C>G-17:C>G	TGCAGCTAGCTCCTCCTCTAGTGAAACCCAAATCACAGAAGAGCAACGCGCTCGCATAGAAGCTAATAG	TGCAGCTAGCTCCTCCTCTAGTGAAACCCAAATCACAGAAGAGCAACGCGCTCGCATAGAAGCTAATAG	GWHBCLB00000002 Chromosome 2 Complete=T Circular=F OriSeqID=Chr2 Len=59511927	623221	2	3.58E-29	17:C>G	17	1	0.993442623	0.029508197	0.970491803	0.006557377	0.02295082	0.013028756	0.05727493	0.0351518	60.2646	51.58333	1
100217678|F|0-26:C>T-26:C>T	TGCAGCTCTTAGAACTAACTTTGTTACGAATTATGACAATGTTCTTGGGTCAGGTTTTGTTACTGATGA	TGCAGCTCTTAGAACTAACTTTGTTACGAATTATGACAATGTTCTTGGGTCAGGTTTTGTTACTGATGA	GWHBCLB00000005 Chromosome 5 Complete=T Circular=F OriSeqID=Chr5 Len=50196147	44092485	1	3.58E-29	26:C>T	26	1	0.036065574	0.963934426	0.036065574	0.963934426	0	0.069529696	0.0695297	0.0695297	59.30769	56.81356	1
100217718|F|0-53:G>A-53:G>A	TGCAGGCTGGATCTTTCCGAATCATGGACATTGACAGATTACATTCTTTTATTGGCTCTTACACTTTGG	TGCAGGCTGGATCTTTCCGAATCATGGACATTGACAGATTACATTCTTTTATTGGCTCTTACACTTTGG	GWHBCLB00000004 Chromosome 4 Complete=T Circular=F OriSeqID=Chr4 Len=53929940	52218213	1	1.67E-27	53:G>A	53	1	0.868852459	0.206557377	0.793442623	0.131147541	0.075409836	0.227895727	0.32778285	0.277839	50.69721	42.52381	0.978261
100217794|F|0-27:C>T-27:C>T	TGCAGTAGAGTTCTGTGAATGGAGAGGCGTCATTGAAGATGGATCAGGAATGCCATGTTTCAGTAAGTC	TGCAGTAGAGTTCTGTGAATGGAGAGGCGTCATTGAAGATGGATCAGGAATGCCATGTTTCAGTAAGTC	GWHBCLB00000002 Chromosome 2 Complete=T Circular=F OriSeqID=Chr2 Len=59511927	49317112	1	3.58E-29	27:C>T	27	1	0.268852459	0.845901639	0.154098361	0.731147541	0.114754098	0.393141629	0.26070411	0.326923	44.67647	44.5974	0.958333
100217822|F|0-67:T>C-67:T>C	TGCAGTCATTGTCTTCTGTTATTATTATTTTCCTGGCCTACCGTATATTCTACCAATCTGGCAATAGTC	TGCAGTCATTGTCTTCTGTTATTATTATTTTCCTGGCCTACCGTATATTCTACCAATCTGGCAATAGTC	GWHBCLB00000001 Chromosome 1 Complete=T Circular=F OriSeqID=Chr1 Len=48772484	5577287	1	3.58E-29	67:T>C	67	1	0.081967213	0.947540984	0.052459016	0.918032787	0.029508197	0.150497178	0.09941414	0.124956	58.66667	55.35608	0.985294
100217860|F|0-49:C>G-49:C>G	TGCAGTGCATTTCTCTTTTCTCACTTACATGGAGACAATAGTCCTTTTTCGAATTTATATTTTCTGCCT	TGCAGTGCATTTCTCTTTTCTCACTTACATGGAGACAATAGTCCTTTTTCGAATTTATATTTTCTGCCT	GWHBCLB00000006 Chromosome 6 Complete=T Circular=F OriSeqID=Chr6 Len=47585511	34761510	1	3.58E-29	49:C>G	49	1	0.960655738	0.049180328	0.950819672	0.039344262	0.009836066	0.075592583	0.09352325	0.0845579	58.02062	52.63158	1
100217894|F|0-6:G>T-6:G>T	TGCAGTGTTTTATCCCCTACTTTTATATTTTATACACCTTACAAAATGATATACTTGTTGATTACACAT	TGCAGTGTTTTATCCCCTACTTTTATATTTTATACACCTTACAAAATGATATACTTGTTGATTAC	GWHBCLB00000007 Chromosome 7 Complete=T Circular=F OriSeqID=Chr7 Len=46487083	37522302	1	2.54E-25	6:G>T	6	1	0.203278689	0.836065574	0.163934426	0.796721311	0.039344262	0.323912927	0.27411986	0.299016	54.09677	52.07353	0.983333
100217929|F|0-22:C>T-22:C>T	TGCAGTTCCTTGAAGATCCCTGCGTAGAAAAGGAAAAATACTTCTATAAAACAAAAGTAACAAAAGGTT	TGCAGTTCCTTGAAGATCCCTGCGTAGAAAAGGAAAAATACTTCTATAAAACAAAAGTAACAAAAGGTT	GWHBCLB00000007 Chromosome 7 Complete=T Circular=F OriSeqID=Chr7 Len=46487083	45728459	18	3.58E-29	22:C>T	22	1	0.937704918	0.091803279	0.908196721	0.062295082	0.029508197	0.116828809	0.16675087	0.14179	49.2254	23.72727	0.982143
100217936|F|0-23:A>G-23:A>G	TGCAGTTGCATACAAGCATGCATAGCCTGGAAAGCAACCTGCCAAAAACAACAAAGTGGTTACAGATCG	TGCAGTTGCATACAAGCATGCATAGCCTGGAAAGCAACCTGCCAAAAACAACAAAGTGGTTAC	GWHBCLB00000007 Chromosome 7 Complete=T Circular=F OriSeqID=Chr7 Len=46487083	12521316	1	1.12E-23	23:A>G	23	1	0.616393443	0.521311475	0.478688525	0.383606557	0.137704918	0.472905133	0.49909164	0.485998	54.63636	48.55474	0.9
100217952|F|0-28:G>A-28:G>A	TGCAGTTGTTTGCTAAAAACTATATTACGTCTTTAGTTTTAGTTGTCTTTGACTTGTGCAATGGGGTAA	TGCAGTTGTTTGCTAAAAACTATATTACGTCTTTAGTTTTAGTTGTCTTTGACTTGTGCAATGGGGTAA	GWHBCLB00000003 Chromosome 3 Complete=T Circular=F OriSeqID=Chr3 Len=54430697	26431923	1	3.58E-29	28:G>A	28	1	0.727868852	0.390163934	0.609836066	0.272131148	0.118032787	0.396151572	0.47587208	0.436012	53.06512	52.11927	0.96
100217981|F|0-36:G>C-36:G>C	TGCAGTTTTAGAATTTAGAGGTTGCATAAGAGAAAAGGAAAGGCTAGCACATTCAACGTCCAGGCTGGA	TGCAGTTTTAGAATTTAGAGGTTGCATAAGAGAAAAGGAAAGGCTAGCACATTCAACGTCCAGGCTGGA	GWHBCLB00000136 OriSeqID=tig00000440 Len=14783363	10906010	1	3.58E-29	36:G>C	36	1	0.967213115	0.045901639	0.954098361	0.032786885	0.013114754	0.063423811	0.08758936	0.0755066	62.15741	45.94118	0.983333
100217988|F|0-53:T>C-53:T>C	TGCAGAGCTGACCGTTTATTGAAGTTTACAAATACTTATGTCAAATGGAAGCCTGTTGATCACTTTCAG	TGCAGAGCTGACCGTTTATTGAAGTTTACAAATACTTATGTCAAATGGAAGCCTGTTGATCACTTTCAG	GWHBCLB00000006 Chromosome 6 Complete=T Circular=F OriSeqID=Chr6 Len=47585511	38359382	1	3.58E-29	53:T>C	53	1	0.790163934	0.370491803	0.629508197	0.209836066	0.160655738	0.331609782	0.46645525	0.399033	47.10606	41.43529	0.931818
100218317|F|0-48:G>A-48:G>A	TGCAGTCATTTGGTTGGCTAAAAAAAAAAGATACCATTCATTCAAATTGTTTCATTACAGATCGGAAGA	TGCAGTCATTTGGTTGGCTAAAAAAAAAAGATACCATTCATTCAAATTGTTTCATTAC		0	0	9.99E+02	48:G>A	48	1	0.973770492	0.032786885	0.967213115	0.026229508	0.006557377	0.051083042	0.06342381	0.0572534	49.42667	46.63636	1
100218438|F|0-34:T>G-34:T>G	TGCAGAAGCAATTTCAGCACCAGCAAACGGAAATTTTTCTGCAAGTAGCAGGGCTCTGGCTTCCAATAA	TGCAGAAGCAATTTCAGCACCAGCAAACGGAAATTTTTCTGCAAGTAGCAGGGCTCTGGCTTCCAATAA	GWHBCLB00000136 OriSeqID=tig00000440 Len=14783363	2861200	1	7.76E-26	34:T>G	34	1	0.973770492	0.032786885	0.967213115	0.026229508	0.006557377	0.051083042	0.06342381	0.0572534	69.61514	40.46667	1
100218530|F|0-46:C>T-46:C>T	TGCAGATAAACAAACAAAAAGTTAGAAGCAGAAACATAAGTATTACCTTTTGTTTTTACACGAATCAAA	TGCAGATAAACAAACAAAAAGTTAGAAGCAGAAACATAAGTATTACCTTTTGTTTTTACACGAATCAAA		0	0	9.99E+02	46:C>T	46	1	0.586885246	0.563934426	0.436065574	0.413114754	0.150819672	0.484901908	0.49182478	0.488363	43.3949	34.05594	0.979167
100218592|F|0-42:G>A-42:G>A	TGCAGATTGTGCTCCATAACCCTTCAATAATGTAATAGTAGCGTCCCATTATCTCAGAACAATTACAGA	TGCAGATTGTGCTCCATAACCCTTCAATAATGTAATAGTAGCGTCCCATTATCTCAGAACAATTACAGA	GWHBCLB00000004 Chromosome 4 Complete=T Circular=F OriSeqID=Chr4 Len=53929940	1440905	1	6.00E-27	42:G>A	42	1	0.652459016	0.449180328	0.550819672	0.347540984	0.101639344	0.453512497	0.49483472	0.474174	60.80978	34.51261	1
100218602|F|0-38:C>T-38:C>T	TGCAGCAAGTTTTTGCCTTTTTATGCCTCTCCCAAGTCCCAATCTGTTGACGCCTGTTGATGTTGTCGT	TGCAGCAAGTTTTTGCCTTTTTATGCCTCTCCCAAGTCCCAATCTGTTGACGCCTGTTGATGTTGTCGT	GWHBCLB00000003 Chromosome 3 Complete=T Circular=F OriSeqID=Chr3 Len=54430697	31131076	1	3.58E-29	38:C>T	38	1	0.980327869	0.042622951	0.957377049	0.019672131	0.02295082	0.038570277	0.08161247	0.0600914	62.19936	52.76471	1
100218628|F|0-33:G>A-33:G>A	TGCAGCATATAAAACACATTTTATGTTAGAAGCGCTTACACTTGCATAGATGCAGACATAGACAGAGCT	TGCAGCATATAAAACACATTTTATGTTAGAAGCGCTTACACTTGCATAGATGCAGACATAGACAGAGCT	GWHBCLB00000003 Chromosome 3 Complete=T Circular=F OriSeqID=Chr3 Len=54430697	50558320	1	3.58E-29	33:G>A	33	1	0.878688525	0.193442623	0.806557377	0.121311475	0.072131148	0.213190003	0.31204515	0.262618	53.35374	48.06452	0.954545
100218709|F|0-30:T>C-30:T>C	TGCAGGAACATCAACATCCACTCTGTATGTTCCTTTTAGTCCACCTTGATCAGAGACCGTAGAATCTTT	TGCAGGAACATCAACATCCACTCTGTATGTTCCTTTTAGTCCACCTTGATCAGAGACCGTAGAATCTTT	GWHBCLB00000136 OriSeqID=tig00000440 Len=14783363	9654226	1	3.58E-29	30:T>C	30	1	0.895081967	0.170491803	0.829508197	0.104918033	0.06557377	0.187820478	0.2828487	0.235335	51.76426	39.55556	1
100218741|F|0-18:T>A-18:T>A	TGCAGGATTTATGTGACCTGCCCCGTATGCAAACTCACTTTCGACATTATTCGAACTACTCATAGGGTA	TGCAGGATTTATGTGACCTGCCCCGTATGCAAACTCACTTTCGACATTATTCGAACTACTCATAGGGTA	GWHBCLB00000003 Chromosome 3 Complete=T Circular=F OriSeqID=Chr3 Len=54430697	18002919	1	1.67E-27	18:T>A	18	1	0.849180328	0.22295082	0.77704918	0.150819672	0.072131148	0.256146197	0.3464875	0.301317	42.93133	35.33898	0.975
100218779|F|0-5:G>T-5:G>T	TGCAGGTCGTTGAGGTGGACCAGTGACGGGTTTAGAATAATACTTCCTGAGCCAATGGTGCGTTGACAG	TGCAGGTCGTTGAGGTGGACCAGTGACGGGTTTAGAATAATACTTCCTGAGCCAATGGTGCGTTGACAG	GWHBCLB00000001 Chromosome 1 Complete=T Circular=F OriSeqID=Chr1 Len=48772484	35198604	1	3.58E-29	5:G>T	5	1	0.914754098	0.124590164	0.875409836	0.085245902	0.039344262	0.155958076	0.21813491	0.187046	51.96321	50.09302	1
100218794|F|0-57:C>G-57:C>G	TGCAGGTCTGAAGTAAAATTTTCAACTTATGGCTAACTACACAAATTACAAAGACAACGAATGCAACCA	TGCAGGTCTGAAGTAAAATTTTCAACTTATGGCTAACTACACAAATTACAAAGACAACGAATGCAACCA	GWHBCLB00000006 Chromosome 6 Complete=T Circular=F OriSeqID=Chr6 Len=47585511	30475503	1	1.67E-27	57:C>G	57	1	0.308196721	0.826229508	0.173770492	0.691803279	0.13442623	0.426423005	0.28714862	0.356786	47.65432	45.33478	0.98
100218841|F|0-30:C>G-30:C>G	TGCAGTACTCTTCATTTGATCATTCTCATGCCTTTCAAAGAAATATTGTTACGTGCAACATTACAGATC	TGCAGTACTCTTCATTTGATCATTCTCATGCCTTTCAAAGAAATATTGTTACGTGCAACATTAC	GWHBCLB00000002 Chromosome 2 Complete=T Circular=F OriSeqID=Chr2 Len=59511927	5444909	1	6.90E-26	30:C>G	30	1	0.986885246	0.013114754	0.986885246	0.013114754	0	0.025885515	0.02588551	0.0258855	62.5	37.8	1
100218896|F|0-43:A>C-43:A>C	TGCAGTCAGTTGGACCTCGACCTTGATCTGCATTATGGATAAGAAAAACATACAACAGGGAACAATGAG	TGCAGTCAGTTGGACCTCGACCTTGATCTGCATTATGGATAAGAAAAACATACAACAGGGAACAATGAG	GWHBCLB00000136 OriSeqID=tig00000440 Len=14783363	9852330	1	3.58E-29	43:A>C	43	1	0.396721311	0.73442623	0.26557377	0.603278689	0.131147541	0.478667025	0.39008869	0.434378	54.78571	52.08057	1
100218902|F|0-8:C>T-8:C>T	TGCAGTCCCAATTATCATGGCATGAAGCTATGAATTATGGTGCTGCTGATTATTTCATTTTTGAAGTGT	TGCAGTCCCAATTATCATGGCATGAAGCTATGAATTATGGTGCTGCTGATTATTTCATTTTTGAAGTGT	GWHBCLB00000002 Chromosome 2 Complete=T Circular=F OriSeqID=Chr2 Len=59511927	58882353	1	3.58E-29	8:C>T	8	1	0.655737705	0.4	0.6	0.344262295	0.055737705	0.451491535	0.48	0.465746	54.32558	48.53488	0.982143
100218928|F|0-55:C>A-55:C>A	TGCAGTCTTCTGAAGTCAACATGACCCTCGAAGAAAGGCACAAATTCCAGTGTTCCTTTGAACAGTTAC	TGCAGTCTTCTGAAGTCAACATGACCCTCGAAGAAAGGCACAAATTCCAGTGTTCCTTTGAACAGTTAC	GWHBCLB00000005 Chromosome 5 Complete=T Circular=F OriSeqID=Chr5 Len=50196147	43058596	1	6.00E-27	55:C>A	55	1	0.852459016	0.245901639	0.754098361	0.147540984	0.098360656	0.251545284	0.37086805	0.311207	53.75877	49.80702	1
100219011|F|0-9:A>T-9:A>T	TGCAGTTCAAGAGATGGAAAATTACGTGGGACTGAAGCAACTCAACTGGGATAGGTTATTACAGATCGG	TGCAGTTCAAGAGATGGAAAATTACGTGGGACTGAAGCAACTCAACTGGGATAGGTTATTAC	GWHBCLB00000005 Chromosome 5 Complete=T Circular=F OriSeqID=Chr5 Len=50196147	44228371	1	8.53E-20	9:A>T	9	1	0.970491803	0.036065574	0.963934426	0.029508197	0.006557377	0.057274926	0.0695297	0.0634023	73.84566	72.36364	1
100219013|F|0-66:T>A-66:T>A	TGCAGTTCTCTCCGCAATTCTTTTCTGCCGTTCAAGTAATAATTCTTCCATCTTCTTTCGCATTTCTTC	TGCAGTTCTCTCCGCAATTCTTTTCTGCCGTTCAAGTAATAATTCTTCCATCTTCTTTCGCATTTCTTC	GWHBCLB00000006 Chromosome 6 Complete=T Circular=F OriSeqID=Chr6 Len=47585511	45230730	1	1.67E-27	66:T>A	66	1	0.695081967	0.4	0.6	0.304918033	0.095081967	0.423886052	0.48	0.451943	39.73799	36.792	1
100219030|F|0-67:C>G-67:C>G	TGCAGTTGCCAACTCATAGACAATTATTGGTTTGCAAGAACTATGAAAACCCTAACTGCAACCATACCC	TGCAGTTGCCAACTCATAGACAATTATTGGTTTGCAAGAACTATGAAAACCCTAACTGCAACCATACCC	GWHBCLB00000007 Chromosome 7 Complete=T Circular=F OriSeqID=Chr7 Len=46487083	36726138	1	3.58E-29	67:C>G	67	1	0.859016393	0.213114754	0.786885246	0.140983607	0.072131148	0.242214458	0.33539371	0.288804	43.40071	39.45161	0.984848
100219068|F|0-47:C>A-47:C>A	TGCAGATCATAAAGTCATGAAACAGGCTGGAGTACTAAAACTACTGCCCTTGATCAAAATGCTGAGCAA	TGCAGATCATAAAGTCATGAAACAGGCTGGAGTACTAAAACTACTGCCCTTGATCAAAATGCTGAGCAA	GWHBCLB00000005 Chromosome 5 Complete=T Circular=F OriSeqID=Chr5 Len=50196147	46408356	1	3.58E-29	47:C>A	47	1	0.845901639	0.259016393	0.740983607	0.154098361	0.104918033	0.260704112	0.3838538	0.322279	66.19048	31.06154	0.981481
100219188|F|0-10:C>T-10:C>T	TGCAGGACAACTGGGCATTTGGGTTCTCTGTTTTGCTTTGGCCGCCAACACCTTTTACAGATCGGAAGA	TGCAGGACAACTGGGCATTTGGGTTCTCTGTTTTGCTTTGGCCGCCAACACCTTTTAC	GWHBCLB00000004 Chromosome 4 Complete=T Circular=F OriSeqID=Chr4 Len=53929940	4411949	1	1.27E-22	10:C>T	10	1	0.629508197	0.51147541	0.48852459	0.370491803	0.140983607	0.466455254	0.49973663	0.483096	57.71186	53.87786	1
100219204|F|0-19:A>C-19:A>C	TGCAGGATCAAAACCAGGTAAGCTCAAATGCAGTTGAAACAAAGATAGAATTTACAGATCGGAAGAGCG	TGCAGGATCAAAACCAGGTAAGCTCAAATGCAGTTGAAACAAAGATAGAATTTAC	GWHBCLB00000002 Chromosome 2 Complete=T Circular=F OriSeqID=Chr2 Len=59511927	1572359	1	5.38E-21	19:A>C	19	1	0.62295082	0.514754098	0.485245902	0.37704918	0.137704918	0.469766192	0.49956463	0.484665	61.50303	58	1
100219213|F|0-40:C>G-40:C>G	TGCAGGATTGGCACTTCAGATTGTTCAACGAAACAAAGCTCTATTACAGATCGGAAGAGCGGTTCAGCA	TGCAGGATTGGCACTTCAGATTGTTCAACGAAACAAAGCTCTATTAC	GWHBCLB00000007 Chromosome 7 Complete=T Circular=F OriSeqID=Chr7 Len=46487083	8829703	1	1.17E-16	40:C>G	40	1	0.6	0.501639344	0.498360656	0.4	0.101639344	0.48	0.49999463	0.489997	64.23457	60.29104	1
100219277|F|0-21:A>C-21:A>C	TGCAGGTTGAAAGTGTGATCAAAGCACAAGCCCATCATACCTTCAATAAAACTTACAGATCGGAAGAGC	TGCAGGTTGAAAGTGTGATCAAAGCACAAGCCCATCATACCTTCAATAAAACTTAC	GWHBCLB00000001 Chromosome 1 Complete=T Circular=F OriSeqID=Chr1 Len=48772484	33146840	1	1.54E-21	21:A>C	21	1	0.704918033	0.442622951	0.557377049	0.295081967	0.147540984	0.4160172	0.49341575	0.454716	57.67196	54.75862	0.978261
100219352|F|0-13:G>A-13:G>A	TGCAGTTTGGTACGTGAAAATATTTTCCATTGTCATTCTTTTACAGATCGGAAGAGCGGTTCAGCAGGA	TGCAGTTTGGTACGTGAAAATATTTTCCATTGTCATTCTTTTAC	GWHBCLB00000007 Chromosome 7 Complete=T Circular=F OriSeqID=Chr7 Len=46487083	6244722	1	2.21E-13	13:G>A	13	1	0.990163934	0.045901639	0.954098361	0.009836066	0.036065574	0.019478635	0.08758936	0.053534	106.89021	26.25	0.948276
100219383|F|0-33:C>T-33:C>T	TGCAGATGCAGGGTTCAACAAAGCAGCACATGCCTCATGTTTGTGCTTCAAAGCTATTACAGATCGGAA	TGCAGATGCAGGGTTCAACAAAGCAGCACATGCCTCATGTTTGTGCTTCAAAGCTATTAC	GWHBCLB00000005 Chromosome 5 Complete=T Circular=F OriSeqID=Chr5 Len=50196147	47772065	1	1.05E-18	33:C>T	33	1	0.727868852	0.442622951	0.557377049	0.272131148	0.170491803	0.396151572	0.49341575	0.444784	59.68156	58.83333	0.952381
100219509|F|0-45:A>T-45:A>T	TGCAGAAGAGGACAATAACAATAATTTTTTGCAATTGTCTCCTTCAGTGCTTGAACATGTTTCTAGCAA	TGCAGAAGAGGACAATAACAATAATTTTTTGCAATTGTCTCCTTCAGTGCTTGAACATGTTTCTAGCAA	GWHBCLB00000003 Chromosome 3 Complete=T Circular=F OriSeqID=Chr3 Len=54430697	7294320	1	1.67E-27	45:A>T	45	1	0.73442623	0.344262295	0.655737705	0.26557377	0.078688525	0.390088686	0.45149153	0.42079	38.59825	34.93519	0.981481
[truncated: 96 more rows]
